# Supplementary material for: Inhibiting cholesterol synthesis halts rhabdomyosarcoma growth via ER stress and cell cycle arrest
Source: EMBO Mol Med. 2025 Nov 17;17(12):3586–606. doi: 10.1038/s44321-025-00336-x (PMC12686467; doi:10.1038/s44321-025-00336-x)
Supplement: Supplementary file 4 — Dataset EV1 [file 44321_2025_336_MOESM4_ESM.xlsx]

## Sheet: DOWN
Dataset EV1. Downregulated genes in DHCR7 silenced RD cells
	symbol	log2FoldChange	lfcSE	pvalue	padj
ENSG00000196090	PTPRT	-3.69	0.15	4.156e-142	4.091e-140
ENSG00000213981		-3.36	1.39	4.664e-08	2.218e-07
ENSG00000189057	FAM111B	-3.35	0.16	4.262e-105	2.644e-103
ENSG00000133055	MYBPH	-3.34	0.1	3.407e-226	8.779e-224
ENSG00000171320	ESCO2	-3.28	0.11	2.899e-213	6.718e-211
ENSG00000148773	MKI67	-3.25	0.05	0	0
ENSG00000166803	PCLAF	-3.25	0.17	6.726e-88	3.173e-86
ENSG00000162975	KCNF1	-3.21	0.32	2.923e-26	3.447e-25
ENSG00000007968	E2F2	-3.13	0.13	3.12e-130	2.661e-128
ENSG00000186185	KIF18B	-3.12	0.11	2.1e-183	3.436e-181
ENSG00000005022	SLC25A5	-3.06	0.06	0	0
ENSG00000095139	ARCN1	-3.05	0.05	0	0
ENSG00000166317	SYNPO2L	-2.98	0.11	1.059e-158	1.232e-156
ENSG00000168418	KCNG4	-2.97	0.39	4.227e-17	3.459e-16
ENSG00000262179	MYMX	-2.87	0.2	7.76e-48	1.659e-46
ENSG00000167767	KRT80	-2.84	0.1	1.939e-196	3.653e-194
ENSG00000171848	RRM2	-2.83	0.06	0	0
ENSG00000065328	MCM10	-2.83	0.12	6.047e-132	5.243e-130
ENSG00000185585	OLFML2A	-2.79	0.1	4.997e-190	8.664e-188
ENSG00000131747	TOP2A	-2.78	0.06	0	0
ENSG00000122180	MYOG	-2.77	0.07	0	0
ENSG00000135451	TROAP	-2.77	0.13	2.438e-104	1.488e-102
ENSG00000146950	SHROOM2	-2.75	0.13	7.236e-105	4.458e-103
ENSG00000133048	CHI3L1	-2.73	0.23	9.75e-36	1.572e-34
ENSG00000265763	ZNF488	-2.72	0.12	3.738e-117	2.652e-115
ENSG00000104415	CCN4	-2.71	0.17	8.867e-61	2.523e-59
ENSG00000178999	AURKB	-2.7	0.08	1.221e-227	3.196e-225
ENSG00000165272	AQP3	-2.7	0.1	4.707e-179	7.083e-177
ENSG00000152253	SPC25	-2.67	0.15	2.909e-76	1.133e-74
ENSG00000122966	CIT	-2.64	0.08	7.733e-267	2.852e-264
ENSG00000114115	RBP1	-2.63	0.13	2.583e-87	1.191e-85
ENSG00000109674	NEIL3	-2.63	0.19	2.111e-43	4.137e-42
ENSG00000123485	HJURP	-2.61	0.07	0	0
ENSG00000024526	DEPDC1	-2.6	0.08	1.935e-236	5.63e-234
ENSG00000228340	MIR646HG	-2.6	0.23	1.705e-31	2.41e-30
ENSG00000164318	EGFLAM	-2.59	0.07	6.884e-269	2.612e-266
ENSG00000145386	CCNA2	-2.58	0.07	2.348e-287	1.06e-284
ENSG00000128284	APOL3	-2.58	0.29	1.445e-21	1.434e-20
ENSG00000142945	KIF2C	-2.57	0.07	0	0
ENSG00000184113	CLDN5	-2.57	0.44	1.615e-11	9.836e-11
ENSG00000090889	KIF4A	-2.56	0.07	2.54e-275	1.007e-272
ENSG00000126787	DLGAP5	-2.53	0.08	5.882e-218	1.413e-215
ENSG00000168509	HJV	-2.53	0.3	1.176e-19	1.076e-18
ENSG00000163380	LMOD3	-2.52	0.24	9.832e-27	1.183e-25
ENSG00000167900	TK1	-2.51	0.09	1.253e-158	1.452e-156
ENSG00000198842	STYXL2	-2.51	0.13	5.395e-86	2.452e-84
ENSG00000135677	GNS	-2.5	0.04	0	0
ENSG00000138180	CEP55	-2.5	0.08	1.224e-212	2.786e-210
ENSG00000168078	PBK	-2.5	0.1	1.103e-140	1.054e-138
ENSG00000134690	CDCA8	-2.49	0.07	3.433e-283	1.523e-280
ENSG00000161888	SPC24	-2.49	0.13	1.4e-82	6.069e-81
ENSG00000183044	ABAT	-2.48	0.09	4.322e-154	4.715e-152
ENSG00000184787	UBE2G2	-2.46	0.05	0	0
ENSG00000280079		-2.46	0.29	4.217e-19	3.762e-18
ENSG00000134602	STK26	-2.45	0.06	0	0
ENSG00000115163	CENPA	-2.45	0.14	9.596e-66	3.027e-64
ENSG00000165480	SKA3	-2.45	0.15	6.465e-59	1.784e-57
ENSG00000181826	RELL1	-2.44	0.09	3.873e-169	5.045e-167
ENSG00000092470	WDR76	-2.44	0.14	8.074e-68	2.626e-66
ENSG00000086967	MYBPC2	-2.44	0.21	1.75e-32	2.538e-31
ENSG00000163171	CDC42EP3	-2.43	0.05	0	0
ENSG00000109805	NCAPG	-2.43	0.07	9.143e-251	2.992e-248
ENSG00000051341	POLQ	-2.43	0.1	1.047e-144	1.054e-142
ENSG00000129195	PIMREG	-2.43	0.12	1.279e-91	6.476e-90
ENSG00000055070	SZRD1	-2.41	0.05	0	0
ENSG00000103966	EHD4	-2.41	0.06	0	0
ENSG00000093009	CDC45	-2.4	0.09	3.598e-145	3.637e-143
ENSG00000183856	IQGAP3	-2.4	0.1	6.082e-138	5.708e-136
ENSG00000171388	APLN	-2.39	0.09	4.346e-161	5.172e-159
ENSG00000075218	GTSE1	-2.38	0.07	2.327e-233	6.551e-231
ENSG00000112984	KIF20A	-2.38	0.08	8.183e-189	1.409e-186
ENSG00000129173	E2F8	-2.38	0.16	1.404e-54	3.545e-53
ENSG00000163808	KIF15	-2.37	0.08	2.099e-175	3.02e-173
ENSG00000118194	TNNT2	-2.37	0.17	3.256e-46	6.723e-45
ENSG00000124491	F13A1	-2.37	0.21	7.793e-31	1.08e-29
ENSG00000276672		-2.37	0.24	9.42e-25	1.055e-23
ENSG00000183778	B3GALT5	-2.36	0.14	2.391e-64	7.348e-63
ENSG00000270587	FAM136DP	-2.36	0.34	2.621e-14	1.883e-13
ENSG00000170312	CDK1	-2.34	0.07	6.259e-254	2.101e-251
ENSG00000237649	KIFC1	-2.34	0.09	3.386e-153	3.648e-151
ENSG00000087589	CASS4	-2.34	0.12	6.337e-92	3.253e-90
ENSG00000197299	BLM	-2.34	0.12	2.521e-90	1.234e-88
ENSG00000101144	BMP7	-2.34	0.5	1.165e-08	5.81e-08
ENSG00000147100	SLC16A2	-2.33	0.09	8.559e-153	9.184e-151
ENSG00000169607	CKAP2L	-2.31	0.09	1.787e-134	1.602e-132
ENSG00000146410	MTFR2	-2.31	0.15	8.309e-55	2.11e-53
ENSG00000113749	HRH2	-2.3	0.06	0	0
ENSG00000089685	BIRC5	-2.3	0.08	8.083e-208	1.764e-205
ENSG00000133063	CHIT1	-2.3	0.48	9.584e-09	4.808e-08
ENSG00000159251	ACTC1	-2.29	0.05	0	0
ENSG00000087495	PHACTR3	-2.29	0.1	3.04e-128	2.535e-126
ENSG00000105011	ASF1B	-2.29	0.11	3.31e-105	2.058e-103
ENSG00000198826	ARHGAP11A	-2.28	0.08	2.962e-186	4.94e-184
ENSG00000179750	APOBEC3B	-2.28	0.14	9.753e-63	2.869e-61
ENSG00000104879	CKM	-2.27	0.12	1.066e-78	4.306e-77
ENSG00000171241	SHCBP1	-2.24	0.07	2.774e-204	5.765e-202
ENSG00000166851	PLK1	-2.24	0.08	1.445e-181	2.28e-179
ENSG00000019186	CYP24A1	-2.24	0.31	8.852e-15	6.503e-14
ENSG00000134222	PSRC1	-2.23	0.09	7.221e-141	6.925e-139
ENSG00000180730	SHISA2	-2.23	0.09	9.147e-127	7.369e-125
ENSG00000159173	TNNI1	-2.22	0.06	1.901e-282	8.158e-280
ENSG00000165244	ZNF367	-2.21	0.12	4.878e-73	1.786e-71
ENSG00000163762	TM4SF18	-2.21	0.17	1.499e-41	2.816e-40
ENSG00000241399	CD302	-2.21	0.23	6.714e-23	7.006e-22
ENSG00000122952	ZWINT	-2.2	0.06	0	0
ENSG00000172156	CCL11	-2.2	0.32	5.642e-14	3.977e-13
ENSG00000066279	ASPM	-2.19	0.07	2.782e-194	5.166e-192
ENSG00000144868	TMEM108	-2.19	0.17	1.351e-41	2.539e-40
ENSG00000231826	LINC01819	-2.19	0.71	3.672e-06	1.48e-05
ENSG00000167325	RRM1	-2.18	0.06	0	0
ENSG00000084070	SMAP2	-2.18	0.06	1.007e-260	3.661e-258
ENSG00000260439	LMF1-AS1	-2.18	0.2	1.097e-30	1.514e-29
ENSG00000170961	HAS2	-2.17	0.13	6.562e-66	2.077e-64
ENSG00000129810	SGO1	-2.17	0.14	5.461e-55	1.391e-53
ENSG00000137310	TCF19	-2.17	0.16	2.252e-43	4.411e-42
ENSG00000288076		-2.17	0.22	1.152e-25	1.332e-24
ENSG00000087586	AURKA	-2.16	0.05	0	0
ENSG00000144668	ITGA9	-2.16	0.06	1.52e-275	6.216e-273
ENSG00000174371	EXO1	-2.16	0.11	3.124e-82	1.336e-80
ENSG00000261305		-2.16	0.46	1.738e-08	8.549e-08
ENSG00000100410	PHF5A	-2.15	0.07	2.22e-204	4.649e-202
ENSG00000175985	PLEKHD1	-2.15	0.17	1.591e-37	2.684e-36
ENSG00000113578	FGF1	-2.15	0.18	4.019e-33	5.935e-32
ENSG00000172000	ZNF556	-2.14	0.07	4.775e-191	8.39e-189
ENSG00000092853	CLSPN	-2.14	0.08	4.652e-143	4.614e-141
ENSG00000117650	NEK2	-2.14	0.13	4.496e-65	1.396e-63
ENSG00000158220	ESYT3	-2.14	0.17	3.444e-38	5.936e-37
ENSG00000176890	TYMS	-2.14	0.17	2.248e-36	3.67e-35
ENSG00000185739	SRL	-2.14	0.25	3.404e-19	3.055e-18
ENSG00000106554	CHCHD3	-2.13	0.07	2.93e-228	7.748e-226
ENSG00000168077	SCARA3	-2.13	0.08	1.448e-172	1.995e-170
ENSG00000101057	MYBL2	-2.13	0.08	8.517e-168	1.088e-165
ENSG00000115593	SMYD1	-2.13	0.12	6.023e-73	2.196e-71
ENSG00000042980	ADAM28	-2.13	0.14	1.921e-56	5.003e-55
ENSG00000091704	CPA1	-2.13	0.23	4.506e-22	4.551e-21
ENSG00000172482	AGXT	-2.13	0.24	1.437e-20	1.368e-19
ENSG00000255561	FDXACB1	-2.12	0.2	1.29e-28	1.648e-27
ENSG00000164530	PI16	-2.12	0.29	8.18e-15	6.017e-14
ENSG00000233290		-2.12	0.48	7.519e-08	3.523e-07
ENSG00000156970	BUB1B	-2.11	0.07	5.304e-221	1.323e-218
ENSG00000122367	LDB3	-2.11	0.15	3.5e-48	7.518e-47
ENSG00000107562	CXCL12	-2.11	0.24	4.097e-21	3.998e-20
ENSG00000143816	WNT9A	-2.1	0.08	7.498e-142	7.352e-140
ENSG00000143228	NUF2	-2.1	0.1	5.751e-110	3.745e-108
ENSG00000161896	IP6K3	-2.1	0.11	9.866e-85	4.438e-83
ENSG00000169116	PARM1	-2.1	0.17	1.821e-35	2.906e-34
ENSG00000101198	NKAIN4	-2.09	0.09	2.403e-116	1.669e-114
ENSG00000111206	FOXM1	-2.08	0.09	1.993e-130	1.705e-128
ENSG00000127951	FGL2	-2.08	0.23	7.629e-22	7.627e-21
ENSG00000177613	CSTF2T	-2.07	0.06	7.402e-294	3.524e-291
ENSG00000138160	KIF11	-2.07	0.06	4.424e-230	1.182e-227
ENSG00000154328	NEIL2	-2.07	0.08	1.677e-152	1.792e-150
ENSG00000187908	DMBT1	-2.07	0.55	9.531e-07	4.053e-06
ENSG00000169504	CLIC4	-2.06	0.04	0	0
ENSG00000085840	ORC1	-2.06	0.08	2.623e-143	2.612e-141
ENSG00000166033	HTRA1	-2.06	0.11	2.787e-78	1.117e-76
ENSG00000127564	PKMYT1	-2.06	0.14	3.757e-51	8.675e-50
ENSG00000116985	BMP8B	-2.06	0.3	5.843e-14	4.115e-13
ENSG00000222022		-2.06	0.43	1.274e-08	6.33e-08
ENSG00000085999	RAD54L	-2.05	0.14	4.129e-49	9.085e-48
ENSG00000205097	FRG2	-2.05	0.24	3.314e-19	2.975e-18
ENSG00000136205	TNS3	-2.04	0.06	6.251e-283	2.728e-280
ENSG00000184661	CDCA2	-2.04	0.08	2.939e-163	3.546e-161
ENSG00000175063	UBE2C	-2.03	0.06	5.888e-239	1.772e-236
ENSG00000137812	KNL1	-2.03	0.11	4.101e-81	1.715e-79
ENSG00000068903	SIRT2	-2.02	0.08	2.403e-157	2.76e-155
ENSG00000131153	GINS2	-2.01	0.1	1.401e-97	7.772e-96
ENSG00000154839	SKA1	-2.01	0.12	6.235e-69	2.088e-67
ENSG00000175841	FAM172BP	-2.01	0.44	5.077e-08	2.409e-07
ENSG00000136231	IGF2BP3	-2	0.05	0	0
ENSG00000205221	VIT	-2	0.09	2.14e-121	1.61e-119
ENSG00000104419	NDRG1	-1.99	0.07	3.666e-194	6.619e-192
ENSG00000170439	METTL7B	-1.99	0.09	8.317e-107	5.298e-105
ENSG00000167306	MYO5B	-1.99	0.1	6.849e-88	3.22e-86
ENSG00000215784	FAM72D	-1.99	0.21	4.005e-23	4.211e-22
ENSG00000117724	CENPF	-1.98	0.06	3.631e-220	8.802e-218
ENSG00000172893	DHCR7	-1.98	0.07	5.019e-171	6.738e-169
ENSG00000159337	PLA2G4D	-1.98	0.53	1.362e-06	5.718e-06
ENSG00000138778	CENPE	-1.97	0.08	2.198e-151	2.321e-149
ENSG00000165304	MELK	-1.97	0.09	5.187e-112	3.464e-110
ENSG00000266709		-1.97	0.1	2.258e-92	1.161e-90
ENSG00000197943	PLCG2	-1.97	0.13	4.487e-53	1.091e-51
ENSG00000164124	TMEM144	-1.97	0.15	1.681e-40	3.055e-39
ENSG00000259182		-1.97	0.33	3.66e-11	2.179e-10
ENSG00000115461	IGFBP5	-1.96	0.08	5.801e-149	6.003e-147
ENSG00000080986	NDC80	-1.96	0.11	1.271e-79	5.209e-78
ENSG00000183580	FBXL7	-1.96	0.11	1.801e-71	6.356e-70
ENSG00000092036	HAUS4	-1.96	0.29	2.266e-13	1.546e-12
ENSG00000151224	MAT1A	-1.96	0.97	2.289e-05	8.541e-05
ENSG00000117266	CDK18	-1.95	0.07	1.177e-171	1.597e-169
ENSG00000225826	LINC00626	-1.95	0.07	2.95e-169	3.862e-167
ENSG00000173281	PPP1R3B	-1.95	0.07	7.079e-155	7.921e-153
ENSG00000169679	BUB1	-1.95	0.08	8.308e-147	8.497e-145
ENSG00000256663		-1.95	0.23	1.026e-19	9.423e-19
ENSG00000118193	KIF14	-1.94	0.07	2.752e-181	4.289e-179
ENSG00000187616	MYMK	-1.94	0.2	9.991e-25	1.118e-23
ENSG00000196754	S100A2	-1.93	0.06	5.022e-239	1.529e-236
ENSG00000164104	HMGB2	-1.93	0.08	5.427e-132	4.736e-130
ENSG00000112964	GHR	-1.93	0.15	1.208e-41	2.273e-40
ENSG00000150938	CRIM1	-1.92	0.04	0	0
ENSG00000196562	SULF2	-1.92	0.06	1.7e-250	5.495e-248
ENSG00000136492	BRIP1	-1.92	0.12	7.369e-57	1.933e-55
ENSG00000069431	ABCC9	-1.92	0.21	5.557e-21	5.387e-20
ENSG00000164440	TXLNB	-1.92	0.22	1.307e-20	1.246e-19
ENSG00000134121	CHL1	-1.92	1.02	2.453e-05	9.107e-05
ENSG00000248774		-1.92	0.96	2.889e-05	0.0001065
ENSG00000143476	DTL	-1.91	0.07	3.99e-177	5.869e-175
ENSG00000142731	PLK4	-1.91	0.1	3.546e-76	1.375e-74
ENSG00000186871	ERCC6L	-1.91	0.11	1.046e-71	3.712e-70
ENSG00000276043	UHRF1	-1.9	0.07	1.494e-179	2.261e-177
ENSG00000072571	HMMR	-1.9	0.1	1.357e-82	5.892e-81
ENSG00000079385	CEACAM1	-1.9	0.14	5.839e-41	1.08e-39
ENSG00000188167	TMPPE	-1.9	0.15	1.68e-40	3.055e-39
ENSG00000104267	CA2	-1.9	0.64	1.428e-05	5.437e-05
ENSG00000094880	CDC23	-1.89	0.08	1.98e-135	1.793e-133
ENSG00000183775	KCTD16	-1.89	0.19	5.166e-24	5.624e-23
ENSG00000117069	ST6GALNAC5	-1.89	0.39	1.213e-08	6.036e-08
ENSG00000153904	DDAH1	-1.88	0.04	0	0
ENSG00000101447	FAM83D	-1.88	0.06	5.528e-206	1.186e-203
ENSG00000048740	CELF2	-1.88	0.06	2.776e-201	5.548e-199
ENSG00000021826	CPS1	-1.88	0.07	2.035e-142	2.011e-140
ENSG00000163909	HEYL	-1.87	0.06	3.201e-230	8.641e-228
ENSG00000140451	PIF1	-1.87	0.13	9.021e-47	1.891e-45
ENSG00000102445	RUBCNL	-1.87	0.2	1.399e-22	1.44e-21
ENSG00000174238	PITPNA	-1.86	0.05	9.843e-298	4.772e-295
ENSG00000197296	FITM2	-1.86	0.07	1.194e-168	1.54e-166
ENSG00000112742	TTK	-1.86	0.09	3.387e-89	1.633e-87
ENSG00000082497	SERTAD4	-1.86	0.14	7.457e-41	1.372e-39
ENSG00000095627	TDRD1	-1.86	0.48	8.653e-07	3.693e-06
ENSG00000113048	MRPS27	-1.85	0.06	2.43e-236	6.991e-234
ENSG00000151726	ACSL1	-1.85	0.06	8.174e-201	1.621e-198
ENSG00000129103	SUMF2	-1.85	0.06	3.658e-181	5.667e-179
ENSG00000109063	MYH3	-1.85	0.08	1.723e-130	1.479e-128
ENSG00000115756	HPCAL1	-1.85	0.08	5.161e-121	3.861e-119
ENSG00000137507	LRRC32	-1.85	0.12	2.849e-53	6.952e-52
ENSG00000226237	GAS1RR	-1.85	0.3	1.387e-11	8.476e-11
ENSG00000146386	ABRACL	-1.84	0.1	2.879e-82	1.234e-80
ENSG00000111665	CDCA3	-1.84	0.1	1.79e-79	7.299e-78
ENSG00000105251	SHD	-1.84	0.1	4.305e-78	1.724e-76
ENSG00000158246	TENT5B	-1.84	0.15	1.545e-35	2.475e-34
ENSG00000273893		-1.84	0.25	6.866e-15	5.069e-14
ENSG00000186198	SLC51B	-1.84	0.32	1.588e-10	9.086e-10
ENSG00000116774	OLFML3	-1.83	0.05	1.302e-302	6.685e-300
ENSG00000144554	FANCD2	-1.83	0.08	9.277e-117	6.477e-115
ENSG00000108924	HLF	-1.83	0.17	2.618e-30	3.557e-29
ENSG00000254978	ALG1L9P	-1.83	0.89	5.499e-05	0.0001969
ENSG00000127337	YEATS4	-1.82	0.08	5.203e-131	4.481e-129
ENSG00000117308	GALE	-1.82	0.08	2.401e-128	2.009e-126
ENSG00000134539	KLRD1	-1.82	0.19	1.763e-23	1.88e-22
ENSG00000117586	TNFSF4	-1.82	0.2	2.312e-22	2.364e-21
ENSG00000278195	SSTR3	-1.82	0.32	3.02e-10	1.692e-09
ENSG00000272989	LINC02012	-1.82	0.33	7.548e-10	4.112e-09
ENSG00000108654	DDX5	-1.81	0.05	0	0
ENSG00000162063	CCNF	-1.81	0.08	1.922e-117	1.367e-115
ENSG00000111247	RAD51AP1	-1.81	0.09	1.07e-97	5.948e-96
ENSG00000166106	ADAMTS15	-1.81	0.21	5.331e-19	4.728e-18
ENSG00000267655		-1.81	0.42	1.758e-07	8.004e-07
ENSG00000017483	SLC38A5	-1.81	0.61	1.929e-05	7.252e-05
ENSG00000273024	INTS4P2	-1.81	0.77	5.911e-05	0.0002111
ENSG00000110092	CCND1	-1.8	0.03	0	0
ENSG00000121152	NCAPH	-1.8	0.06	1.312e-181	2.082e-179
ENSG00000128849	CGNL1	-1.8	0.12	1.387e-51	3.242e-50
ENSG00000183287	CCBE1	-1.8	0.38	2.796e-08	1.355e-07
ENSG00000253311	LINC01847	-1.8	0.43	3.206e-07	1.428e-06
ENSG00000124098	FAM210B	-1.79	0.06	1.267e-170	1.692e-168
ENSG00000100526	CDKN3	-1.79	0.15	1.957e-35	3.116e-34
ENSG00000196550	FAM72A	-1.79	0.21	5.363e-20	4.985e-19
ENSG00000285867		-1.79	0.4	1.21e-07	5.574e-07
ENSG00000287446		-1.79	0.6	1.956e-05	7.347e-05
ENSG00000029534	ANK1	-1.78	0.04	0	0
ENSG00000100167	SEPTIN3	-1.78	0.1	7.675e-68	2.506e-66
ENSG00000086848	ALG9	-1.78	0.14	8.951e-37	1.48e-35
ENSG00000164764	SBSPON	-1.78	0.19	3.454e-22	3.502e-21
ENSG00000224043	CCNT2-AS1	-1.78	0.21	1.469e-19	1.337e-18
ENSG00000137845	ADAM10	-1.77	0.06	2.906e-225	7.386e-223
ENSG00000065361	ERBB3	-1.77	0.08	9.452e-105	5.809e-103
ENSG00000076382	SPAG5	-1.77	0.09	9.721e-95	5.226e-93
ENSG00000128285	MCHR1	-1.77	0.09	2.724e-89	1.316e-87
ENSG00000281406	BLACAT1	-1.77	0.26	8.077e-14	5.642e-13
ENSG00000289357		-1.77	0.31	1.962e-10	1.117e-09
ENSG00000166503	HDGFL3	-1.76	0.06	2.98e-175	4.264e-173
ENSG00000163485	ADORA1	-1.76	0.08	2.375e-114	1.615e-112
ENSG00000144810	COL8A1	-1.76	0.26	1.526e-13	1.051e-12
ENSG00000170927	PKHD1	-1.76	0.68	5.206e-05	0.0001868
ENSG00000140937	CDH11	-1.75	0.05	1.802e-268	6.739e-266
ENSG00000196296	ATP2A1	-1.75	0.07	1.231e-125	9.74e-124
ENSG00000162630	B3GALT2	-1.75	0.07	3.319e-125	2.602e-123
ENSG00000013810	TACC3	-1.75	0.07	5.003e-125	3.898e-123
ENSG00000198894	CIPC	-1.75	0.09	4.879e-87	2.229e-85
ENSG00000130052	STARD8	-1.75	0.1	1.186e-74	4.434e-73
ENSG00000261167		-1.75	0.18	3.549e-25	4.024e-24
ENSG00000182533	CAV3	-1.75	0.22	1.256e-16	1.005e-15
ENSG00000137142	IGFBPL1	-1.74	0.05	3.603e-271	1.387e-268
ENSG00000107738	VSIR	-1.74	0.08	8.029e-114	5.446e-112
ENSG00000138131	LOXL4	-1.74	0.1	2.556e-70	8.863e-69
ENSG00000141161	UNC45B	-1.74	0.12	6.047e-52	1.428e-50
ENSG00000120162	MOB3B	-1.74	0.18	7.076e-24	7.665e-23
ENSG00000113368	LMNB1	-1.73	0.05	7.801e-233	2.173e-230
ENSG00000179151	EDC3	-1.73	0.07	2.053e-122	1.567e-120
ENSG00000129038	LOXL1	-1.73	0.1	2.963e-67	9.553e-66
ENSG00000171992	SYNPO	-1.73	0.11	5.045e-54	1.258e-52
ENSG00000123454	DBH	-1.73	0.13	5.468e-41	1.014e-39
ENSG00000229267	SNHG31	-1.73	0.36	2.628e-08	1.275e-07
ENSG00000100297	MCM5	-1.72	0.06	4.815e-169	6.24e-167
ENSG00000112992	NNT	-1.72	0.07	8.303e-144	8.329e-142
ENSG00000134198	TSPAN2	-1.72	0.41	3.566e-07	1.581e-06
ENSG00000231811		-1.72	0.68	6.694e-05	0.0002379
ENSG00000143333	RGS16	-1.71	0.04	0	0
ENSG00000183873	SCN5A	-1.71	0.06	2.295e-167	2.903e-165
ENSG00000129910	CDH15	-1.71	0.08	1.404e-99	8.116e-98
ENSG00000134207	SYT6	-1.71	0.19	6.851e-22	6.872e-21
ENSG00000070808	CAMK2A	-1.71	0.24	1.566e-14	1.136e-13
ENSG00000185028	LRRC14B	-1.71	0.77	0.0001067	0.00037
ENSG00000263513	FAM72C	-1.7	0.25	2.452e-13	1.67e-12
ENSG00000185608	MRPL40	-1.69	0.09	1.181e-80	4.898e-79
ENSG00000260804	LINC01963	-1.69	0.09	1.172e-72	4.225e-71
ENSG00000279348		-1.69	0.11	3.07e-59	8.515e-58
ENSG00000136943	CTSV	-1.69	0.12	1.06e-48	2.297e-47
ENSG00000183196	CHST6	-1.69	0.12	3.765e-44	7.485e-43
ENSG00000272711	HK2-DT	-1.69	0.15	2.782e-31	3.911e-30
ENSG00000283329	FAM240B	-1.69	0.19	3.255e-20	3.059e-19
ENSG00000214357	NEURL1B	-1.69	0.21	8.743e-18	7.358e-17
ENSG00000105642	KCNN1	-1.69	0.28	3.251e-11	1.943e-10
ENSG00000176659	LINC02910	-1.69	0.38	1.271e-07	5.843e-07
ENSG00000169813	HNRNPF	-1.68	0.04	0	0
ENSG00000133985	TTC9	-1.68	0.05	1.078e-211	2.434e-209
ENSG00000146670	CDCA5	-1.68	0.08	4.238e-109	2.747e-107
ENSG00000132640	BTBD3	-1.68	0.08	1.416e-93	7.504e-92
ENSG00000105889	STEAP1B	-1.68	0.09	4.765e-74	1.78e-72
ENSG00000102678	FGF9	-1.68	0.14	1.733e-33	2.597e-32
ENSG00000173918	C1QTNF1	-1.68	0.19	1.335e-19	1.218e-18
ENSG00000157119	KLHL40	-1.68	0.22	9.974e-16	7.62e-15
ENSG00000174403	CRMA	-1.68	0.28	5.221e-11	3.082e-10
ENSG00000250360		-1.68	0.53	1.48e-05	5.631e-05
ENSG00000165097	KDM1B	-1.67	0.08	1.068e-99	6.2e-98
ENSG00000166801	FAM111A	-1.67	0.09	2.361e-82	1.017e-80
ENSG00000011347	SYT7	-1.67	0.1	1.134e-67	3.685e-66
ENSG00000197020	ZNF100	-1.67	0.1	2.347e-62	6.851e-61
ENSG00000290555	LINC00680	-1.67	0.11	1.855e-51	4.322e-50
ENSG00000100629	CEP128	-1.67	0.14	1.381e-32	2.008e-31
ENSG00000188610	FAM72B	-1.67	0.18	4.848e-21	4.712e-20
ENSG00000229619	MBNL1-AS1	-1.67	0.33	6.806e-09	3.445e-08
ENSG00000163072	NOSTRIN	-1.67	0.4	4.141e-07	1.827e-06
ENSG00000249738		-1.67	0.41	7.496e-07	3.223e-06
ENSG00000274600	RIMBP3B	-1.67	0.45	2.666e-06	1.088e-05
ENSG00000116830	TTF2	-1.66	0.05	5.826e-255	1.981e-252
ENSG00000165806	CASP7	-1.66	0.07	5.452e-141	5.267e-139
ENSG00000158402	CDC25C	-1.66	0.17	1.422e-23	1.524e-22
ENSG00000169067	ACTBL2	-1.66	0.25	7.669e-13	5.07e-12
ENSG00000230499		-1.66	0.29	1.446e-10	8.302e-10
ENSG00000243978	RTL9	-1.66	0.44	1.991e-06	8.216e-06
ENSG00000143324	XPR1	-1.65	0.05	3.35e-200	6.545e-198
ENSG00000149503	INCENP	-1.65	0.07	7.786e-136	7.103e-134
ENSG00000156172	CFAP418	-1.65	0.18	8.031e-22	8.026e-21
ENSG00000115221	ITGB6	-1.65	0.22	3.976e-16	3.109e-15
ENSG00000274719		-1.65	0.78	0.0001481	0.0005043
ENSG00000137124	ALDH1B1	-1.64	0.04	1.161e-304	6.077e-302
ENSG00000064300	NGFR	-1.64	0.06	8.955e-161	1.061e-158
ENSG00000101335	MYL9	-1.64	0.06	2.288e-157	2.639e-155
ENSG00000138182	KIF20B	-1.64	0.08	8.085e-98	4.513e-96
ENSG00000102743	SLC25A15	-1.64	0.1	5.114e-64	1.548e-62
ENSG00000183798	EMILIN3	-1.64	0.16	2.839e-25	3.236e-24
ENSG00000088325	TPX2	-1.63	0.05	1.957e-250	6.25e-248
ENSG00000116171	SCP2	-1.63	0.05	2.701e-220	6.609e-218
ENSG00000011426	ANLN	-1.63	0.05	1.653e-209	3.638e-207
ENSG00000053371	AKR7A2	-1.63	0.07	1.61e-119	1.181e-117
ENSG00000095383	TBC1D2	-1.63	0.13	7.897e-38	1.347e-36
ENSG00000119986	AVPI1	-1.63	0.16	4.555e-25	5.148e-24
ENSG00000140534	TICRR	-1.62	0.07	2.118e-118	1.519e-116
ENSG00000173546	CSPG4	-1.62	0.08	1.282e-98	7.31e-97
ENSG00000151116	UEVLD	-1.62	0.09	1.691e-79	6.92e-78
ENSG00000166377	ATP9B	-1.62	0.1	1.863e-56	4.857e-55
ENSG00000036448	MYOM2	-1.62	0.12	1.003e-41	1.894e-40
ENSG00000180999	C1orf105	-1.62	0.18	1.661e-21	1.643e-20
ENSG00000188015	S100A3	-1.62	0.2	3.805e-17	3.119e-16
ENSG00000145861	C1QTNF2	-1.62	0.28	3.003e-10	1.683e-09
ENSG00000018625	ATP1A2	-1.62	0.41	1.184e-06	4.994e-06
ENSG00000125844	RRBP1	-1.61	0.05	2.279e-202	4.626e-200
ENSG00000140525	FANCI	-1.61	0.06	2.549e-154	2.804e-152
ENSG00000112144	CILK1	-1.61	0.09	8.927e-74	3.315e-72
ENSG00000182010	RTKN2	-1.61	0.15	3.235e-29	4.237e-28
ENSG00000186994	KANK3	-1.61	0.27	6.768e-11	3.961e-10
ENSG00000137809	ITGA11	-1.61	0.34	3.033e-08	1.465e-07
ENSG00000167850	CD300C	-1.61	0.43	2.667e-06	1.088e-05
ENSG00000169258	GPRIN1	-1.6	0.1	2.252e-63	6.714e-62
ENSG00000170779	CDCA4	-1.6	0.11	1.503e-47	3.197e-46
ENSG00000101470	TNNC2	-1.6	0.11	1.708e-47	3.629e-46
ENSG00000198937	CCDC167	-1.6	0.14	9.92e-34	1.497e-32
ENSG00000102575	ACP5	-1.6	0.15	1.688e-28	2.147e-27
ENSG00000156466	GDF6	-1.6	0.21	1.064e-15	8.121e-15
ENSG00000198739	LRRTM3	-1.59	0.05	5.093e-260	1.778e-257
ENSG00000105323	HNRNPUL1	-1.59	0.05	1.498e-193	2.686e-191
ENSG00000107551	RASSF4	-1.59	0.07	8.639e-107	5.477e-105
ENSG00000007129	CEACAM21	-1.59	0.07	3.016e-106	1.898e-104
ENSG00000196584	XRCC2	-1.59	0.09	1.592e-66	5.084e-65
ENSG00000130844	ZNF331	-1.59	0.12	2.747e-43	5.363e-42
ENSG00000164978	NUDT2	-1.59	0.16	3.357e-25	3.813e-24
ENSG00000166897	ELFN2	-1.59	0.6	8.014e-05	0.0002821
ENSG00000151388	ADAMTS12	-1.58	0.06	2.994e-140	2.84e-138
ENSG00000205056	LINC02397	-1.58	0.24	2.449e-12	1.571e-11
ENSG00000120457	KCNJ5	-1.58	0.61	0.0001011	0.0003517
ENSG00000144824	PHLDB2	-1.57	0.05	1.548e-238	4.605e-236
ENSG00000112183	RBM24	-1.57	0.06	3.737e-167	4.704e-165
ENSG00000137807	KIF23	-1.57	0.06	7.274e-162	8.697e-160
ENSG00000136982	DSCC1	-1.57	0.08	7.481e-91	3.717e-89
ENSG00000130313	PGLS	-1.57	0.08	3.293e-81	1.382e-79
ENSG00000132613	MTSS2	-1.57	0.09	2.622e-75	9.977e-74
ENSG00000249115	HAUS5	-1.57	0.12	1.068e-40	1.957e-39
ENSG00000232334		-1.57	0.53	3.941e-05	0.0001432
ENSG00000102172	SMS	-1.56	0.06	3.731e-141	3.618e-139
ENSG00000101003	GINS1	-1.56	0.07	5.116e-116	3.534e-114
ENSG00000110104	CCDC86	-1.56	0.07	3.472e-98	1.947e-96
ENSG00000172159	FRMD3	-1.56	0.08	2.72e-81	1.143e-79
ENSG00000125650	PSPN	-1.56	0.08	5.908e-80	2.432e-78
ENSG00000157045	NTAN1	-1.56	0.12	5.626e-43	1.093e-41
ENSG00000185269	NOTUM	-1.56	0.12	1.354e-39	2.407e-38
ENSG00000091137	SLC26A4	-1.56	0.12	1.827e-39	3.237e-38
ENSG00000188662	H1-9P	-1.56	0.35	1.504e-07	6.881e-07
ENSG00000163535	SGO2	-1.55	0.08	8.836e-78	3.516e-76
ENSG00000149596	JPH2	-1.55	0.1	3.482e-58	9.39e-57
ENSG00000158164	TMSB15A	-1.55	0.13	7.85e-36	1.268e-34
ENSG00000253636		-1.55	0.17	1.489e-20	1.416e-19
ENSG00000107859	PITX3	-1.55	0.18	6.766e-20	6.257e-19
ENSG00000106804	C5	-1.55	0.22	3.414e-14	2.433e-13
ENSG00000146276	GABRR1	-1.55	0.25	2.099e-11	1.272e-10
ENSG00000130943	PKDREJ	-1.55	0.28	8.688e-10	4.708e-09
ENSG00000147408	CSGALNACT1	-1.55	0.35	2.135e-07	9.658e-07
ENSG00000127870	RNF6	-1.54	0.09	7.911e-68	2.576e-66
ENSG00000175928	LRRN1	-1.54	0.11	1.948e-49	4.307e-48
ENSG00000280202		-1.54	0.17	2.142e-21	2.107e-20
ENSG00000143416	SELENBP1	-1.54	0.28	5.221e-10	2.878e-09
ENSG00000277534		-1.54	0.28	5.974e-10	3.279e-09
ENSG00000228998	PERPP2	-1.54	0.35	1.994e-07	9.043e-07
ENSG00000130309	COLGALT1	-1.53	0.06	1.29e-133	1.149e-131
ENSG00000117643	MAN1C1	-1.53	0.06	2.876e-133	2.535e-131
ENSG00000163840	DTX3L	-1.53	0.07	1.169e-115	8.052e-114
ENSG00000086289	EPDR1	-1.53	0.07	1.502e-107	9.614e-106
ENSG00000151422	FER	-1.53	0.09	7.166e-73	2.599e-71
ENSG00000175920	DOK7	-1.53	0.13	9.157e-34	1.383e-32
ENSG00000142149	HUNK	-1.52	0.05	4.917e-207	1.064e-204
ENSG00000185900	POMK	-1.52	0.07	3.262e-98	1.833e-96
ENSG00000077152	UBE2T	-1.52	0.07	1.017e-94	5.454e-93
ENSG00000135643	KCNMB4	-1.52	0.08	1.781e-85	8.066e-84
ENSG00000165194	PCDH19	-1.52	0.08	2.534e-78	1.017e-76
ENSG00000170214	ADRA1B	-1.52	0.1	1.347e-50	3.069e-49
ENSG00000225964	NRIR	-1.52	0.37	6.64e-07	2.873e-06
ENSG00000259236	GOLGA8VP	-1.52	0.58	0.0001083	0.0003751
ENSG00000204889	KRT40	-1.52	0.94	0.0002013	0.0006746
ENSG00000131724	IL13RA1	-1.51	0.06	2.189e-143	2.187e-141
ENSG00000089693	MLF2	-1.51	0.07	3.862e-108	2.49e-106
ENSG00000085117	CD82	-1.51	0.08	2.464e-82	1.059e-80
ENSG00000152217	SETBP1	-1.51	0.11	4.708e-47	9.924e-46
ENSG00000177602	HASPIN	-1.51	0.11	5.232e-42	9.948e-41
ENSG00000196074	SYCP2	-1.51	0.17	1.041e-20	9.96e-20
ENSG00000138356	AOX1	-1.51	0.25	2.666e-11	1.605e-10
ENSG00000248964		-1.51	0.32	6.489e-08	3.053e-07
ENSG00000157570	TSPAN18	-1.51	0.58	0.0001208	0.0004157
ENSG00000164794	KCNV1	-1.51	0.63	0.0001823	0.0006142
ENSG00000135476	ESPL1	-1.5	0.08	1.679e-73	6.196e-72
ENSG00000129480	DTD2	-1.5	0.1	5.812e-51	1.334e-49
ENSG00000104313	EYA1	-1.5	0.11	6.635e-47	1.395e-45
ENSG00000289194		-1.5	0.19	6.821e-17	5.544e-16
ENSG00000231607	DLEU2	-1.5	0.21	3.442e-14	2.452e-13
ENSG00000242689	CNTF	-1.5	0.23	3.656e-12	2.321e-11
ENSG00000267060	PTGES3L	-1.5	0.3	1.562e-08	7.71e-08
ENSG00000183134	PTGDR2	-1.5	0.33	1.516e-07	6.931e-07
ENSG00000064655	EYA2	-1.5	0.66	0.0002398	0.0007958
ENSG00000230834		-1.5	0.8	0.0003398	0.001104
ENSG00000117114	ADGRL2	-1.49	0.05	4.858e-175	6.876e-173
ENSG00000145819	ARHGAP26	-1.49	0.07	5.266e-98	2.946e-96
ENSG00000012048	BRCA1	-1.49	0.08	2.434e-75	9.277e-74
ENSG00000157456	CCNB2	-1.49	0.09	1.186e-67	3.848e-66
ENSG00000168530	MYL1	-1.49	0.09	4.108e-60	1.154e-58
ENSG00000107960	STN1	-1.49	0.11	1.458e-45	2.968e-44
ENSG00000198056	PRIM1	-1.49	0.14	2.849e-28	3.593e-27
ENSG00000100867	DHRS2	-1.49	0.21	3.109e-14	2.227e-13
ENSG00000158008	EXTL1	-1.49	0.21	3.398e-14	2.424e-13
ENSG00000081248	CACNA1S	-1.49	0.23	3.309e-12	2.105e-11
ENSG00000128408	RIBC2	-1.49	0.3	2.263e-08	1.104e-07
ENSG00000100628	ASB2	-1.49	0.7	0.0003105	0.001014
ENSG00000124942	AHNAK	-1.48	0.04	2.968e-251	9.837e-249
ENSG00000139433	GLTP	-1.48	0.05	2.57e-182	4.128e-180
ENSG00000111913	RIPOR2	-1.48	0.06	1.007e-154	1.122e-152
ENSG00000160867	FGFR4	-1.48	0.07	1.044e-97	5.817e-96
ENSG00000180209	MYL11	-1.48	0.07	1.436e-94	7.689e-93
ENSG00000111077	TNS2	-1.48	0.08	1.234e-80	5.11e-79
ENSG00000109265	CRACD	-1.48	0.08	1.046e-78	4.233e-77
ENSG00000183763	TRAIP	-1.48	0.12	9.766e-38	1.662e-36
ENSG00000165606	DRGX	-1.48	0.17	2.709e-19	2.445e-18
ENSG00000178700	DHFR2	-1.48	0.19	1.329e-16	1.062e-15
ENSG00000287559		-1.48	0.19	5.515e-16	4.288e-15
ENSG00000235387	SPAAR	-1.48	0.44	1.432e-05	5.452e-05
ENSG00000239455	PTPN11P1	-1.48	0.45	1.833e-05	6.903e-05
ENSG00000172927	MYEOV	-1.48	0.52	7.257e-05	0.0002567
ENSG00000231419	LINC00689	-1.48	0.53	7.453e-05	0.0002633
ENSG00000179104	TMTC2	-1.47	0.06	1.055e-141	1.03e-139
ENSG00000171792	RHNO1	-1.47	0.07	6.66e-93	3.501e-91
ENSG00000137726	FXYD6	-1.47	0.1	2.448e-53	5.984e-52
ENSG00000051180	RAD51	-1.47	0.12	5.114e-36	8.296e-35
ENSG00000162946	DISC1	-1.47	0.12	6.934e-35	1.081e-33
ENSG00000163517	HDAC11	-1.47	0.13	1.917e-30	2.623e-29
ENSG00000131969	ABHD12B	-1.47	0.2	1.997e-14	1.441e-13
ENSG00000153064	BANK1	-1.47	0.22	1.338e-12	8.708e-12
ENSG00000174059	CD34	-1.47	0.26	3.312e-10	1.849e-09
ENSG00000166159	LRTM2	-1.47	0.46	2.409e-05	8.958e-05
ENSG00000279622		-1.47	0.92	0.0002722	0.0008977
ENSG00000131475	VPS25	-1.46	0.06	1.422e-150	1.495e-148
ENSG00000167693	NXN	-1.46	0.06	4.562e-113	3.079e-111
ENSG00000137868	STRA6	-1.46	0.07	6.221e-103	3.736e-101
ENSG00000184985	SORCS2	-1.46	0.07	4.224e-102	2.508e-100
ENSG00000138346	DNA2	-1.46	0.07	2.122e-96	1.162e-94
ENSG00000161381	PLXDC1	-1.46	0.14	8.081e-26	9.383e-25
ENSG00000260877		-1.46	0.25	2.52e-10	1.422e-09
ENSG00000135052	GOLM1	-1.45	0.05	3.009e-223	7.574e-221
ENSG00000119906	SLF2	-1.45	0.06	1.62e-112	1.085e-110
ENSG00000088298	EDEM2	-1.45	0.08	6.761e-78	2.694e-76
ENSG00000157214	STEAP2	-1.45	0.1	6.395e-52	1.507e-50
ENSG00000275793	RIMBP3	-1.45	0.19	1.729e-15	1.31e-14
ENSG00000174370	KCNJ5-AS1	-1.45	0.21	1.266e-13	8.768e-13
ENSG00000134668	SPOCD1	-1.45	0.25	2.909e-10	1.633e-09
ENSG00000147649	MTDH	-1.44	0.04	1.326e-275	5.512e-273
ENSG00000008311	AASS	-1.44	0.06	1.203e-122	9.209e-121
ENSG00000106785	TRIM14	-1.44	0.08	2.012e-77	7.983e-76
ENSG00000143603	KCNN3	-1.44	0.09	4.229e-62	1.232e-60
ENSG00000151413	NUBPL	-1.44	0.1	6.986e-45	1.404e-43
ENSG00000172731	LRRC20	-1.44	0.11	1.313e-37	2.224e-36
ENSG00000141401	IMPA2	-1.44	0.11	1.415e-37	2.393e-36
ENSG00000163634	THOC7	-1.44	0.12	1.279e-36	2.106e-35
ENSG00000203867	RBM20	-1.44	0.15	5.126e-22	5.168e-21
ENSG00000227992		-1.44	0.19	2.178e-15	1.645e-14
ENSG00000227877	MRLN	-1.44	0.22	1.228e-12	8.006e-12
ENSG00000135604	STX11	-1.44	0.22	3.238e-12	2.062e-11
ENSG00000162391	FAM151A	-1.44	0.35	7.568e-07	3.252e-06
ENSG00000288071		-1.44	0.99	0.0001866	0.0006277
ENSG00000112584	FAM120B	-1.43	0.05	4.691e-210	1.041e-207
ENSG00000197712	FAM114A1	-1.43	0.06	7.275e-125	5.652e-123
ENSG00000068489	PRR11	-1.43	0.07	1.175e-100	6.854e-99
ENSG00000145332	KLHL8	-1.43	0.08	2.577e-79	1.049e-77
ENSG00000213853	EMP2	-1.43	0.1	5.607e-51	1.288e-49
ENSG00000142661	MYOM3	-1.43	0.22	4.397e-12	2.771e-11
ENSG00000109667	SLC2A9	-1.43	0.44	2.611e-05	9.664e-05
ENSG00000162490	DRAXIN	-1.43	0.56	0.0001684	0.0005695
ENSG00000137693	YAP1	-1.42	0.05	1.306e-182	2.111e-180
ENSG00000137710	RDX	-1.42	0.05	1.044e-151	1.107e-149
ENSG00000278259	MYO19	-1.42	0.06	4.895e-129	4.134e-127
ENSG00000117399	CDC20	-1.42	0.07	3.279e-103	1.982e-101
ENSG00000075234	TTC38	-1.42	0.09	2.371e-60	6.696e-59
ENSG00000239789	MRPS17	-1.42	0.09	1.251e-53	3.085e-52
ENSG00000126822	PLEKHG3	-1.42	0.1	1.514e-50	3.446e-49
ENSG00000128274	A4GALT	-1.42	0.11	1.009e-41	1.905e-40
ENSG00000186638	KIF24	-1.42	0.12	2.152e-35	3.423e-34
ENSG00000175305	CCNE2	-1.42	0.19	9.089e-15	6.675e-14
ENSG00000265485	LINC01915	-1.42	0.27	4.719e-09	2.414e-08
ENSG00000147166	ITGB1BP2	-1.42	0.39	6.183e-06	2.441e-05
ENSG00000184363	PKP3	-1.42	0.65	0.0003937	0.001269
ENSG00000111252	SH2B3	-1.41	0.04	1.074e-241	3.309e-239
ENSG00000154127	UBASH3B	-1.41	0.05	3.689e-173	5.138e-171
ENSG00000135048	CEMIP2	-1.41	0.05	3.302e-171	4.456e-169
ENSG00000167670	CHAF1A	-1.41	0.06	5.634e-110	3.679e-108
ENSG00000138594	TMOD3	-1.41	0.07	2.125e-92	1.097e-90
ENSG00000121766	ZCCHC17	-1.41	0.07	4.748e-83	2.086e-81
ENSG00000105173	CCNE1	-1.41	0.08	4.07e-77	1.61e-75
ENSG00000148082	SHC3	-1.41	0.09	6.836e-63	2.02e-61
ENSG00000275993		-1.41	0.11	2.462e-42	4.712e-41
ENSG00000168874	ATOH8	-1.41	0.11	9.649e-42	1.824e-40
ENSG00000253669	GASAL1	-1.41	0.13	6.729e-28	8.382e-27
ENSG00000213062		-1.41	0.14	2.936e-26	3.461e-25
ENSG00000253377		-1.41	0.16	4.615e-20	4.3e-19
ENSG00000100479	POLE2	-1.41	0.16	1.089e-19	9.989e-19
ENSG00000137135	ARHGEF39	-1.41	0.21	2.487e-13	1.694e-12
ENSG00000152078	TLCD4	-1.41	0.24	1.74e-10	9.933e-10
ENSG00000170122	FOXD4	-1.41	0.31	1.074e-07	4.97e-07
ENSG00000258502	LINC02290	-1.41	0.32	2.232e-07	1.008e-06
ENSG00000038427	VCAN	-1.4	0.05	2.098e-152	2.233e-150
ENSG00000147601	TERF1	-1.4	0.05	9.881e-148	1.014e-145
ENSG00000168496	FEN1	-1.4	0.06	1.422e-132	1.245e-130
ENSG00000150687	PRSS23	-1.4	0.06	1.995e-119	1.455e-117
ENSG00000280219		-1.4	0.08	1.453e-69	4.947e-68
ENSG00000187672	ERC2	-1.4	0.11	1.756e-36	2.875e-35
ENSG00000171812	COL8A2	-1.4	0.2	3.592e-14	2.557e-13
ENSG00000264345	LINC01894	-1.4	0.21	2.441e-12	1.566e-11
ENSG00000196196	HRCT1	-1.4	0.33	5.351e-07	2.336e-06
ENSG00000108798	ABI3	-1.4	0.4	1.291e-05	4.939e-05
ENSG00000168079	SCARA5	-1.4	0.42	2.194e-05	8.203e-05
ENSG00000204876		-1.4	0.52	0.0001212	0.0004169
ENSG00000149633	KIAA1755	-1.4	0.52	0.000139	0.0004749
ENSG00000149136	SSRP1	-1.39	0.04	9.923e-221	2.451e-218
ENSG00000137486	ARRB1	-1.39	0.05	9.226e-183	1.5e-180
ENSG00000119408	NEK6	-1.39	0.06	5.628e-115	3.857e-113
ENSG00000172331	BPGM	-1.39	0.1	6.719e-46	1.379e-44
ENSG00000254685	FPGT	-1.39	0.12	5.799e-31	8.072e-30
ENSG00000166343	MSS51	-1.39	0.14	1.032e-23	1.111e-22
ENSG00000135537	AFG1L	-1.39	0.15	3.423e-22	3.472e-21
ENSG00000241322	FBXW10B	-1.39	0.17	1.445e-17	1.208e-16
ENSG00000132016	BRME1	-1.39	0.19	7.315e-15	5.395e-14
ENSG00000141574	SECTM1	-1.39	0.21	3.89e-13	2.615e-12
ENSG00000181350	LRRC75A	-1.39	0.21	1.965e-12	1.267e-11
ENSG00000232774	LINC03033	-1.39	0.28	3.09e-08	1.491e-07
ENSG00000174885	NLRP6	-1.39	0.47	6.883e-05	0.0002443
ENSG00000223511	LINC02968	-1.39	0.62	0.0003899	0.001258
ENSG00000119689	DLST	-1.38	0.04	8.694e-217	2.069e-214
ENSG00000124126	PREX1	-1.38	0.05	1.398e-199	2.691e-197
ENSG00000172403	SYNPO2	-1.38	0.06	4.725e-126	3.748e-124
ENSG00000138496	PARP9	-1.38	0.08	2.264e-66	7.193e-65
ENSG00000146263	MMS22L	-1.38	0.08	4.173e-64	1.272e-62
ENSG00000185567	AHNAK2	-1.38	0.09	2.96e-60	8.342e-59
ENSG00000130528	HRC	-1.38	0.1	1.011e-44	2.025e-43
ENSG00000149929	HIRIP3	-1.38	0.12	1.464e-34	2.26e-33
ENSG00000103995	CEP152	-1.38	0.12	8.293e-30	1.109e-28
ENSG00000290994	FAM86C2P	-1.38	0.26	4.34e-09	2.228e-08
ENSG00000286878		-1.38	0.4	1.397e-05	5.327e-05
ENSG00000271524	BNIP3P17	-1.38	0.63	0.0004225	0.001358
ENSG00000198883	PNMA5	-1.37	0.06	8.258e-137	7.695e-135
ENSG00000110063	DCPS	-1.37	0.06	3.522e-110	2.311e-108
ENSG00000251381	LINC00958	-1.37	0.06	5.416e-108	3.475e-106
ENSG00000180198	RCC1	-1.37	0.07	8.304e-95	4.474e-93
ENSG00000005513	SOX8	-1.37	0.09	8.602e-55	2.18e-53
ENSG00000103175	WFDC1	-1.37	0.21	4.995e-12	3.141e-11
ENSG00000250132		-1.37	0.21	5.064e-12	3.181e-11
ENSG00000134955	SLC37A2	-1.37	0.28	2.841e-08	1.375e-07
ENSG00000168214	RBPJ	-1.36	0.05	2.051e-138	1.939e-136
ENSG00000082153	BZW1	-1.36	0.06	7.407e-118	5.285e-116
ENSG00000165934	CPSF2	-1.36	0.06	8.949e-111	5.917e-109
ENSG00000228716	DHFR	-1.36	0.06	1.093e-103	6.638e-102
ENSG00000196810	CTBP1-DT	-1.36	0.08	6.672e-75	2.513e-73
ENSG00000142733	MAP3K6	-1.36	0.09	2.003e-50	4.541e-49
ENSG00000158715	SLC45A3	-1.36	0.13	3.101e-28	3.902e-27
ENSG00000006534	ALDH3B1	-1.36	0.19	1.726e-14	1.248e-13
ENSG00000273226		-1.36	0.34	1.875e-06	7.755e-06
ENSG00000151702	FLI1	-1.36	0.43	3.327e-05	0.0001218
ENSG00000229459		-1.36	0.79	0.000728	0.002262
ENSG00000223949	ROR1-AS1	-1.36	0.77	0.0007337	0.002278
ENSG00000187979	FAM230D	-1.36	0.74	0.0007384	0.002291
ENSG00000105341	DMAC2	-1.35	0.06	1.198e-118	8.615e-117
ENSG00000140564	FURIN	-1.35	0.09	1.459e-51	3.404e-50
ENSG00000114854	TNNC1	-1.35	0.13	5.865e-27	7.102e-26
ENSG00000183801	OLFML1	-1.35	0.16	6.78e-19	5.981e-18
ENSG00000167680	SEMA6B	-1.35	0.16	7.491e-19	6.597e-18
ENSG00000255129	TTC12-DT	-1.35	0.52	0.0002033	0.0006809
ENSG00000060138	YBX3	-1.34	0.05	1.49e-185	2.47e-183
ENSG00000161800	RACGAP1	-1.34	0.07	6.683e-78	2.667e-76
ENSG00000147536	GINS4	-1.34	0.08	3.521e-69	1.183e-67
ENSG00000111684	LPCAT3	-1.34	0.08	1.718e-58	4.66e-57
ENSG00000223459	TCAF1P1	-1.34	0.1	1.519e-41	2.849e-40
ENSG00000102384	CENPI	-1.34	0.11	2.414e-36	3.936e-35
ENSG00000149548	CCDC15	-1.34	0.11	2.75e-34	4.205e-33
ENSG00000113356	POLR3G	-1.34	0.11	1.269e-33	1.908e-32
ENSG00000115884	SDC1	-1.34	0.12	1.313e-30	1.806e-29
ENSG00000198892	SHISA4	-1.34	0.12	7.213e-29	9.335e-28
ENSG00000196811	CHRNG	-1.34	0.13	7.896e-28	9.831e-27
ENSG00000123453	SARDH	-1.34	0.15	2.594e-21	2.548e-20
ENSG00000121440	PDZRN3	-1.34	0.18	1.277e-15	9.709e-15
ENSG00000250007	GJD2-DT	-1.34	0.23	2.557e-10	1.442e-09
ENSG00000249863		-1.34	0.3	2.936e-07	1.312e-06
ENSG00000222032		-1.34	0.32	9.628e-07	4.092e-06
ENSG00000104059	ENTREP2	-1.34	0.33	1.194e-06	5.035e-06
ENSG00000279386		-1.34	0.47	0.0001094	0.0003783
ENSG00000079112	CDH17	-1.34	0.5	0.0001645	0.000557
ENSG00000206754	SNORD101	-1.34	0.5	0.0001705	0.000576
ENSG00000177354	C10orf71	-1.34	0.51	0.0001776	0.000599
ENSG00000120645	IQSEC3	-1.34	0.53	0.0002423	0.0008036
ENSG00000162511	LAPTM5	-1.34	0.59	0.0004147	0.001334
ENSG00000224982	TMEM233	-1.33	0.05	3.631e-154	3.977e-152
ENSG00000025293	PHF20	-1.33	0.05	3.551e-146	3.618e-144
ENSG00000166444	DENND2B	-1.33	0.06	4.142e-128	3.432e-126
ENSG00000196924	FLNA	-1.33	0.06	5.086e-124	3.917e-122
ENSG00000168228	ZCCHC4	-1.33	0.08	2.362e-60	6.677e-59
ENSG00000157823	AP3S2	-1.33	0.08	1.817e-58	4.92e-57
ENSG00000262919	CCNQ	-1.33	0.09	3.34e-53	8.135e-52
ENSG00000123374	CDK2	-1.33	0.1	1.674e-40	3.046e-39
ENSG00000168334	XIRP1	-1.33	0.1	3.571e-39	6.297e-38
ENSG00000197046	SIGLEC15	-1.33	0.12	1.903e-30	2.604e-29
ENSG00000235859		-1.33	0.16	3.606e-19	3.229e-18
ENSG00000260398		-1.33	0.16	9.57e-18	8.051e-17
ENSG00000133256	PDE6B	-1.33	0.2	2.328e-12	1.496e-11
ENSG00000124701	APOBEC2	-1.33	0.3	3.296e-07	1.466e-06
ENSG00000110195	FOLR1	-1.33	0.4	2.794e-05	0.0001031
ENSG00000278214	LINC02139	-1.33	0.44	7.14e-05	0.0002528
ENSG00000180712	LINC02363	-1.33	0.55	0.0003207	0.001046
ENSG00000010030	ETV7	-1.33	0.78	0.000844	0.002596
ENSG00000135902	CHRND	-1.32	0.04	1.292e-289	5.935e-287
ENSG00000130707	ASS1	-1.32	0.04	9.276e-216	2.168e-213
ENSG00000153179	RASSF3	-1.32	0.05	2.617e-153	2.831e-151
ENSG00000158623	COPG2	-1.32	0.06	6.966e-99	3.982e-97
ENSG00000047644	WWC3	-1.32	0.07	7.162e-92	3.662e-90
ENSG00000170379	TCAF2	-1.32	0.07	4.661e-81	1.946e-79
ENSG00000151692	RNF144A	-1.32	0.07	1.144e-78	4.607e-77
ENSG00000055118	KCNH2	-1.32	0.1	6.362e-41	1.175e-39
ENSG00000170681	CAVIN4	-1.32	0.12	3.574e-30	4.834e-29
ENSG00000005189	REXO5	-1.32	0.21	8.027e-12	4.975e-11
ENSG00000287707		-1.32	0.28	5.667e-08	2.679e-07
ENSG00000184613	NELL2	-1.32	0.3	4.811e-07	2.109e-06
ENSG00000103489	XYLT1	-1.32	0.35	4.462e-06	1.784e-05
ENSG00000241634	RPL13P8	-1.32	0.39	1.682e-05	6.355e-05
ENSG00000269404	SPIB	-1.32	0.52	0.0002446	0.0008111
ENSG00000074590	NUAK1	-1.31	0.04	2.429e-260	8.71e-258
ENSG00000174444	RPL4	-1.31	0.04	7.728e-211	1.729e-208
ENSG00000113580	NR3C1	-1.31	0.06	1.342e-125	1.058e-123
ENSG00000158457	TSPAN33	-1.31	0.06	3.043e-115	2.091e-113
ENSG00000162430	SELENON	-1.31	0.07	1.107e-76	4.357e-75
ENSG00000213516	RBMXL1	-1.31	0.08	1.546e-66	4.942e-65
ENSG00000138376	BARD1	-1.31	0.08	8.108e-63	2.391e-61
ENSG00000103196	CRISPLD2	-1.31	0.14	6.175e-22	6.211e-21
ENSG00000279443		-1.31	0.22	4.078e-11	2.421e-10
ENSG00000203999	LINC01270	-1.31	0.26	1.615e-08	7.963e-08
ENSG00000289504		-1.31	0.3	5.282e-07	2.308e-06
ENSG00000162520	SYNC	-1.31	0.32	1.325e-06	5.568e-06
ENSG00000158042	MRPL17	-1.3	0.06	1.799e-125	1.414e-123
ENSG00000164109	MAD2L1	-1.3	0.06	1.887e-100	1.098e-98
ENSG00000132128	LRRC41	-1.3	0.06	1.671e-98	9.472e-97
ENSG00000157216	SSBP3	-1.3	0.07	3.373e-90	1.648e-88
ENSG00000134452	FBH1	-1.3	0.07	8.631e-82	3.657e-80
ENSG00000160712	IL6R	-1.3	0.07	5.825e-73	2.127e-71
ENSG00000165495	PKNOX2	-1.3	0.07	5.112e-72	1.828e-70
ENSG00000164976	MYORG	-1.3	0.07	1.488e-68	4.927e-67
ENSG00000138316	ADAMTS14	-1.3	0.08	2.158e-66	6.866e-65
ENSG00000151502	VPS26B	-1.3	0.08	1.894e-63	5.673e-62
ENSG00000169689	CENPX	-1.3	0.1	1.488e-43	2.921e-42
ENSG00000167513	CDT1	-1.3	0.12	8.582e-30	1.147e-28
ENSG00000065534	MYLK	-1.3	0.2	5.092e-12	3.198e-11
ENSG00000171094	ALK	-1.3	0.31	8.707e-07	3.715e-06
ENSG00000224609	FGGY-DT	-1.3	0.45	0.0001133	0.0003911
ENSG00000167641	PPP1R14A	-1.3	0.48	0.0001671	0.0005652
ENSG00000075702	WDR62	-1.29	0.08	1.429e-58	3.89e-57
ENSG00000076770	MBNL3	-1.29	0.11	1.186e-32	1.728e-31
ENSG00000113555	PCDH12	-1.29	0.12	1.103e-29	1.469e-28
ENSG00000224273	RABGEF1P3	-1.29	0.35	6.942e-06	2.725e-05
ENSG00000183150	GPR19	-1.29	0.44	0.000102	0.0003543
ENSG00000227482		-1.29	0.51	0.0002725	0.0008985
ENSG00000273056		-1.29	0.93	0.0005112	0.001626
ENSG00000198420	TCAF1	-1.28	0.04	3.686e-188	6.267e-186
ENSG00000136271	DDX56	-1.28	0.04	3.177e-184	5.231e-182
ENSG00000165661	QSOX2	-1.28	0.06	2.22e-119	1.615e-117
ENSG00000133065	SLC41A1	-1.28	0.06	1.743e-110	1.147e-108
ENSG00000113273	ARSB	-1.28	0.06	3.707e-107	2.367e-105
ENSG00000184992	BRI3BP	-1.28	0.07	6.014e-67	1.934e-65
ENSG00000187736	NHEJ1	-1.28	0.08	1.069e-53	2.64e-52
ENSG00000139364	TMEM132B	-1.28	0.1	2.349e-42	4.5e-41
ENSG00000129521	EGLN3	-1.28	0.1	1.702e-41	3.181e-40
ENSG00000182858	ALG12	-1.28	0.11	1.586e-34	2.442e-33
ENSG00000134574	DDB2	-1.28	0.11	3.577e-30	4.836e-29
ENSG00000142178	SIK1	-1.28	0.12	6.809e-27	8.222e-26
ENSG00000171860	C3AR1	-1.28	0.19	9.541e-13	6.267e-12
ENSG00000179841	AKAP5	-1.28	0.25	1.114e-08	5.568e-08
ENSG00000147082	CCNB3	-1.28	0.3	8.251e-07	3.531e-06
ENSG00000124839	RAB17	-1.28	0.5	0.0002568	0.0008493
ENSG00000261371	PECAM1	-1.28	0.5	0.0002945	0.0009653
ENSG00000106078	COBL	-1.27	0.05	8.971e-129	7.529e-127
ENSG00000135679	MDM2	-1.27	0.05	7.822e-120	5.753e-118
ENSG00000108064	TFAM	-1.27	0.06	7.466e-117	5.255e-115
ENSG00000123643	SLC36A1	-1.27	0.06	4.749e-106	2.982e-104
ENSG00000146122	DAAM2	-1.27	0.06	2.796e-99	1.609e-97
ENSG00000114450	GNB4	-1.27	0.06	1.452e-98	8.262e-97
ENSG00000114346	ECT2	-1.27	0.06	1.535e-98	8.716e-97
ENSG00000094804	CDC6	-1.27	0.06	7.301e-96	3.966e-94
ENSG00000144354	CDCA7	-1.27	0.06	6.739e-87	3.068e-85
ENSG00000107105	ELAVL2	-1.27	0.1	2.604e-42	4.977e-41
ENSG00000149177	PTPRJ	-1.27	0.11	1.568e-34	2.416e-33
ENSG00000204060	FOXO6	-1.27	0.13	1.899e-24	2.1e-23
ENSG00000169683	LRRC45	-1.27	0.15	8.698e-20	8.016e-19
ENSG00000113790	EHHADH	-1.27	0.19	1.217e-12	7.939e-12
ENSG00000139508	SLC46A3	-1.27	0.26	3.1e-08	1.495e-07
ENSG00000138100	TRIM54	-1.27	0.27	8.624e-08	4.023e-07
ENSG00000182873	PRKCZ-AS1	-1.27	0.3	6.161e-07	2.674e-06
ENSG00000261780	LINC02582	-1.27	0.81	0.001071	0.003241
ENSG00000142230	SAE1	-1.26	0.04	7.277e-179	1.089e-176
ENSG00000154380	ENAH	-1.26	0.05	4.658e-170	6.128e-168
ENSG00000144320	LNPK	-1.26	0.06	3.484e-89	1.677e-87
ENSG00000189308	LIN54	-1.26	0.08	9.794e-63	2.878e-61
ENSG00000188266	HYKK	-1.26	0.11	5.098e-32	7.306e-31
ENSG00000198934	MAGEE1	-1.26	0.13	2.888e-24	3.168e-23
ENSG00000135824	RGS8	-1.26	0.19	1.805e-12	1.167e-11
ENSG00000232077	LINC01031	-1.26	0.21	5.438e-11	3.205e-10
ENSG00000204516	MICB	-1.26	0.21	1.075e-10	6.223e-10
ENSG00000130270	ATP8B3	-1.26	0.24	7.895e-09	3.981e-08
ENSG00000273476		-1.26	0.42	7.797e-05	0.0002747
ENSG00000287016		-1.26	0.56	0.0005824	0.001838
ENSG00000174600	CMKLR1	-1.26	0.59	0.0007613	0.002357
ENSG00000106236	NPTX2	-1.25	0.04	4.315e-260	1.527e-257
ENSG00000203727	SAMD5	-1.25	0.04	1.306e-180	2.011e-178
ENSG00000158773	USF1	-1.25	0.06	8.137e-103	4.875e-101
ENSG00000105976	MET	-1.25	0.07	2.232e-69	7.55e-68
ENSG00000183160	TMEM119	-1.25	0.09	3.498e-44	6.965e-43
ENSG00000171385	KCND3	-1.25	0.13	5.454e-23	5.712e-22
ENSG00000136122	BORA	-1.25	0.16	9.47e-16	7.241e-15
ENSG00000244649	LINC02086	-1.25	0.46	0.0002053	0.0006873
ENSG00000276633		-1.25	0.47	0.0002274	0.0007572
ENSG00000144452	ABCA12	-1.25	0.62	0.0009696	0.002954
ENSG00000105968	H2AZ2	-1.24	0.05	3.344e-159	3.943e-157
ENSG00000144231	POLR2D	-1.24	0.06	7.73e-110	5.022e-108
ENSG00000123080	CDKN2C	-1.24	0.07	1.599e-72	5.751e-71
ENSG00000188827	SLX4	-1.24	0.07	7.151e-72	2.544e-70
ENSG00000073849	ST6GAL1	-1.24	0.08	5.038e-53	1.222e-51
ENSG00000123106	CCDC91	-1.24	0.1	3.682e-36	5.992e-35
ENSG00000037280	FLT4	-1.24	0.11	1.166e-31	1.65e-30
ENSG00000102385	DRP2	-1.24	0.18	4.471e-13	2.994e-12
ENSG00000237667	LINC01115	-1.24	0.18	8.413e-13	5.542e-12
ENSG00000153246	PLA2R1	-1.24	0.31	2.464e-06	1.008e-05
ENSG00000282393		-1.24	0.35	1.683e-05	6.355e-05
ENSG00000072952	IRAG1	-1.24	0.47	0.0002501	0.0008285
ENSG00000006210	CX3CL1	-1.24	0.54	0.0005758	0.001818
ENSG00000162745	OLFML2B	-1.23	0.03	2.189e-281	9.245e-279
ENSG00000076067	RBMS2	-1.23	0.06	1.677e-98	9.481e-97
ENSG00000196154	S100A4	-1.23	0.06	1.245e-90	6.161e-89
ENSG00000196177	ACADSB	-1.23	0.07	5.32e-73	1.945e-71
ENSG00000185745	IFIT1	-1.23	0.07	2.119e-65	6.606e-64
ENSG00000168758	SEMA4C	-1.23	0.07	1.173e-63	3.517e-62
ENSG00000161692	DBF4B	-1.23	0.08	6.262e-58	1.682e-56
ENSG00000179833	SERTAD2	-1.23	0.08	6.895e-49	1.509e-47
ENSG00000103550	KNOP1	-1.23	0.09	1.69e-46	3.514e-45
ENSG00000205476	CCDC85C	-1.23	0.09	4.269e-46	8.787e-45
ENSG00000180818	HOXC10	-1.23	0.09	4.468e-46	9.19e-45
ENSG00000176208	ATAD5	-1.23	0.09	3.038e-40	5.475e-39
ENSG00000172348	RCAN2	-1.23	0.11	8.324e-33	1.218e-31
ENSG00000146859	TMEM140	-1.23	0.11	9.894e-33	1.442e-31
ENSG00000151136	ABTB3	-1.23	0.25	4.038e-08	1.929e-07
ENSG00000284946		-1.23	0.25	5.117e-08	2.428e-07
ENSG00000185652	NTF3	-1.23	0.29	6.259e-07	2.715e-06
ENSG00000288903		-1.23	0.3	1.577e-06	6.574e-06
ENSG00000270605		-1.23	0.36	2.331e-05	8.686e-05
ENSG00000256540	IQSEC3-AS1	-1.23	0.94	0.0005723	0.001808
ENSG00000151208	DLG5	-1.22	0.05	4.376e-119	3.165e-117
ENSG00000143924	EML4	-1.22	0.05	6.724e-117	4.745e-115
ENSG00000068976	PYGM	-1.22	0.06	1.658e-92	8.601e-91
ENSG00000049759	NEDD4L	-1.22	0.06	2.161e-90	1.062e-88
ENSG00000149591	TAGLN	-1.22	0.07	1.811e-75	6.923e-74
ENSG00000204604	ZNF468	-1.22	0.07	1.38e-65	4.338e-64
ENSG00000024422	EHD2	-1.22	0.08	6.685e-59	1.84e-57
ENSG00000157657	ZNF618	-1.22	0.08	1.295e-58	3.529e-57
ENSG00000081377	CDC14B	-1.22	0.08	2.509e-51	5.829e-50
ENSG00000101400	SNTA1	-1.22	0.16	7.835e-16	6.022e-15
ENSG00000175874	CREG2	-1.22	0.23	3.258e-09	1.692e-08
ENSG00000237489	C10orf143	-1.22	0.23	3.839e-09	1.981e-08
ENSG00000166387	PPFIBP2	-1.22	0.24	1.307e-08	6.488e-08
ENSG00000214872	SMTNL1	-1.22	0.32	4.384e-06	1.755e-05
ENSG00000203706	SERTAD4-AS1	-1.22	0.46	0.0002679	0.0008849
ENSG00000236740		-1.22	0.48	0.0003366	0.001094
ENSG00000137440	FGFBP1	-1.22	0.65	0.001313	0.003918
ENSG00000113360	DROSHA	-1.21	0.04	4.395e-180	6.691e-178
ENSG00000116132	PRRX1	-1.21	0.05	7.364e-124	5.654e-122
ENSG00000137831	UACA	-1.21	0.06	1.993e-81	8.414e-80
ENSG00000154642	C21orf91	-1.21	0.07	1.111e-68	3.687e-67
ENSG00000007237	GAS7	-1.21	0.07	5.425e-62	1.571e-60
ENSG00000185379	RAD51D	-1.21	0.13	2.316e-22	2.367e-21
ENSG00000081181	ARG2	-1.21	0.16	8.253e-15	6.069e-14
ENSG00000138080	EMILIN1	-1.21	0.19	2.109e-11	1.278e-10
ENSG00000128833	MYO5C	-1.21	0.3	1.969e-06	8.135e-06
ENSG00000253161	LINC01605	-1.21	0.33	7.596e-06	2.971e-05
ENSG00000172794	RAB37	-1.21	0.33	8.324e-06	3.243e-05
ENSG00000143257	NR1I3	-1.21	0.4	9.82e-05	0.0003419
ENSG00000225299		-1.21	0.65	0.001459	0.00432
ENSG00000135821	GLUL	-1.2	0.04	9.359e-238	2.753e-235
ENSG00000116698	SMG7	-1.2	0.05	1.612e-140	1.535e-138
ENSG00000111300	NAA25	-1.2	0.05	5.592e-112	3.726e-110
ENSG00000119681	LTBP2	-1.2	0.06	5.603e-105	3.468e-103
ENSG00000187772	LIN28B	-1.2	0.06	6.851e-95	3.698e-93
ENSG00000111696	NT5DC3	-1.2	0.06	5.531e-81	2.306e-79
ENSG00000165490	DDIAS	-1.2	0.07	1.721e-65	5.383e-64
ENSG00000239474	KLHL41	-1.2	0.07	1.143e-63	3.431e-62
ENSG00000198910	L1CAM	-1.2	0.08	3.127e-56	8.107e-55
ENSG00000176438	SYNE3	-1.2	0.08	4.735e-50	1.06e-48
ENSG00000055147	FAM114A2	-1.2	0.09	1.313e-41	2.469e-40
ENSG00000141441	GAREM1	-1.2	0.1	1.872e-33	2.8e-32
ENSG00000198624	CCDC69	-1.2	0.12	5.718e-26	6.674e-25
ENSG00000141622	RNF165	-1.2	0.13	3.075e-22	3.124e-21
ENSG00000100311	PDGFB	-1.2	0.17	1.47e-13	1.014e-12
ENSG00000114166	KAT2B	-1.2	0.18	6.089e-13	4.049e-12
ENSG00000225613	LINCMD1	-1.2	0.23	7.991e-09	4.028e-08
ENSG00000137558	PI15	-1.2	0.32	6.799e-06	2.673e-05
ENSG00000229638	RPL4P4	-1.2	0.4	0.0001077	0.0003729
ENSG00000260193	LINC02846	-1.2	0.42	0.0001519	0.0005166
ENSG00000168453	HR	-1.2	0.64	0.001511	0.004459
ENSG00000107957	SH3PXD2A	-1.19	0.04	1.873e-167	2.381e-165
ENSG00000121966	CXCR4	-1.19	0.07	3.593e-70	1.241e-68
ENSG00000165156	ZHX1	-1.19	0.07	1.852e-65	5.786e-64
ENSG00000131435	PDLIM4	-1.19	0.07	4.882e-61	1.394e-59
ENSG00000068001	HYAL2	-1.19	0.08	2.721e-57	7.203e-56
ENSG00000155858	LSM11	-1.19	0.08	1.597e-54	4.028e-53
ENSG00000135392	DNAJC14	-1.19	0.08	2.806e-52	6.68e-51
ENSG00000058729	RIOK2	-1.19	0.08	3.804e-51	8.775e-50
ENSG00000168283	BMI1	-1.19	0.09	1.548e-42	2.978e-41
ENSG00000213799	ZNF845	-1.19	0.09	1.505e-41	2.825e-40
ENSG00000261039	LINC02544	-1.19	0.09	2.829e-41	5.272e-40
ENSG00000176909	MAMSTR	-1.19	0.1	5.363e-36	8.694e-35
ENSG00000163492	CCDC141	-1.19	0.11	7.674e-31	1.064e-29
ENSG00000258952	SALRNA1	-1.19	0.12	2.283e-23	2.423e-22
ENSG00000173641	HSPB7	-1.19	0.28	1.218e-06	5.131e-06
ENSG00000183023	SLC8A1	-1.19	0.34	2.304e-05	8.593e-05
ENSG00000231672	DIRC3	-1.19	0.43	0.0001905	0.0006403
ENSG00000184900	SUMO3	-1.18	0.04	3.05e-175	4.341e-173
ENSG00000155393	HEATR3	-1.18	0.06	7.308e-83	3.194e-81
ENSG00000072422	RHOBTB1	-1.18	0.07	4.029e-66	1.277e-64
ENSG00000111445	RFC5	-1.18	0.07	1.291e-59	3.607e-58
ENSG00000138193	PLCE1	-1.18	0.08	4.228e-51	9.745e-50
ENSG00000100292	HMOX1	-1.18	0.08	1.474e-48	3.187e-47
ENSG00000139354	GAS2L3	-1.18	0.09	7.773e-40	1.384e-38
ENSG00000138738	PRDM5	-1.18	0.12	3.06e-25	3.485e-24
ENSG00000214756	CSKMT	-1.18	0.12	1.039e-23	1.118e-22
ENSG00000154920	EME1	-1.18	0.13	1.148e-21	1.141e-20
ENSG00000280120		-1.18	0.15	9.346e-17	7.536e-16
ENSG00000205755	CRLF2	-1.18	0.21	1.787e-09	9.475e-09
ENSG00000010319	SEMA3G	-1.18	0.24	3.098e-08	1.495e-07
ENSG00000131386	GALNT15	-1.18	0.27	6.837e-07	2.955e-06
ENSG00000144644	GADL1	-1.18	0.35	3.094e-05	0.0001137
ENSG00000176029	C11orf16	-1.18	0.48	0.0005041	0.001604
ENSG00000111602	TIMELESS	-1.17	0.05	3.607e-141	3.51e-139
ENSG00000196227	FAM217B	-1.17	0.05	2.56e-106	1.615e-104
ENSG00000136108	CKAP2	-1.17	0.06	3.571e-87	1.643e-85
ENSG00000131351	HAUS8	-1.17	0.08	1.735e-54	4.371e-53
ENSG00000126878	AIF1L	-1.17	0.08	1.158e-46	2.426e-45
ENSG00000127507	ADGRE2	-1.17	0.09	2.401e-43	4.694e-42
ENSG00000102967	DHODH	-1.17	0.09	5.905e-42	1.12e-40
ENSG00000159445	THEM4	-1.17	0.09	1.44e-38	2.511e-37
ENSG00000204054	LINC00963	-1.17	0.1	2.426e-33	3.613e-32
ENSG00000119915	ELOVL3	-1.17	0.12	6.36e-23	6.647e-22
ENSG00000181544	FANCB	-1.17	0.13	1.946e-21	1.922e-20
ENSG00000108387	SEPTIN4	-1.17	0.13	7.222e-20	6.675e-19
ENSG00000139174	PRICKLE1	-1.17	0.15	1.473e-16	1.175e-15
ENSG00000179921	GPBAR1	-1.17	0.22	6.066e-09	3.084e-08
ENSG00000134716	CYP2J2	-1.17	0.38	8.758e-05	0.0003065
ENSG00000105810	CDK6	-1.16	0.05	1.255e-136	1.165e-134
ENSG00000185482	STAC3	-1.16	0.05	1.045e-118	7.535e-117
ENSG00000134369	NAV1	-1.16	0.05	2.018e-116	1.405e-114
ENSG00000123473	STIL	-1.16	0.06	1.99e-92	1.03e-90
ENSG00000103005	USB1	-1.16	0.06	1.085e-90	5.38e-89
ENSG00000181754	AMIGO1	-1.16	0.06	1.847e-76	7.216e-75
ENSG00000166295	ANAPC16	-1.16	0.07	1.003e-68	3.331e-67
ENSG00000213551	DNAJC9	-1.16	0.08	5.336e-54	1.329e-52
ENSG00000214194	SMIM30	-1.16	0.08	1.8e-50	4.087e-49
ENSG00000130304	SLC27A1	-1.16	0.1	3.166e-30	4.288e-29
ENSG00000163170	BOLA3	-1.16	0.18	4.965e-12	3.124e-11
ENSG00000196132	MYT1	-1.16	0.24	9.314e-08	4.331e-07
ENSG00000248213	CICP16	-1.16	0.27	7.627e-07	3.275e-06
ENSG00000164743	C8orf48	-1.16	0.29	2.587e-06	1.057e-05
ENSG00000155792	DEPTOR	-1.16	0.36	4.932e-05	0.0001773
ENSG00000279464		-1.16	0.52	0.0008242	0.00254
ENSG00000233581		-1.16	0.7	0.002098	0.006049
ENSG00000152661	GJA1	-1.15	0.04	1.509e-154	1.667e-152
ENSG00000250899		-1.15	0.05	1.94e-131	1.676e-129
ENSG00000196850	PPTC7	-1.15	0.05	2.955e-127	2.402e-125
ENSG00000147274	RBMX	-1.15	0.06	4.818e-93	2.548e-91
ENSG00000118971	CCND2	-1.15	0.06	5.898e-90	2.865e-88
ENSG00000174606	ANGEL2	-1.15	0.06	3.803e-87	1.747e-85
ENSG00000079616	KIF22	-1.15	0.06	2.571e-72	9.233e-71
ENSG00000105357	MYH14	-1.15	0.07	4.322e-70	1.489e-68
ENSG00000014824	SLC30A9	-1.15	0.07	1.42e-67	4.6e-66
ENSG00000110442	COMMD9	-1.15	0.07	5.641e-64	1.705e-62
ENSG00000144583	MARCHF4	-1.15	0.08	5.369e-50	1.2e-48
ENSG00000185122	HSF1	-1.15	0.08	1.596e-48	3.445e-47
ENSG00000152133	GPATCH11	-1.15	0.08	2.664e-45	5.395e-44
ENSG00000125703	ATG4C	-1.15	0.09	9.878e-40	1.758e-38
ENSG00000178695	KCTD12	-1.15	0.1	2.898e-31	4.07e-30
ENSG00000290292	HOMEZ	-1.15	0.11	7.442e-25	8.369e-24
ENSG00000276600	RAB7B	-1.15	0.12	5.18e-23	5.432e-22
ENSG00000127423	AUNIP	-1.15	0.12	1.35e-22	1.392e-21
ENSG00000187550	SBK2	-1.15	0.13	5.2e-20	4.835e-19
ENSG00000178150	ZNF114	-1.15	0.2	3.509e-10	1.956e-09
ENSG00000124212	PTGIS	-1.15	0.25	2.93e-07	1.31e-06
ENSG00000225706	PTPRD-AS1	-1.15	0.31	9.89e-06	3.827e-05
ENSG00000058335	RASGRF1	-1.15	0.42	0.0002416	0.0008014
ENSG00000118729	CASQ2	-1.15	0.9	0.001011	0.00307
ENSG00000187862	TTC24	-1.15	0.54	0.00121	0.003628
ENSG00000186854	TRABD2A	-1.14	0.06	5.559e-88	2.627e-86
ENSG00000006634	DBF4	-1.14	0.06	8.215e-88	3.841e-86
ENSG00000132436	FIGNL1	-1.14	0.06	2.272e-84	1.013e-82
ENSG00000131389	SLC6A6	-1.14	0.06	2.482e-83	1.098e-81
ENSG00000065970	FOXJ2	-1.14	0.06	1.052e-72	3.797e-71
ENSG00000167632	TRAPPC9	-1.14	0.08	4.723e-45	9.52e-44
ENSG00000000460	C1orf112	-1.14	0.08	4.427e-44	8.781e-43
ENSG00000182580	EPHB3	-1.14	0.09	5.709e-40	1.02e-38
ENSG00000139618	BRCA2	-1.14	0.1	1.285e-32	1.871e-31
ENSG00000149212	SESN3	-1.14	0.1	1.532e-29	2.023e-28
ENSG00000123572	NRK	-1.14	0.14	1.262e-17	1.057e-16
ENSG00000272325	NUDT3	-1.14	0.15	1.143e-15	8.708e-15
ENSG00000164342	TLR3	-1.14	0.18	1.309e-11	8.023e-11
ENSG00000106538	RARRES2	-1.14	0.18	3.508e-11	2.092e-10
ENSG00000134940	ACRV1	-1.14	0.38	0.0001077	0.0003731
ENSG00000255853		-1.14	0.39	0.0001421	0.0004849
ENSG00000174928	C3orf33	-1.14	0.41	0.0002204	0.0007354
ENSG00000120262	CCDC170	-1.14	0.52	0.0009832	0.002993
ENSG00000153993	SEMA3D	-1.13	0.06	1.572e-90	7.752e-89
ENSG00000131381	RBSN	-1.13	0.06	1.208e-77	4.799e-76
ENSG00000198912	C1orf174	-1.13	0.06	2.555e-70	8.863e-69
ENSG00000077522	ACTN2	-1.13	0.08	1.012e-52	2.44e-51
ENSG00000271976		-1.13	0.11	2.081e-27	2.563e-26
ENSG00000143858	SYT2	-1.13	0.12	1.319e-22	1.361e-21
ENSG00000100433	KCNK10	-1.13	0.13	5.239e-19	4.648e-18
ENSG00000183597	TANGO2	-1.13	0.14	1.478e-16	1.178e-15
ENSG00000196872	CRACDL	-1.13	0.3	9.418e-06	3.652e-05
ENSG00000163017	ACTG2	-1.13	0.69	0.002423	0.006927
ENSG00000053438	NNAT	-1.12	0.04	2.072e-166	2.596e-164
ENSG00000114738	MAPKAPK3	-1.12	0.05	1.097e-114	7.48e-113
ENSG00000179242	CDH4	-1.12	0.05	9.789e-94	5.209e-92
ENSG00000141084	RANBP10	-1.12	0.06	2.25e-84	1.007e-82
ENSG00000196739	COL27A1	-1.12	0.06	9.08e-80	3.726e-78
ENSG00000130962	PRRG1	-1.12	0.07	7.866e-56	2.029e-54
ENSG00000091127	PUS7	-1.12	0.07	1.368e-52	3.285e-51
ENSG00000157600	TMEM164	-1.12	0.08	1.545e-49	3.426e-48
ENSG00000182054	IDH2	-1.12	0.08	1.059e-45	2.164e-44
ENSG00000080839	RBL1	-1.12	0.09	3.471e-34	5.292e-33
ENSG00000169891	REPS2	-1.12	0.1	1.137e-29	1.513e-28
ENSG00000173894	CBX2	-1.12	0.11	2.384e-26	2.824e-25
ENSG00000234160		-1.12	0.12	1.123e-23	1.207e-22
ENSG00000283703	VSIG10L2	-1.12	0.18	1.572e-11	9.586e-11
ENSG00000113657	DPYSL3	-1.12	0.2	6.783e-10	3.715e-09
ENSG00000111305	GSG1	-1.12	0.2	1.655e-09	8.798e-09
ENSG00000120217	CD274	-1.12	0.23	6.118e-08	2.884e-07
ENSG00000183631	PRR32	-1.12	0.3	8.993e-06	3.489e-05
ENSG00000228836	CT45A5	-1.12	0.63	0.002395	0.006849
ENSG00000197043	ANXA6	-1.11	0.05	1.028e-121	7.781e-120
ENSG00000145284	SCD5	-1.11	0.06	3.405e-76	1.325e-74
ENSG00000132313	MRPL35	-1.11	0.07	1.771e-61	5.084e-60
ENSG00000111666	CHPT1	-1.11	0.07	6.111e-54	1.519e-52
ENSG00000124588	NQO2	-1.11	0.1	3.676e-30	4.964e-29
ENSG00000141965	FEM1A	-1.11	0.11	8.554e-24	9.24e-23
ENSG00000289094		-1.11	0.21	1.068e-08	5.347e-08
ENSG00000224239		-1.11	0.23	4.836e-08	2.297e-07
ENSG00000285108		-1.11	0.26	9.903e-07	4.204e-06
ENSG00000147394	ZNF185	-1.11	0.36	8.191e-05	0.0002879
ENSG00000134755	DSC2	-1.11	0.37	0.0001354	0.0004628
ENSG00000070182	SPTB	-1.11	0.45	0.0005587	0.001768
ENSG00000247877	FAM174A-DT	-1.11	0.61	0.002342	0.006712
ENSG00000274825		-1.11	0.63	0.00235	0.00673
ENSG00000198570	RD3	-1.11	0.65	0.002565	0.007303
ENSG00000259458	MGC15885	-1.11	0.7	0.002737	0.007743
ENSG00000188042	ARL4C	-1.1	0.04	7.451e-159	8.709e-157
ENSG00000136478	TEX2	-1.1	0.05	3.573e-111	2.375e-109
ENSG00000198743	SLC5A3	-1.1	0.07	1.337e-65	4.209e-64
ENSG00000165675	ENOX2	-1.1	0.07	1.113e-58	3.042e-57
ENSG00000184867	ARMCX2	-1.1	0.08	6.077e-50	1.358e-48
ENSG00000136235	GPNMB	-1.1	0.08	2.553e-48	5.493e-47
ENSG00000175348	TMEM9B	-1.1	0.08	6.513e-43	1.264e-41
ENSG00000165209	STRBP	-1.1	0.09	3.147e-35	4.964e-34
ENSG00000215883	CYB5RL	-1.1	0.09	8.536e-35	1.326e-33
ENSG00000162591	MEGF6	-1.1	0.1	1.142e-29	1.519e-28
ENSG00000198554	WDHD1	-1.1	0.11	1.828e-26	2.178e-25
ENSG00000159184	HOXB13	-1.1	0.11	3.383e-24	3.705e-23
ENSG00000079215	SLC1A3	-1.1	0.14	4.977e-17	4.063e-16
ENSG00000198336	MYL4	-1.1	0.16	1.297e-12	8.45e-12
ENSG00000259207	ITGB3	-1.1	0.21	7.186e-09	3.632e-08
ENSG00000065717	TLE2	-1.1	0.25	6.319e-07	2.739e-06
ENSG00000146005	PSD2	-1.1	0.47	0.0009119	0.002789
ENSG00000204542	C6orf15	-1.1	0.9	0.001216	0.003646
ENSG00000248690	HAS2-AS1	-1.1	0.54	0.001629	0.00478
ENSG00000064309	CDON	-1.09	0.04	1.827e-200	3.597e-198
ENSG00000127824	TUBA4A	-1.09	0.04	6.61e-134	5.907e-132
ENSG00000185686	PRAME	-1.09	0.05	4.171e-128	3.445e-126
ENSG00000182022	CHST15	-1.09	0.05	1.63e-110	1.075e-108
ENSG00000085511	MAP3K4	-1.09	0.05	3.674e-110	2.405e-108
ENSG00000001497	LAS1L	-1.09	0.06	1.015e-82	4.415e-81
ENSG00000149218	ENDOD1	-1.09	0.06	5.598e-75	2.115e-73
ENSG00000135362	PRR5L	-1.09	0.07	2.386e-56	6.198e-55
ENSG00000184445	KNTC1	-1.09	0.07	1.647e-51	3.841e-50
ENSG00000112029	FBXO5	-1.09	0.07	8.668e-51	1.982e-49
ENSG00000075618	FSCN1	-1.09	0.07	8.771e-50	1.954e-48
ENSG00000168916	ZNF608	-1.09	0.09	3.123e-32	4.505e-31
ENSG00000012211	PRICKLE3	-1.09	0.12	3.83e-20	3.584e-19
ENSG00000229563	LINC01204	-1.09	0.15	3e-15	2.252e-14
ENSG00000185697	MYBL1	-1.09	0.16	8.709e-13	5.732e-12
ENSG00000167074	TEF	-1.09	0.16	2.001e-12	1.289e-11
ENSG00000280119		-1.09	0.18	7.112e-11	4.159e-10
ENSG00000134962	KLB	-1.09	0.2	2.194e-09	1.155e-08
ENSG00000242779	ZNF702P	-1.09	0.21	9.907e-09	4.965e-08
ENSG00000271851		-1.09	0.23	1.579e-07	7.206e-07
ENSG00000159166	LAD1	-1.09	0.25	5.786e-07	2.519e-06
ENSG00000290374	FAM86EP	-1.09	0.27	2.307e-06	9.463e-06
ENSG00000286638		-1.09	0.86	0.001695	0.004966
ENSG00000267480	LINC02979	-1.09	0.56	0.002073	0.005984
ENSG00000182158	CREB3L2	-1.08	0.04	2.386e-145	2.421e-143
ENSG00000101294	HM13	-1.08	0.05	2.839e-102	1.689e-100
ENSG00000174804	FZD4	-1.08	0.06	4.11e-68	1.349e-66
ENSG00000112759	SLC29A1	-1.08	0.07	5.385e-62	1.561e-60
ENSG00000079308	TNS1	-1.08	0.07	2.528e-57	6.714e-56
ENSG00000129680	MAP7D3	-1.08	0.07	1.401e-53	3.452e-52
ENSG00000137760	ALKBH8	-1.08	0.07	2.014e-50	4.562e-49
ENSG00000105486	LIG1	-1.08	0.09	4.427e-38	7.596e-37
ENSG00000183091	NEB	-1.08	0.1	9.418e-30	1.257e-28
ENSG00000129534	MIS18BP1	-1.08	0.1	4.015e-29	5.24e-28
ENSG00000112246	SIM1	-1.08	0.1	6.934e-29	8.983e-28
ENSG00000181938	GINS3	-1.08	0.1	3.56e-27	4.341e-26
ENSG00000230487	PSMG3-AS1	-1.08	0.1	8.131e-26	9.437e-25
ENSG00000157851	DPYSL5	-1.08	0.11	1.888e-24	2.088e-23
ENSG00000280173		-1.08	0.11	1.335e-22	1.377e-21
ENSG00000101412	E2F1	-1.08	0.13	2.391e-18	2.062e-17
ENSG00000166896	ATP23	-1.08	0.14	7.825e-17	6.339e-16
ENSG00000131650	KREMEN2	-1.08	0.17	1.429e-11	8.731e-11
ENSG00000112137	PHACTR1	-1.08	0.17	3.188e-11	1.907e-10
ENSG00000231274	SBK3	-1.08	0.18	2.09e-10	1.187e-09
ENSG00000249577		-1.08	0.22	3.383e-08	1.626e-07
ENSG00000101213	PTK6	-1.08	0.22	5.356e-08	2.537e-07
ENSG00000285973		-1.08	0.24	3.467e-07	1.539e-06
ENSG00000101605	MYOM1	-1.08	0.25	1.202e-06	5.067e-06
ENSG00000133083	DCLK1	-1.08	0.28	6.607e-06	2.601e-05
ENSG00000279838		-1.08	0.31	2.813e-05	0.0001038
ENSG00000289579		-1.08	0.33	6.237e-05	0.0002225
ENSG00000268055		-1.08	0.33	6.333e-05	0.0002255
ENSG00000179873	NLRP11	-1.08	0.36	0.0001546	0.000525
ENSG00000222035	KIAA2012-AS1	-1.08	0.38	0.0002305	0.0007667
ENSG00000258311		-1.08	0.42	0.0004919	0.001568
ENSG00000260416		-1.08	0.88	0.001453	0.004304
ENSG00000258777	HIF1A-AS1	-1.08	0.6	0.002629	0.007467
ENSG00000169248	CXCL11	-1.08	0.66	0.003156	0.00883
ENSG00000159217	IGF2BP1	-1.07	0.05	1.778e-120	1.319e-118
ENSG00000137936	BCAR3	-1.07	0.05	1.281e-104	7.852e-103
ENSG00000123908	AGO2	-1.07	0.05	1.745e-104	1.067e-102
ENSG00000128050	PAICS	-1.07	0.05	1.006e-100	5.879e-99
ENSG00000069188	SDK2	-1.07	0.06	1.794e-84	8.044e-83
ENSG00000105926	PALS2	-1.07	0.06	5.753e-67	1.853e-65
ENSG00000143850	PLEKHA6	-1.07	0.06	1.278e-65	4.026e-64
ENSG00000112658	SRF	-1.07	0.06	3.158e-62	9.207e-61
ENSG00000180694	TMEM64	-1.07	0.07	7.783e-61	2.217e-59
ENSG00000204219	TCEA3	-1.07	0.08	7.738e-47	1.625e-45
ENSG00000129152	MYOD1	-1.07	0.08	4.652e-44	9.221e-43
ENSG00000112312	GMNN	-1.07	0.08	6.43e-42	1.219e-40
ENSG00000125378	BMP4	-1.07	0.1	6.354e-29	8.243e-28
ENSG00000106351	AGFG2	-1.07	0.1	1.73e-27	2.136e-26
ENSG00000165449	SLC16A9	-1.07	0.11	3.765e-25	4.265e-24
ENSG00000125872	LRRN4	-1.07	0.19	7.733e-10	4.207e-09
ENSG00000101306	MYLK2	-1.07	0.23	1.984e-07	9.003e-07
ENSG00000290907		-1.07	0.27	5.427e-06	2.157e-05
ENSG00000150637	CD226	-1.07	0.4	0.0003513	0.00114
ENSG00000130600	H19	-1.07	0.43	0.000638	0.001999
ENSG00000181234	TMEM132C	-1.07	0.88	0.001486	0.004393
ENSG00000280399		-1.07	0.61	0.002825	0.007973
ENSG00000237356		-1.07	0.68	0.003385	0.009409
ENSG00000255363	LINC02757	-1.07	0.68	0.003491	0.009673
ENSG00000065308	TRAM2	-1.06	0.04	2.377e-163	2.882e-161
ENSG00000144867	SRPRB	-1.06	0.06	1.135e-78	4.577e-77
ENSG00000174243	DDX23	-1.06	0.06	1.023e-73	3.788e-72
ENSG00000113504	SLC12A7	-1.06	0.06	2.562e-70	8.872e-69
ENSG00000064115	TM7SF3	-1.06	0.06	5.405e-70	1.857e-68
ENSG00000181991	MRPS11	-1.06	0.07	3.276e-60	9.222e-59
ENSG00000171914	TLN2	-1.06	0.07	3.517e-58	9.472e-57
ENSG00000101868	POLA1	-1.06	0.07	1.414e-46	2.953e-45
ENSG00000170430	MGMT	-1.06	0.07	2.421e-46	5.012e-45
ENSG00000136237	RAPGEF5	-1.06	0.08	5.224e-42	9.941e-41
ENSG00000099260	PALMD	-1.06	0.08	1.782e-40	3.236e-39
ENSG00000169499	PLEKHA2	-1.06	0.08	2.924e-38	5.043e-37
ENSG00000173200	PARP15	-1.06	0.12	4.724e-19	4.203e-18
ENSG00000116106	EPHA4	-1.06	0.13	1.067e-16	8.564e-16
ENSG00000211584	SLC48A1	-1.06	0.17	2.305e-11	1.394e-10
ENSG00000087253	LPCAT2	-1.06	0.17	8.515e-11	4.959e-10
ENSG00000168062	BATF2	-1.06	0.21	1.786e-08	8.769e-08
ENSG00000287356		-1.06	0.24	5.83e-07	2.538e-06
ENSG00000188816	HMX2	-1.06	0.3	2.366e-05	8.807e-05
ENSG00000272129		-1.06	0.35	0.0001346	0.0004604
ENSG00000227620	ALG1L8P	-1.06	0.78	0.003101	0.008691
ENSG00000259250		-1.06	0.61	0.003169	0.008862
ENSG00000289433		-1.06	0.72	0.003672	0.01014
ENSG00000166949	SMAD3	-1.05	0.04	1.338e-164	1.645e-162
ENSG00000100504	PYGL	-1.05	0.04	7.171e-156	8.093e-154
ENSG00000288701	PRRC2B	-1.05	0.04	1.015e-137	9.491e-136
ENSG00000110422	HIPK3	-1.05	0.04	5.586e-130	4.748e-128
ENSG00000186468	RPS23	-1.05	0.05	6.755e-93	3.544e-91
ENSG00000133424	LARGE1	-1.05	0.05	7.133e-88	3.347e-86
ENSG00000135414	GDF11	-1.05	0.05	6.775e-83	2.966e-81
ENSG00000148337	CIZ1	-1.05	0.06	9.533e-74	3.535e-72
ENSG00000186472	PCLO	-1.05	0.06	5.588e-70	1.915e-68
ENSG00000198796	ALPK2	-1.05	0.06	3.103e-69	1.046e-67
ENSG00000156103	MMP16	-1.05	0.07	2.925e-58	7.894e-57
ENSG00000124784	RIOK1	-1.05	0.07	1.758e-56	4.588e-55
ENSG00000138092	CENPO	-1.05	0.07	3.347e-51	7.749e-50
ENSG00000155629	PIK3AP1	-1.05	0.12	8.403e-20	7.749e-19
ENSG00000183682	BMP8A	-1.05	0.14	2.339e-14	1.683e-13
ENSG00000067221	STOML1	-1.05	0.15	3.334e-13	2.251e-12
ENSG00000267383		-1.05	0.18	1.605e-10	9.174e-10
ENSG00000171517	LPAR3	-1.05	0.19	9.821e-10	5.304e-09
ENSG00000249304		-1.05	0.23	2.228e-07	1.006e-06
ENSG00000232439	RPL18AP7	-1.05	0.36	0.0002126	0.0007107
ENSG00000197471	SPN	-1.05	0.47	0.001258	0.00376
ENSG00000176510	OR10AC1	-1.05	0.5	0.001706	0.004993
ENSG00000166197	NOLC1	-1.04	0.04	4.007e-182	6.398e-180
ENSG00000102900	NUP93	-1.04	0.04	3.075e-136	2.815e-134
ENSG00000136383	ALPK3	-1.04	0.04	3.219e-124	2.486e-122
ENSG00000134057	CCNB1	-1.04	0.04	1.733e-119	1.267e-117
ENSG00000019549	SNAI2	-1.04	0.05	1.033e-114	7.06e-113
ENSG00000171681	ATF7IP	-1.04	0.05	8.163e-83	3.556e-81
ENSG00000138835	RGS3	-1.04	0.06	3.601e-64	1.102e-62
ENSG00000156802	ATAD2	-1.04	0.06	6.631e-62	1.916e-60
ENSG00000154027	AK5	-1.04	0.07	3e-46	6.2e-45
ENSG00000165548	TMEM63C	-1.04	0.08	9.944e-39	1.739e-37
ENSG00000092421	SEMA6A	-1.04	0.08	2.357e-37	3.954e-36
ENSG00000172340	SUCLG2	-1.04	0.09	2.007e-34	3.082e-33
ENSG00000148516	ZEB1	-1.04	0.09	3.531e-30	4.777e-29
ENSG00000139579	NABP2	-1.04	0.09	9.236e-30	1.233e-28
ENSG00000157152	SYN2	-1.04	0.11	2.934e-22	2.983e-21
ENSG00000069399	BCL3	-1.04	0.12	8.063e-20	7.438e-19
ENSG00000056736	IL17RB	-1.04	0.12	6.124e-18	5.184e-17
ENSG00000119943	PYROXD2	-1.04	0.13	8.383e-18	7.06e-17
ENSG00000261504	LINC01686	-1.04	0.2	1.913e-08	9.371e-08
ENSG00000174807	CD248	-1.04	0.26	4.135e-06	1.659e-05
ENSG00000254790		-1.04	0.37	0.0003062	0.001001
ENSG00000127325	BEST3	-1.04	0.43	0.0008348	0.00257
ENSG00000275591	XKR5	-1.04	0.44	0.001004	0.003049
ENSG00000173809	TDRD12	-1.04	0.5	0.001974	0.005725
ENSG00000285155		-1.04	0.58	0.003223	0.009
ENSG00000213892	CEACAM16	-1.04	0.66	0.003917	0.01075
ENSG00000172315	TP53RK	-1.03	0.05	2.279e-99	1.314e-97
ENSG00000144730	IL17RD	-1.03	0.05	1.009e-96	5.548e-95
ENSG00000104964	TLE5	-1.03	0.06	1.428e-66	4.571e-65
ENSG00000076356	PLXNA2	-1.03	0.06	4.012e-64	1.224e-62
ENSG00000189184	PCDH18	-1.03	0.06	5.685e-64	1.717e-62
ENSG00000164134	NAA15	-1.03	0.07	1.649e-53	4.049e-52
ENSG00000173705	SUSD5	-1.03	0.07	3.769e-52	8.947e-51
ENSG00000164051	CCDC51	-1.03	0.08	5.163e-40	9.233e-39
ENSG00000089048	ESF1	-1.03	0.08	1.075e-37	1.827e-36
ENSG00000128918	ALDH1A2	-1.03	0.08	1.961e-37	3.297e-36
ENSG00000203760	CENPW	-1.03	0.11	4.557e-21	4.434e-20
ENSG00000167528	ZNF641	-1.03	0.12	2.748e-20	2.588e-19
ENSG00000183486	MX2	-1.03	0.12	5.578e-19	4.944e-18
ENSG00000016391	CHDH	-1.03	0.13	4.145e-17	3.392e-16
ENSG00000151470	C4orf33	-1.03	0.17	1.137e-10	6.57e-10
ENSG00000169282	KCNAB1	-1.03	0.18	4.954e-10	2.734e-09
ENSG00000288953		-1.03	0.19	2.264e-09	1.188e-08
ENSG00000156966	B3GNT7	-1.03	0.2	1.225e-08	6.095e-08
ENSG00000101162	TUBB1	-1.03	0.21	1.032e-07	4.779e-07
ENSG00000170579	DLGAP1	-1.03	0.25	1.662e-06	6.916e-06
ENSG00000225899	FRG2B	-1.03	0.34	0.0001538	0.0005228
ENSG00000233117	LINC00702	-1.03	0.34	0.0001568	0.0005319
ENSG00000199080	MIR133B	-1.03	0.43	0.00092	0.002812
ENSG00000230479	LNCTSI	-1.03	0.5	0.002023	0.005854
ENSG00000120805	ARL1	-1.02	0.05	1.194e-81	5.052e-80
ENSG00000103381	CPPED1	-1.02	0.06	2.588e-67	8.355e-66
ENSG00000173848	NET1	-1.02	0.06	1.87e-65	5.837e-64
ENSG00000164611	PTTG1	-1.02	0.07	1.375e-48	2.976e-47
ENSG00000144406	UNC80	-1.02	0.07	1.492e-46	3.111e-45
ENSG00000167130	DOLPP1	-1.02	0.08	3.03e-41	5.638e-40
ENSG00000070159	PTPN3	-1.02	0.08	8.026e-37	1.33e-35
ENSG00000072954	TMEM38A	-1.02	0.08	3.198e-36	5.206e-35
ENSG00000177614	PGBD5	-1.02	0.09	2.449e-33	3.645e-32
ENSG00000182768	NGRN	-1.02	0.09	1.25e-31	1.767e-30
ENSG00000180233	ZNRF2	-1.02	0.09	5.55e-29	7.208e-28
ENSG00000111269	CREBL2	-1.02	0.09	8.955e-29	1.154e-27
ENSG00000168899	VAMP5	-1.02	0.11	5.369e-23	5.625e-22
ENSG00000183230	CTNNA3	-1.02	0.12	1.256e-19	1.147e-18
ENSG00000277972	CISD3	-1.02	0.12	3.614e-18	3.088e-17
ENSG00000165617	DACT1	-1.02	0.14	1.704e-13	1.171e-12
ENSG00000093217	XYLB	-1.02	0.16	5.584e-12	3.492e-11
ENSG00000133216	EPHB2	-1.02	0.17	3.801e-11	2.261e-10
ENSG00000250519		-1.02	0.19	3.093e-09	1.609e-08
ENSG00000179761	PIPOX	-1.02	0.19	7.041e-09	3.56e-08
ENSG00000237126		-1.02	0.24	1.232e-06	5.186e-06
ENSG00000248671	ALG1L9P	-1.02	0.46	0.001425	0.004227
ENSG00000169129	AFAP1L2	-1.02	0.71	0.004548	0.01232
ENSG00000147140	NONO	-1.01	0.04	5.787e-156	6.559e-154
ENSG00000162512	SDC3	-1.01	0.06	4.66e-73	1.714e-71
ENSG00000047188	YTHDC2	-1.01	0.07	1.616e-52	3.872e-51
ENSG00000171444	MCC	-1.01	0.07	4.487e-50	1.006e-48
ENSG00000172493	AFF1	-1.01	0.07	3.638e-44	7.237e-43
ENSG00000157036	EXOG	-1.01	0.08	1.434e-42	2.761e-41
ENSG00000144857	BOC	-1.01	0.08	2.104e-36	3.438e-35
ENSG00000136295	TTYH3	-1.01	0.09	1.223e-33	1.842e-32
ENSG00000164070	HSPA4L	-1.01	0.09	5.353e-32	7.659e-31
ENSG00000101945	SUV39H1	-1.01	0.09	3.382e-28	4.253e-27
ENSG00000035499	DEPDC1B	-1.01	0.1	6.524e-26	7.598e-25
ENSG00000268798		-1.01	0.12	3.417e-17	2.808e-16
ENSG00000233143	DIRC3-AS1	-1.01	0.17	9.293e-11	5.402e-10
ENSG00000125898	FAM110A	-1.01	0.19	4.658e-09	2.385e-08
ENSG00000198406	BZW1P2	-1.01	0.21	6.394e-08	3.009e-07
ENSG00000054690	PLEKHH1	-1.01	0.21	7.56e-08	3.541e-07
ENSG00000160801	PTH1R	-1.01	0.25	4.045e-06	1.624e-05
ENSG00000251034		-1.01	0.26	8.471e-06	3.297e-05
ENSG00000154914	USP43	-1.01	0.26	8.638e-06	3.358e-05
ENSG00000100678	SLC8A3	-1.01	0.27	1.223e-05	4.69e-05
ENSG00000277491		-1.01	0.3	4.852e-05	0.0001745
ENSG00000237523	LINC00857	-1.01	0.33	0.0001305	0.0004472
ENSG00000114541	FRMD4B	-1.01	0.35	0.0002331	0.0007749
ENSG00000273004		-1.01	0.39	0.0005772	0.001822
ENSG00000025423	HSD17B6	-1.01	0.4	0.0007083	0.002206
ENSG00000279365		-1.01	0.9	0.001406	0.004173
ENSG00000152102	FAM168B	-1	0.04	7.031e-128	5.771e-126
ENSG00000196141	SPATS2L	-1	0.05	3.257e-108	2.106e-106
ENSG00000170175	CHRNB1	-1	0.05	3.494e-101	2.056e-99
ENSG00000169641	LUZP1	-1	0.05	4.786e-101	2.803e-99
ENSG00000060749	QSER1	-1	0.06	7.936e-74	2.951e-72
ENSG00000172869	DMXL1	-1	0.06	5.286e-60	1.483e-58
ENSG00000136720	HS6ST1	-1	0.07	8.812e-49	1.919e-47
ENSG00000156869	FRRS1	-1	0.08	2.079e-38	3.607e-37
ENSG00000121671	CRY2	-1	0.08	6.224e-35	9.723e-34
ENSG00000104490	NCALD	-1	0.08	4.881e-33	7.191e-32
ENSG00000088876	ZNF343	-1	0.09	1.124e-31	1.591e-30
ENSG00000248746	ACTN3	-1	0.09	1.58e-30	2.17e-29
ENSG00000138658	ZGRF1	-1	0.09	2.085e-28	2.638e-27
ENSG00000136114	THSD1	-1	0.09	2.21e-27	2.718e-26
ENSG00000143842	SOX13	-1	0.09	4.104e-27	5e-26
ENSG00000179331	RAB39A	-1	0.13	4.417e-16	3.448e-15
ENSG00000172935	MRGPRF	-1	0.15	4.669e-12	2.94e-11
ENSG00000164296	TIGD6	-1	0.16	5.388e-11	3.177e-10
ENSG00000135119	RNFT2	-1	0.17	2.646e-10	1.491e-09
ENSG00000102362	SYTL4	-1	0.17	4.819e-10	2.663e-09
ENSG00000269427		-1	0.18	1.733e-09	9.193e-09
ENSG00000164841	TMEM74	-1	0.21	1.211e-07	5.581e-07
ENSG00000188338	SLC38A3	-1	0.32	0.0001216	0.0004182
ENSG00000161132	PRODHLP	-1	0.32	0.0001292	0.0004427
ENSG00000249889	ALG1L11P	-1	0.45	0.001652	0.004845
ENSG00000186007	LEMD1	-1	0.82	0.00332	0.009244
ENSG00000162873	KLHDC8A	-1	0.64	0.004994	0.01343
ENSG00000216867	RPL22P12	-1	0.67	0.005175	0.01388
ENSG00000168575	SLC20A2	-0.99	0.04	3.111e-172	4.242e-170
ENSG00000163359	COL6A3	-0.99	0.04	3.523e-127	2.847e-125
ENSG00000172936	MYD88	-0.99	0.05	3.303e-97	1.828e-95
ENSG00000003056	M6PR	-0.99	0.05	1.821e-89	8.831e-88
ENSG00000116984	MTR	-0.99	0.05	2.6e-89	1.258e-87
ENSG00000110042	DTX4	-0.99	0.05	4.061e-77	1.608e-75
ENSG00000076242	MLH1	-0.99	0.05	1.68e-73	6.196e-72
ENSG00000120314	WDR55	-0.99	0.06	6.903e-73	2.51e-71
ENSG00000179314	WSCD1	-0.99	0.06	1.047e-72	3.788e-71
ENSG00000120686	UFM1	-0.99	0.06	7.003e-69	2.339e-67
ENSG00000078328	RBFOX1	-0.99	0.06	2.578e-67	8.333e-66
ENSG00000197905	TEAD4	-0.99	0.06	2.598e-57	6.891e-56
ENSG00000163626	COX18	-0.99	0.06	9.067e-54	2.242e-52
ENSG00000097046	CDC7	-0.99	0.07	5.411e-49	1.188e-47
ENSG00000165138	ANKS6	-0.99	0.07	1.412e-43	2.776e-42
ENSG00000063660	GPC1	-0.99	0.08	2.028e-37	3.409e-36
ENSG00000114019	AMOTL2	-0.99	0.08	3.403e-37	5.679e-36
ENSG00000204519	ZNF551	-0.99	0.08	9.194e-35	1.427e-33
ENSG00000145198	VWA5B2	-0.99	0.13	1.047e-14	7.666e-14
ENSG00000162999	DUSP19	-0.99	0.14	3.19e-13	2.157e-12
ENSG00000176533	GNG7	-0.99	0.15	5.573e-12	3.486e-11
ENSG00000168824	NSG1	-0.99	0.23	1.333e-06	5.602e-06
ENSG00000143867	OSR1	-0.99	0.26	1.032e-05	3.986e-05
ENSG00000164199	ADGRV1	-0.99	0.37	0.0004488	0.001437
ENSG00000182459	TEX19	-0.99	0.6	0.004839	0.01306
ENSG00000067955	CBFB	-0.98	0.04	1.549e-121	1.169e-119
ENSG00000070814	TCOF1	-0.98	0.05	6.151e-96	3.348e-94
ENSG00000164045	CDC25A	-0.98	0.05	9.674e-92	4.918e-90
ENSG00000073111	MCM2	-0.98	0.05	6.818e-81	2.838e-79
ENSG00000076513	ANKRD13A	-0.98	0.06	1.735e-70	6.039e-69
ENSG00000133393	CEP20	-0.98	0.06	7.843e-57	2.055e-55
ENSG00000172175	MALT1	-0.98	0.06	1.98e-54	4.984e-53
ENSG00000133863	TEX15	-0.98	0.07	2.126e-52	5.079e-51
ENSG00000137501	SYTL2	-0.98	0.07	4.946e-51	1.138e-49
ENSG00000079277	MKNK1	-0.98	0.07	1.628e-46	3.388e-45
ENSG00000156467	UQCRB	-0.98	0.07	1.442e-43	2.831e-42
ENSG00000136859	ANGPTL2	-0.98	0.08	4.966e-33	7.312e-32
ENSG00000091482	SMPX	-0.98	0.09	8.881e-30	1.186e-28
ENSG00000198001	IRAK4	-0.98	0.1	1.117e-24	1.247e-23
ENSG00000143375	CGN	-0.98	0.1	1.245e-24	1.384e-23
ENSG00000170801	HTRA3	-0.98	0.11	1.466e-19	1.334e-18
ENSG00000158825	CDA	-0.98	0.13	8.904e-16	6.822e-15
ENSG00000162542	TMCO4	-0.98	0.14	4.815e-14	3.403e-13
ENSG00000180739	S1PR5	-0.98	0.15	3.33e-12	2.118e-11
ENSG00000291049	FAM86B3P	-0.98	0.17	2.947e-10	1.654e-09
ENSG00000224940	PRRT4	-0.98	0.17	3.483e-10	1.943e-09
ENSG00000172995	ARPP21	-0.98	0.17	1.858e-09	9.838e-09
ENSG00000186777	ZNF732	-0.98	0.2	5.769e-08	2.726e-07
ENSG00000042832	TG	-0.98	0.2	6.017e-08	2.838e-07
ENSG00000232630	PRPS1P2	-0.98	0.2	7.79e-08	3.645e-07
ENSG00000164651	SP8	-0.98	0.36	0.0004264	0.001369
ENSG00000148604	RGR	-0.98	0.45	0.001871	0.005452
ENSG00000010671	BTK	-0.98	0.49	0.002796	0.007896
ENSG00000167895	TMC8	-0.98	0.5	0.002887	0.008135
ENSG00000251155	SEPTIN14P4	-0.98	0.53	0.003452	0.009576
ENSG00000163632	C3orf49	-0.98	0.55	0.003906	0.01073
ENSG00000123416	TUBA1B	-0.97	0.05	1.705e-79	6.966e-78
ENSG00000100077	GRK3	-0.97	0.06	1.105e-69	3.767e-68
ENSG00000122591	HYCC1	-0.97	0.06	1.455e-64	4.499e-63
ENSG00000014919	COX15	-0.97	0.06	1.036e-62	3.041e-61
ENSG00000100505	TRIM9	-0.97	0.06	8.435e-55	2.14e-53
ENSG00000134352	IL6ST	-0.97	0.07	4.847e-49	1.065e-47
ENSG00000078687	TNRC6C	-0.97	0.07	1.889e-48	4.068e-47
ENSG00000153253	SCN3A	-0.97	0.08	2.068e-38	3.591e-37
ENSG00000176971	FIBIN	-0.97	0.08	1.132e-35	1.82e-34
ENSG00000178966	RMI1	-0.97	0.09	1.553e-27	1.924e-26
ENSG00000179954	SSC5D	-0.97	0.1	6.123e-24	6.66e-23
ENSG00000120896	SORBS3	-0.97	0.1	1.245e-23	1.337e-22
ENSG00000120539	MASTL	-0.97	0.1	6.283e-23	6.572e-22
ENSG00000289731		-0.97	0.1	1.246e-22	1.287e-21
ENSG00000172346	CSDC2	-0.97	0.11	2.091e-21	2.059e-20
ENSG00000118898	PPL	-0.97	0.11	8.711e-21	8.354e-20
ENSG00000144061	NPHP1	-0.97	0.12	5.714e-18	4.849e-17
ENSG00000021762	OSBPL5	-0.97	0.12	2.009e-17	1.67e-16
ENSG00000151876	FBXO4	-0.97	0.13	3.77e-15	2.815e-14
ENSG00000006283	CACNA1G	-0.97	0.19	2.539e-08	1.234e-07
ENSG00000266651		-0.97	0.25	8.76e-06	3.402e-05
ENSG00000119514	GALNT12	-0.97	0.28	3.788e-05	0.0001379
ENSG00000256673		-0.97	0.36	0.0005028	0.001601
ENSG00000169271	HSPB3	-0.97	0.41	0.0011	0.003324
ENSG00000238097	LINC02037	-0.97	0.89	0.001609	0.004728
ENSG00000144596	GRIP2	-0.97	0.49	0.002875	0.008104
ENSG00000143167	GPA33	-0.97	0.84	0.003014	0.008465
ENSG00000271367		-0.97	0.68	0.005964	0.01581
ENSG00000124541	RRP36	-0.96	0.05	1.444e-91	7.298e-90
ENSG00000145604	SKP2	-0.96	0.05	4.516e-90	2.198e-88
ENSG00000119321	FKBP15	-0.96	0.05	2.863e-82	1.229e-80
ENSG00000068615	REEP1	-0.96	0.05	7.213e-76	2.79e-74
ENSG00000101843	PSMD10	-0.96	0.05	4.895e-70	1.684e-68
ENSG00000119616	FCF1	-0.96	0.06	8.653e-69	2.882e-67
ENSG00000088387	DOCK9	-0.96	0.06	1.46e-65	4.583e-64
ENSG00000146918	NCAPG2	-0.96	0.06	2.213e-62	6.466e-61
ENSG00000170624	SGCD	-0.96	0.06	7.835e-59	2.15e-57
ENSG00000182263	FIGN	-0.96	0.06	6.612e-52	1.555e-50
ENSG00000265241	RBM8A	-0.96	0.07	1.31e-45	2.676e-44
ENSG00000102893	PHKB	-0.96	0.07	1.072e-44	2.145e-43
ENSG00000162458	FBLIM1	-0.96	0.08	5.499e-36	8.909e-35
ENSG00000124785	NRN1	-0.96	0.08	3.654e-33	5.408e-32
ENSG00000183943	PRKX	-0.96	0.08	1.011e-31	1.433e-30
ENSG00000111331	OAS3	-0.96	0.08	1.101e-31	1.56e-30
ENSG00000140463	BBS4	-0.96	0.08	3.172e-31	4.446e-30
ENSG00000116396	KCNC4	-0.96	0.09	2.526e-27	3.099e-26
ENSG00000134326	CMPK2	-0.96	0.09	1.333e-25	1.538e-24
ENSG00000130038	CRACR2A	-0.96	0.1	2.769e-24	3.041e-23
ENSG00000137700	SLC37A4	-0.96	0.12	5.385e-17	4.392e-16
ENSG00000122592	HOXA7	-0.96	0.2	8.366e-08	3.904e-07
ENSG00000175274	TP53I11	-0.96	0.21	5.051e-07	2.209e-06
ENSG00000155926	SLA	-0.96	0.26	1.847e-05	6.956e-05
ENSG00000290728		-0.96	0.27	2.197e-05	8.212e-05
ENSG00000273274	ZBTB8B	-0.96	0.33	0.0002873	0.0009434
ENSG00000268573		-0.96	0.34	0.0003829	0.001237
ENSG00000188282	RUFY4	-0.96	0.4	0.001105	0.003337
ENSG00000188833	ENTPD8	-0.96	0.4	0.001209	0.003625
ENSG00000171840	NINJ2	-0.96	0.44	0.001857	0.005414
ENSG00000275088		-0.96	0.45	0.002151	0.006198
ENSG00000117519	CNN3	-0.95	0.04	7.206e-141	6.925e-139
ENSG00000171617	ENC1	-0.95	0.05	1.068e-92	5.57e-91
ENSG00000174306	ZHX3	-0.95	0.05	1.368e-90	6.756e-89
ENSG00000141556	TBCD	-0.95	0.05	1.121e-88	5.348e-87
ENSG00000147526	TACC1	-0.95	0.05	3.175e-82	1.356e-80
ENSG00000103994	ZNF106	-0.95	0.05	8.139e-76	3.134e-74
ENSG00000111615	KRR1	-0.95	0.05	9.188e-71	3.216e-69
ENSG00000092607	TBX15	-0.95	0.05	1.975e-70	6.866e-69
ENSG00000129347	KRI1	-0.95	0.06	3.818e-54	9.566e-53
ENSG00000149636	DSN1	-0.95	0.07	8.251e-49	1.799e-47
ENSG00000159363	ATP13A2	-0.95	0.09	1.472e-25	1.694e-24
ENSG00000058404	CAMK2B	-0.95	0.1	3.105e-21	3.045e-20
ENSG00000184371	CSF1	-0.95	0.12	9.437e-17	7.605e-16
ENSG00000244586	WNT5A-AS1	-0.95	0.13	3.489e-14	2.484e-13
ENSG00000111424	VDR	-0.95	0.14	2.602e-12	1.666e-11
ENSG00000268940	CT45A1	-0.95	0.17	9.005e-10	4.871e-09
ENSG00000168772	CXXC4	-0.95	0.17	1.269e-09	6.805e-09
ENSG00000288940		-0.95	0.21	5.435e-07	2.371e-06
ENSG00000162976	SLC66A3	-0.95	0.22	1.76e-06	7.295e-06
ENSG00000224420	ADM5	-0.95	0.24	5.457e-06	2.168e-05
ENSG00000226887	ERVMER34-1	-0.95	0.31	0.0001514	0.0005151
ENSG00000260698		-0.95	0.32	0.0002194	0.0007325
ENSG00000243709	LEFTY1	-0.95	0.4	0.00121	0.003629
ENSG00000273812	LINC02970	-0.95	0.4	0.001266	0.003782
ENSG00000142583	SLC2A5	-0.95	0.46	0.00273	0.007726
ENSG00000276136		-0.95	0.48	0.003271	0.009118
ENSG00000285677		-0.95	0.5	0.003842	0.01057
ENSG00000236992	RPL12P12	-0.95	0.51	0.003857	0.01061
ENSG00000049540	ELN	-0.95	0.52	0.004312	0.01173
ENSG00000286753		-0.95	0.54	0.004886	0.01316
ENSG00000218725	B3GALNT2P1	-0.95	0.58	0.005777	0.01536
ENSG00000006047	YBX2	-0.95	0.62	0.006435	0.01694
ENSG00000154678	PDE1C	-0.95	0.67	0.006641	0.01744
ENSG00000260388	LINC00562	-0.95	0.63	0.006656	0.01748
ENSG00000035862	TIMP2	-0.94	0.04	3.887e-135	3.509e-133
ENSG00000106723	SPIN1	-0.94	0.04	8.537e-107	5.425e-105
ENSG00000115561	CHMP3	-0.94	0.05	3.901e-76	1.511e-74
ENSG00000107742	SPOCK2	-0.94	0.05	7.192e-73	2.604e-71
ENSG00000120875	DUSP4	-0.94	0.05	7.022e-72	2.501e-70
ENSG00000138073	PREB	-0.94	0.05	1.211e-71	4.291e-70
ENSG00000103356	EARS2	-0.94	0.06	3.746e-58	1.008e-56
ENSG00000183808	RBM12B	-0.94	0.06	5.198e-56	1.345e-54
ENSG00000165406	MARCHF8	-0.94	0.06	3.855e-52	9.143e-51
ENSG00000157450	RNF111	-0.94	0.06	9.826e-52	2.305e-50
ENSG00000173456	RNF26	-0.94	0.08	1.247e-35	2.004e-34
ENSG00000169188	APEX2	-0.94	0.08	5.998e-35	9.38e-34
ENSG00000213186	TRIM59	-0.94	0.08	8.013e-34	1.211e-32
ENSG00000186470	BTN3A2	-0.94	0.08	2.576e-33	3.829e-32
ENSG00000273611	ZNHIT3	-0.94	0.08	8.697e-33	1.271e-31
ENSG00000075131	TIPIN	-0.94	0.08	5.205e-32	7.454e-31
ENSG00000012171	SEMA3B	-0.94	0.1	5.63e-23	5.893e-22
ENSG00000130775	THEMIS2	-0.94	0.1	1.372e-22	1.414e-21
ENSG00000171428	NAT1	-0.94	0.12	2.818e-16	2.223e-15
ENSG00000188549	CCDC9B	-0.94	0.17	3.177e-09	1.65e-08
ENSG00000162009	SSTR5	-0.94	0.19	6.627e-08	3.116e-07
ENSG00000281103	TRG-AS1	-0.94	0.2	1.817e-07	8.263e-07
ENSG00000198768	APCDD1L	-0.94	0.22	1.854e-06	7.674e-06
ENSG00000236869	ZKSCAN7-AS1	-0.94	0.28	5.238e-05	0.0001878
ENSG00000004848	ARX	-0.94	0.29	0.0001174	0.0004045
ENSG00000188868	ZNF563	-0.94	0.32	0.0002621	0.0008666
ENSG00000165475	CRYL1	-0.94	0.36	0.0006665	0.002084
ENSG00000162105	SHANK2	-0.94	0.39	0.001201	0.003606
ENSG00000229647	MYOSLID	-0.94	0.57	0.006009	0.01592
ENSG00000272156		-0.94	0.68	0.006872	0.018
ENSG00000132646	PCNA	-0.93	0.05	1.16e-74	4.352e-73
ENSG00000076003	MCM6	-0.93	0.05	7.854e-70	2.681e-68
ENSG00000182628	SKA2	-0.93	0.05	1.312e-68	4.349e-67
ENSG00000152818	UTRN	-0.93	0.05	2.456e-67	7.947e-66
ENSG00000170322	NFRKB	-0.93	0.06	1.98e-51	4.607e-50
ENSG00000134321	RSAD2	-0.93	0.07	1.694e-41	3.167e-40
ENSG00000166402	TUB	-0.93	0.08	1.201e-34	1.861e-33
ENSG00000171310	CHST11	-0.93	0.08	3.582e-30	4.839e-29
ENSG00000134996	OSTF1	-0.93	0.09	2.465e-25	2.82e-24
ENSG00000136546	SCN7A	-0.93	0.09	3.283e-25	3.733e-24
ENSG00000106333	PCOLCE	-0.93	0.1	5.362e-22	5.403e-21
ENSG00000125730	C3	-0.93	0.12	2.353e-16	1.862e-15
ENSG00000122547	EEPD1	-0.93	0.2	2.634e-07	1.182e-06
ENSG00000149527	PLCH2	-0.93	0.21	6.374e-07	2.762e-06
ENSG00000287126		-0.93	0.21	1.337e-06	5.618e-06
ENSG00000177570	SAMD12	-0.93	0.22	1.968e-06	8.133e-06
ENSG00000133983	COX16	-0.93	0.23	6.236e-06	2.461e-05
ENSG00000185942	NKAIN3	-0.93	0.26	2.348e-05	8.744e-05
ENSG00000225756	DBH-AS1	-0.93	0.27	5.86e-05	0.0002094
ENSG00000158270	COLEC12	-0.93	0.36	0.0007065	0.002201
ENSG00000260743		-0.93	0.42	0.002173	0.006254
ENSG00000269855	RNF225	-0.93	0.43	0.002334	0.006689
ENSG00000287787		-0.93	0.44	0.002647	0.007514
ENSG00000274752	TRBV12-3	-0.93	0.46	0.003198	0.008936
ENSG00000187688	TRPV2	-0.93	0.49	0.004079	0.01115
ENSG00000221539	SNORD99	-0.93	0.52	0.004731	0.01278
ENSG00000158869	FCER1G	-0.93	0.54	0.005436	0.01452
ENSG00000272100		-0.93	0.57	0.006254	0.0165
ENSG00000288580		-0.93	0.59	0.006773	0.01776
ENSG00000151952	TMEM132D	-0.93	0.61	0.006841	0.01792
ENSG00000101138	CSTF1	-0.92	0.04	4.894e-106	3.065e-104
ENSG00000071242	RPS6KA2	-0.92	0.05	6.413e-91	3.204e-89
ENSG00000151576	QTRT2	-0.92	0.05	4.305e-75	1.634e-73
ENSG00000173852	DPY19L1	-0.92	0.05	1.65e-68	5.454e-67
ENSG00000102359	SRPX2	-0.92	0.06	4.106e-63	1.217e-61
ENSG00000166822	TMEM170A	-0.92	0.07	1.361e-45	2.772e-44
ENSG00000106462	EZH2	-0.92	0.07	3.936e-44	7.814e-43
ENSG00000275835	TUBGCP5	-0.92	0.07	5.649e-41	1.047e-39
ENSG00000052850	ALX4	-0.92	0.08	7.592e-35	1.182e-33
ENSG00000197444	OGDHL	-0.92	0.09	2.136e-26	2.539e-25
ENSG00000184208	C22orf46P	-0.92	0.09	3.416e-26	4.02e-25
ENSG00000147121	KRBOX4	-0.92	0.09	2.134e-24	2.353e-23
ENSG00000164087	POC1A	-0.92	0.09	1.457e-23	1.56e-22
ENSG00000159259	CHAF1B	-0.92	0.1	8.148e-23	8.462e-22
ENSG00000168876	ANKRD49	-0.92	0.1	9.509e-22	9.477e-21
ENSG00000099953	MMP11	-0.92	0.14	2.182e-11	1.321e-10
ENSG00000196081	ZNF724	-0.92	0.18	1.851e-08	9.076e-08
ENSG00000181029	TRAPPC5	-0.92	0.25	2.566e-05	9.502e-05
ENSG00000260211		-0.92	0.31	0.0002816	0.0009256
ENSG00000179057	IGSF22	-0.92	0.36	0.0008663	0.002658
ENSG00000169783	LINGO1	-0.92	0.42	0.002034	0.00588
ENSG00000270457		-0.92	0.87	0.002272	0.006523
ENSG00000267500	ZNF887P	-0.92	0.44	0.002963	0.008333
ENSG00000233714		-0.92	0.84	0.003144	0.008799
ENSG00000234311	LINC03068	-0.92	0.46	0.003482	0.009651
ENSG00000188162	OTOG	-0.92	0.46	0.003571	0.009877
ENSG00000287543		-0.92	0.53	0.005668	0.01509
ENSG00000258902		-0.92	0.63	0.007686	0.01994
ENSG00000206422	LRRC30	-0.92	0.67	0.007749	0.02008
ENSG00000102317	RBM3	-0.91	0.04	1.766e-120	1.314e-118
ENSG00000100320	RBFOX2	-0.91	0.04	2.162e-98	1.22e-96
ENSG00000116199	FAM20B	-0.91	0.04	7.636e-96	4.139e-94
ENSG00000139209	SLC38A4	-0.91	0.05	8.167e-69	2.724e-67
ENSG00000146674	IGFBP3	-0.91	0.05	7.742e-68	2.524e-66
ENSG00000010803	SCMH1	-0.91	0.05	4.807e-62	1.397e-60
ENSG00000133454	MYO18B	-0.91	0.06	3.247e-53	7.914e-52
ENSG00000155846	PPARGC1B	-0.91	0.06	5.44e-49	1.193e-47
ENSG00000129682	FGF13	-0.91	0.06	1.598e-48	3.446e-47
ENSG00000196083	IL1RAP	-0.91	0.07	7.321e-40	1.305e-38
ENSG00000204267	TAP2	-0.91	0.07	1.765e-37	2.974e-36
ENSG00000088756	ARHGAP28	-0.91	0.08	1.114e-28	1.428e-27
ENSG00000102710	SUPT20H	-0.91	0.09	6.761e-23	7.052e-22
ENSG00000133678	TMEM254	-0.91	0.11	5.095e-19	4.528e-18
ENSG00000150907	FOXO1	-0.91	0.12	3.579e-15	2.676e-14
ENSG00000100162	CENPM	-0.91	0.12	6.599e-15	4.875e-14
ENSG00000010704	HFE	-0.91	0.12	8.139e-15	5.989e-14
ENSG00000081923	ATP8B1	-0.91	0.16	7.585e-10	4.13e-09
ENSG00000106479	ZNF862	-0.91	0.16	1.012e-09	5.458e-09
ENSG00000087116	ADAMTS2	-0.91	0.18	4.687e-08	2.228e-07
ENSG00000187068	C3orf70	-0.91	0.2	7.143e-07	3.08e-06
ENSG00000246859	STARD4-AS1	-0.91	0.21	2.229e-06	9.158e-06
ENSG00000141404	GNAL	-0.91	0.33	0.0005354	0.001698
ENSG00000251819	RNU6-322P	-0.91	0.35	0.0007417	0.002301
ENSG00000248559		-0.91	0.48	0.004319	0.01174
ENSG00000178217	SH2D4B	-0.91	0.5	0.004913	0.01323
ENSG00000198326	TMEM239	-0.91	0.74	0.007068	0.01846
ENSG00000254303		-0.91	0.57	0.007264	0.01894
ENSG00000100060	MFNG	-0.91	0.72	0.007635	0.01982
ENSG00000225458		-0.91	0.69	0.008232	0.02119
ENSG00000145632	PLK2	-0.9	0.05	1.849e-87	8.538e-86
ENSG00000138771	SHROOM3	-0.9	0.05	1.545e-84	6.939e-83
ENSG00000113532	ST8SIA4	-0.9	0.05	1.1e-83	4.874e-82
ENSG00000141385	AFG3L2	-0.9	0.05	4.731e-75	1.79e-73
ENSG00000127124	HIVEP3	-0.9	0.05	3.206e-69	1.079e-67
ENSG00000165025	SYK	-0.9	0.06	1.478e-55	3.795e-54
ENSG00000114993	RTKN	-0.9	0.06	4.97e-53	1.207e-51
ENSG00000244462	RBM12	-0.9	0.06	6.866e-53	1.661e-51
ENSG00000100749	VRK1	-0.9	0.07	1.092e-41	2.056e-40
ENSG00000112419	PHACTR2	-0.9	0.07	9.304e-41	1.706e-39
ENSG00000131019	ULBP3	-0.9	0.08	8.84e-33	1.292e-31
ENSG00000149474	KAT14	-0.9	0.08	7.575e-30	1.014e-28
ENSG00000145439	CBR4	-0.9	0.08	5.491e-29	7.135e-28
ENSG00000185252	ZNF74	-0.9	0.09	6.235e-27	7.547e-26
ENSG00000048342	CC2D2A	-0.9	0.1	1.432e-20	1.364e-19
ENSG00000278619	MRM1	-0.9	0.13	2.351e-13	1.602e-12
ENSG00000170074	FAM153A	-0.9	0.14	1.471e-11	8.982e-11
ENSG00000127720	METTL25	-0.9	0.15	4.801e-10	2.653e-09
ENSG00000124191	TOX2	-0.9	0.16	2.111e-09	1.112e-08
ENSG00000272077		-0.9	0.17	9.006e-09	4.521e-08
ENSG00000188596	CFAP54	-0.9	0.18	7.745e-08	3.625e-07
ENSG00000182185	RAD51B	-0.9	0.19	1.882e-07	8.552e-07
ENSG00000220343	PPIAP74	-0.9	0.2	3.451e-07	1.533e-06
ENSG00000182389	CACNB4	-0.9	0.26	4.868e-05	0.0001751
ENSG00000198300	PEG3	-0.9	0.33	0.0005644	0.001784
ENSG00000238186		-0.9	0.33	0.0006106	0.00192
ENSG00000257953		-0.9	0.44	0.003359	0.009342
ENSG00000115085	ZAP70	-0.9	0.5	0.005212	0.01397
ENSG00000271776		-0.9	0.5	0.005628	0.015
ENSG00000182393	IFNL1	-0.9	0.52	0.006261	0.01651
ENSG00000184544	DHRS7C	-0.9	0.65	0.008805	0.02255
ENSG00000231054		-0.9	0.66	0.00886	0.02267
ENSG00000091409	ITGA6	-0.89	0.04	3.175e-120	2.342e-118
ENSG00000012232	EXTL3	-0.89	0.04	5.406e-103	3.254e-101
ENSG00000180801	ARSJ	-0.89	0.04	8.396e-92	4.285e-90
ENSG00000166272	WBP1L	-0.89	0.05	5.43e-85	2.455e-83
ENSG00000082781	ITGB5	-0.89	0.05	1.51e-62	4.423e-61
ENSG00000165219	GAPVD1	-0.89	0.06	3.364e-54	8.445e-53
ENSG00000106477	CEP41	-0.89	0.06	3.902e-45	7.884e-44
ENSG00000101166	PRELID3B	-0.89	0.06	8.893e-45	1.786e-43
ENSG00000168502	MTCL1	-0.89	0.07	2.343e-40	4.233e-39
ENSG00000132825	PPP1R3D	-0.89	0.07	3.051e-37	5.094e-36
ENSG00000163964	PIGX	-0.89	0.07	5.959e-36	9.643e-35
ENSG00000111335	OAS2	-0.89	0.08	7.767e-33	1.137e-31
ENSG00000005469	CROT	-0.89	0.08	2.595e-29	3.407e-28
ENSG00000275004	ZNF280B	-0.89	0.09	6.755e-25	7.607e-24
ENSG00000056972	TRAF3IP2	-0.89	0.1	8.256e-21	7.926e-20
ENSG00000100413	POLR3H	-0.89	0.1	3.947e-20	3.687e-19
ENSG00000174791	RIN1	-0.89	0.1	4.602e-20	4.289e-19
ENSG00000152926	ZNF117	-0.89	0.1	2.963e-19	2.667e-18
ENSG00000108439	PNPO	-0.89	0.1	1.377e-18	1.2e-17
ENSG00000160229	ZNF66	-0.89	0.13	6.219e-13	4.134e-12
ENSG00000099377	HSD3B7	-0.89	0.13	7.129e-13	4.723e-12
ENSG00000291186		-0.89	0.14	6.448e-12	4.018e-11
ENSG00000115425	PECR	-0.89	0.15	4.047e-10	2.247e-09
ENSG00000280187		-0.89	0.16	1.162e-09	6.253e-09
ENSG00000135678	CPM	-0.89	0.2	5.917e-07	2.574e-06
ENSG00000229380	PRKAR1B-AS2	-0.89	0.23	1.06e-05	4.089e-05
ENSG00000265933	LINC00668	-0.89	0.23	1.313e-05	5.019e-05
ENSG00000132274	TRIM22	-0.89	0.23	1.399e-05	5.334e-05
ENSG00000134516	DOCK2	-0.89	0.25	3.193e-05	0.0001172
ENSG00000273343		-0.89	0.33	0.0006728	0.002102
ENSG00000134323	MYCN	-0.89	0.42	0.002825	0.007972
ENSG00000186628	FSD2	-0.89	0.45	0.004228	0.01152
ENSG00000134215	VAV3	-0.89	0.46	0.004315	0.01173
ENSG00000146955	RAB19	-0.89	0.49	0.005458	0.01457
ENSG00000230637		-0.89	0.75	0.007369	0.01919
ENSG00000175294	CATSPER1	-0.89	0.57	0.007829	0.02027
ENSG00000272154		-0.89	0.59	0.008765	0.02246
ENSG00000181355	OFCC1	-0.89	0.62	0.008839	0.02263
ENSG00000179520	SLC17A8	-0.89	0.61	0.008946	0.02286
ENSG00000141314	RHBDL3	-0.89	0.62	0.00895	0.02287
ENSG00000110906	KCTD10	-0.88	0.04	2.136e-126	1.699e-124
ENSG00000113719	ERGIC1	-0.88	0.04	7.739e-102	4.574e-100
ENSG00000002549	LAP3	-0.88	0.05	1.072e-61	3.084e-60
ENSG00000152242	C18orf25	-0.88	0.05	1.495e-58	4.064e-57
ENSG00000131788	PIAS3	-0.88	0.06	1.896e-45	3.851e-44
ENSG00000178921	PFAS	-0.88	0.07	1.218e-40	2.225e-39
ENSG00000185480	PARPBP	-0.88	0.07	8.798e-37	1.455e-35
ENSG00000105738	SIPA1L3	-0.88	0.07	2.933e-33	4.354e-32
ENSG00000137502	RAB30	-0.88	0.08	2.353e-31	3.314e-30
ENSG00000180071	ANKRD18A	-0.88	0.1	3.568e-19	3.197e-18
ENSG00000189362	NEMP2	-0.88	0.11	8.397e-16	6.443e-15
ENSG00000165795	NDRG2	-0.88	0.12	1.496e-14	1.086e-13
ENSG00000223508	RPL23AP53	-0.88	0.12	6.527e-14	4.584e-13
ENSG00000197959	DNM3	-0.88	0.13	1.986e-12	1.28e-11
ENSG00000197859	ADAMTSL2	-0.88	0.13	5.429e-12	3.398e-11
ENSG00000061918	GUCY1B1	-0.88	0.14	1.161e-11	7.147e-11
ENSG00000103241	FOXF1	-0.88	0.14	1.299e-10	7.479e-10
ENSG00000138336	TET1	-0.88	0.16	4.468e-09	2.291e-08
ENSG00000126561	STAT5A	-0.88	0.17	2.38e-08	1.159e-07
ENSG00000253802	SIRLNT	-0.88	0.18	1.231e-07	5.668e-07
ENSG00000103044	HAS3	-0.88	0.22	6.762e-06	2.659e-05
ENSG00000179046	TRIML2	-0.88	0.24	3.268e-05	0.0001198
ENSG00000123095	BHLHE41	-0.88	0.28	0.0001818	0.0006125
ENSG00000291212		-0.88	0.31	0.0004191	0.001347
ENSG00000261051		-0.88	0.4	0.002612	0.007424
ENSG00000287064		-0.88	0.42	0.003239	0.009038
ENSG00000215853	RPTN	-0.88	0.81	0.005122	0.01375
ENSG00000227203	SUB1P1	-0.88	0.79	0.006164	0.01628
ENSG00000264964	TWSG1-DT	-0.88	0.53	0.007399	0.01926
ENSG00000162620	LRRIQ3	-0.88	0.75	0.007932	0.02051
ENSG00000280916	FOXCUT	-0.88	0.55	0.007951	0.02055
ENSG00000279822		-0.88	0.74	0.008389	0.02157
ENSG00000184828	ZBTB7C	-0.88	0.68	0.009585	0.0243
ENSG00000003393	ALS2	-0.87	0.04	7.05e-91	3.509e-89
ENSG00000169057	MECP2	-0.87	0.04	4.915e-88	2.331e-86
ENSG00000023902	PLEKHO1	-0.87	0.05	8.877e-71	3.111e-69
ENSG00000120802	TMPO	-0.87	0.05	2.227e-69	7.55e-68
ENSG00000110400	NECTIN1	-0.87	0.05	9.017e-59	2.467e-57
ENSG00000107263	RAPGEF1	-0.87	0.06	2.909e-55	7.452e-54
ENSG00000197563	PIGN	-0.87	0.06	6.987e-43	1.355e-41
ENSG00000107104	KANK1	-0.87	0.08	3.315e-27	4.046e-26
ENSG00000166825	ANPEP	-0.87	0.09	1.18e-25	1.364e-24
ENSG00000139304	PTPRQ	-0.87	0.09	1.86e-25	2.134e-24
ENSG00000198960	ARMCX6	-0.87	0.09	4.02e-25	4.552e-24
ENSG00000103876	FAH	-0.87	0.09	1.304e-24	1.45e-23
ENSG00000139567	ACVRL1	-0.87	0.09	6.452e-23	6.736e-22
ENSG00000176055	MBLAC2	-0.87	0.09	8.147e-23	8.462e-22
ENSG00000165060	FXN	-0.87	0.1	1.741e-18	1.511e-17
ENSG00000186300	ZNF555	-0.87	0.11	2.561e-17	2.121e-16
ENSG00000171608	PIK3CD	-0.87	0.13	7.468e-13	4.942e-12
ENSG00000123219	CENPK	-0.87	0.13	7.842e-13	5.18e-12
ENSG00000131094	C1QL1	-0.87	0.14	1.147e-11	7.063e-11
ENSG00000133739	LRRCC1	-0.87	0.15	2.72e-10	1.53e-09
ENSG00000131470	PSMC3IP	-0.87	0.15	6.946e-10	3.8e-09
ENSG00000125089	SH3TC1	-0.87	0.15	1.348e-09	7.217e-09
ENSG00000058085	LAMC2	-0.87	0.17	7.465e-08	3.499e-07
ENSG00000259994		-0.87	0.18	2.539e-07	1.141e-06
ENSG00000226180		-0.87	0.2	1.506e-06	6.295e-06
ENSG00000135299	ANKRD6	-0.87	0.21	2.531e-06	1.035e-05
ENSG00000166821	PEX11A	-0.87	0.21	2.625e-06	1.072e-05
ENSG00000138615	CILP	-0.87	0.21	2.774e-06	1.13e-05
ENSG00000006016	CRLF1	-0.87	0.21	5.577e-06	2.213e-05
ENSG00000006611	USH1C	-0.87	0.23	1.377e-05	5.254e-05
ENSG00000214960	CRPPA	-0.87	0.31	0.0005734	0.001811
ENSG00000162643	DNAI3	-0.87	0.32	0.0006788	0.002118
ENSG00000259341	LINC03080	-0.87	0.49	0.006287	0.01658
ENSG00000290888		-0.87	0.54	0.008205	0.02114
ENSG00000287766		-0.87	0.59	0.0099	0.02504
ENSG00000140545	MFGE8	-0.86	0.05	1.339e-64	4.143e-63
ENSG00000138829	FBN2	-0.86	0.05	2.215e-63	6.613e-62
ENSG00000153815	CMIP	-0.86	0.06	7.885e-51	1.805e-49
ENSG00000198265	HELZ	-0.86	0.06	1.081e-49	2.407e-48
ENSG00000072518	MARK2	-0.86	0.06	1.974e-47	4.193e-46
ENSG00000221963	APOL6	-0.86	0.07	3.444e-37	5.744e-36
ENSG00000174891	RSRC1	-0.86	0.07	2.834e-32	4.09e-31
ENSG00000105559	PLEKHA4	-0.86	0.08	7.447e-29	9.623e-28
ENSG00000164237	CMBL	-0.86	0.08	1.654e-25	1.899e-24
ENSG00000164494	PDSS2	-0.86	0.09	1.783e-24	1.974e-23
ENSG00000146802	TMEM168	-0.86	0.09	2.471e-23	2.616e-22
ENSG00000156535	CD109	-0.86	0.09	9.671e-23	1.002e-21
ENSG00000099869	IGF2-AS	-0.86	0.09	1.549e-21	1.535e-20
ENSG00000140853	NLRC5	-0.86	0.09	8.832e-21	8.467e-20
ENSG00000180914	OXTR	-0.86	0.12	3.924e-14	2.79e-13
ENSG00000196659	TTC30B	-0.86	0.12	1.52e-13	1.047e-12
ENSG00000198932	GPRASP1	-0.86	0.12	1.699e-13	1.168e-12
ENSG00000132334	PTPRE	-0.86	0.14	2.59e-10	1.46e-09
ENSG00000145002	FAM86B2	-0.86	0.21	7.445e-06	2.915e-05
ENSG00000144481	TRPM8	-0.86	0.22	1.253e-05	4.8e-05
ENSG00000135363	LMO2	-0.86	0.23	2.458e-05	9.123e-05
ENSG00000178038	ALS2CL	-0.86	0.24	4.777e-05	0.000172
ENSG00000187796	CARD9	-0.86	0.25	5.989e-05	0.0002139
ENSG00000289161		-0.86	0.27	0.0001242	0.0004265
ENSG00000235092	ID2-AS1	-0.86	0.29	0.0002721	0.0008977
ENSG00000260007		-0.86	0.3	0.0003725	0.001205
ENSG00000268686		-0.86	0.32	0.0006726	0.002102
ENSG00000227954	TARID	-0.86	0.37	0.002005	0.005805
ENSG00000250365	HEATR5A-DT	-0.86	0.4	0.003018	0.008475
ENSG00000184486	POU3F2	-0.86	0.5	0.006924	0.01812
ENSG00000010282	HHATL	-0.86	0.51	0.007883	0.02039
ENSG00000259004	LINC02285	-0.86	0.73	0.009179	0.02341
ENSG00000291133		-0.86	0.68	0.01043	0.02626
ENSG00000284526		-0.86	0.61	0.01054	0.0265
ENSG00000132386	SERPINF1	-0.85	0.04	2.314e-98	1.303e-96
ENSG00000100625	SIX4	-0.85	0.06	4.061e-54	1.016e-52
ENSG00000270647	TAF15	-0.85	0.06	2.24e-52	5.347e-51
ENSG00000112578	BYSL	-0.85	0.06	2.345e-43	4.588e-42
ENSG00000163945	UVSSA	-0.85	0.06	2.501e-42	4.782e-41
ENSG00000070882	OSBPL3	-0.85	0.06	2.813e-42	5.372e-41
ENSG00000140367	UBE2Q2	-0.85	0.07	4.151e-38	7.131e-37
ENSG00000164649	CDCA7L	-0.85	0.07	5.105e-38	8.747e-37
ENSG00000135070	ISCA1	-0.85	0.07	2.348e-36	3.83e-35
ENSG00000197183	NOL4L	-0.85	0.07	2.635e-33	3.913e-32
ENSG00000117020	AKT3	-0.85	0.07	4.359e-32	6.253e-31
ENSG00000133805	AMPD3	-0.85	0.07	1.026e-30	1.418e-29
ENSG00000163947	ARHGEF3	-0.85	0.08	5.482e-30	7.36e-29
ENSG00000119969	HELLS	-0.85	0.08	6.111e-29	7.933e-28
ENSG00000085449	WDFY1	-0.85	0.08	2.74e-28	3.458e-27
ENSG00000172878	METAP1D	-0.85	0.08	1.287e-25	1.487e-24
ENSG00000171766	GATM	-0.85	0.08	1.555e-25	1.788e-24
ENSG00000259781	HMGB1P6	-0.85	0.08	4.442e-25	5.024e-24
ENSG00000100294	MCAT	-0.85	0.09	9.256e-23	9.602e-22
ENSG00000156398	SFXN2	-0.85	0.09	3.537e-22	3.584e-21
ENSG00000103522	IL21R	-0.85	0.09	3.833e-22	3.878e-21
ENSG00000269343	ZNF587B	-0.85	0.1	1.36e-18	1.185e-17
ENSG00000242498	ARPIN	-0.85	0.12	3.648e-13	2.457e-12
ENSG00000107537	PHYH	-0.85	0.14	1.971e-10	1.122e-09
ENSG00000257176		-0.85	0.15	6.545e-10	3.587e-09
ENSG00000027075	PRKCH	-0.85	0.15	1.037e-09	5.59e-09
ENSG00000116852	KIF21B	-0.85	0.15	4.018e-09	2.068e-08
ENSG00000123685	BATF3	-0.85	0.17	4.119e-08	1.966e-07
ENSG00000164236	ANKRD33B	-0.85	0.23	3.382e-05	0.0001237
ENSG00000267787		-0.85	0.37	0.002029	0.005869
ENSG00000178562	CD28	-0.85	0.37	0.002392	0.006844
ENSG00000184809	B3GALT5-AS1	-0.85	0.38	0.002559	0.007288
ENSG00000185052	SLC24A3	-0.85	0.38	0.002657	0.007541
ENSG00000162746	FCRLB	-0.85	0.38	0.002658	0.007542
ENSG00000119919	NKX2-3	-0.85	0.41	0.00389	0.01069
ENSG00000004838	ZMYND10	-0.85	0.44	0.005502	0.01469
ENSG00000258623		-0.85	0.47	0.006379	0.01681
ENSG00000227811	INKA2-AS1	-0.85	0.48	0.00681	0.01785
ENSG00000253891		-0.85	0.48	0.006835	0.01791
ENSG00000100385	IL2RB	-0.85	0.51	0.007981	0.02062
ENSG00000188937	NYX	-0.85	0.75	0.008885	0.02273
ENSG00000290044		-0.85	0.74	0.009377	0.02385
ENSG00000149646	CNBD2	-0.85	0.54	0.009733	0.02465
ENSG00000286953		-0.85	0.55	0.00995	0.02514
ENSG00000116748	AMPD1	-0.85	0.58	0.01076	0.02699
ENSG00000240376		-0.85	0.69	0.01086	0.02721
ENSG00000273786		-0.85	0.7	0.01089	0.02727
ENSG00000186575	NF2	-0.84	0.05	6.831e-73	2.488e-71
ENSG00000145592	RPL37	-0.84	0.05	8.258e-66	2.611e-64
ENSG00000140526	ABHD2	-0.84	0.05	1.027e-56	2.69e-55
ENSG00000165660	ABRAXAS2	-0.84	0.05	1.57e-53	3.858e-52
ENSG00000139044	B4GALNT3	-0.84	0.06	2.001e-53	4.905e-52
ENSG00000140416	TPM1	-0.84	0.06	9.153e-48	1.953e-46
ENSG00000123737	EXOSC9	-0.84	0.06	4.216e-40	7.555e-39
ENSG00000164941	INTS8	-0.84	0.07	1.834e-38	3.193e-37
ENSG00000148400	NOTCH1	-0.84	0.07	1.707e-35	2.726e-34
ENSG00000115525	ST3GAL5	-0.84	0.07	3.5e-34	5.334e-33
ENSG00000118655	DCLRE1B	-0.84	0.07	1.279e-33	1.922e-32
ENSG00000101911	PRPS2	-0.84	0.07	1.039e-30	1.435e-29
ENSG00000168765	GSTM4	-0.84	0.08	3.679e-27	4.485e-26
ENSG00000205352	PRR13	-0.84	0.09	2.867e-23	3.025e-22
ENSG00000153044	CENPH	-0.84	0.09	1.133e-20	1.083e-19
ENSG00000185477	GPRIN3	-0.84	0.09	1.297e-20	1.237e-19
ENSG00000118894	EEF2KMT	-0.84	0.1	1.936e-17	1.61e-16
ENSG00000030304	MUSK	-0.84	0.11	4.879e-15	3.626e-14
ENSG00000175768	TOMM5	-0.84	0.13	5.954e-11	3.5e-10
ENSG00000175643	RMI2	-0.84	0.15	5.147e-09	2.629e-08
ENSG00000248713	C4orf54	-0.84	0.25	9.463e-05	0.00033
ENSG00000273055		-0.84	0.29	0.000462	0.001478
ENSG00000104833	TUBB4A	-0.84	0.35	0.001552	0.004573
ENSG00000077009	NMRK2	-0.84	0.42	0.004367	0.01186
ENSG00000273007		-0.84	0.48	0.007836	0.02029
ENSG00000266718		-0.84	0.77	0.008054	0.02079
ENSG00000122585	NPY	-0.84	0.52	0.009446	0.024
ENSG00000184361	SPATA32	-0.84	0.6	0.01197	0.02973
ENSG00000173762	CD7	-0.84	0.63	0.01237	0.03058
ENSG00000150760	DOCK1	-0.83	0.04	1.612e-91	8.132e-90
ENSG00000148677	ANKRD1	-0.83	0.04	1.658e-87	7.671e-86
ENSG00000162704	ARPC5	-0.83	0.04	2.516e-81	1.059e-79
ENSG00000215301	DDX3X	-0.83	0.04	1.158e-76	4.554e-75
ENSG00000135341	MAP3K7	-0.83	0.05	1.66e-64	5.118e-63
ENSG00000166716	ZNF592	-0.83	0.05	4.61e-64	1.404e-62
ENSG00000108344	PSMD3	-0.83	0.05	4.172e-59	1.154e-57
ENSG00000168785	TSPAN5	-0.83	0.06	7.558e-51	1.731e-49
ENSG00000164062	APEH	-0.83	0.06	1.83e-50	4.151e-49
ENSG00000162989	KCNJ3	-0.83	0.06	6.323e-49	1.385e-47
ENSG00000143190	POU2F1	-0.83	0.08	5.695e-28	7.114e-27
ENSG00000166311	SMPD1	-0.83	0.09	1.27e-19	1.16e-18
ENSG00000119630	PGF	-0.83	0.1	2.097e-18	1.812e-17
ENSG00000122483	CCDC18	-0.83	0.1	1.451e-17	1.212e-16
ENSG00000174500	GCSAM	-0.83	0.11	6.141e-16	4.758e-15
ENSG00000144395	CCDC150	-0.83	0.13	3.974e-11	2.36e-10
ENSG00000172456	FGGY	-0.83	0.17	2.037e-07	9.232e-07
ENSG00000164308	ERAP2	-0.83	0.18	2.634e-07	1.182e-06
ENSG00000289507		-0.83	0.19	7.878e-07	3.379e-06
ENSG00000157368	IL34	-0.83	0.23	2.958e-05	0.0001089
ENSG00000159387	IRX6	-0.83	0.23	4.575e-05	0.0001651
ENSG00000261594	TPBGL	-0.83	0.24	6.994e-05	0.0002479
ENSG00000103544	VPS35L	-0.83	0.26	0.0001573	0.0005336
ENSG00000056558	TRAF1	-0.83	0.26	0.000185	0.0006228
ENSG00000137878	GCOM1	-0.83	0.34	0.001593	0.004685
ENSG00000262358		-0.83	0.84	0.003966	0.01088
ENSG00000119714	GPR68	-0.83	0.4	0.00397	0.01089
ENSG00000158125	XDH	-0.83	0.83	0.004027	0.01102
ENSG00000166546	BEAN1	-0.83	0.43	0.00524	0.01404
ENSG00000250995	TMEM30BP1	-0.83	0.46	0.007147	0.01866
ENSG00000145087	STXBP5L	-0.83	0.47	0.007785	0.02017
ENSG00000216921	FAM240C	-0.83	0.49	0.008588	0.02203
ENSG00000278570	NR2E3	-0.83	0.54	0.0107	0.02686
ENSG00000163814	CDCP1	-0.83	0.54	0.01074	0.02695
ENSG00000105523	FAM83E	-0.83	0.54	0.01107	0.02771
ENSG00000272293		-0.83	0.59	0.01241	0.03068
ENSG00000160714	UBE2Q1	-0.82	0.04	8.22e-77	3.246e-75
ENSG00000115232	ITGA4	-0.82	0.05	8.253e-71	2.897e-69
ENSG00000142207	URB1	-0.82	0.05	3.847e-59	1.065e-57
ENSG00000103051	COG4	-0.82	0.05	1.511e-58	4.104e-57
ENSG00000119403	PHF19	-0.82	0.05	1.618e-57	4.318e-56
ENSG00000248905	FMN1	-0.82	0.05	1.248e-51	2.919e-50
ENSG00000163507	CIP2A	-0.82	0.06	1.599e-49	3.543e-48
ENSG00000135953	MFSD9	-0.82	0.06	1.86e-44	3.706e-43
ENSG00000145220	LYAR	-0.82	0.06	9.664e-44	1.91e-42
ENSG00000101811	CSTF2	-0.82	0.06	7.474e-41	1.374e-39
ENSG00000136824	SMC2	-0.82	0.06	1.197e-40	2.189e-39
ENSG00000115935	WIPF1	-0.82	0.06	2.029e-38	3.526e-37
ENSG00000135316	SYNCRIP	-0.82	0.06	3.601e-37	5.997e-36
ENSG00000124615	MOCS1	-0.82	0.07	4.213e-34	6.402e-33
ENSG00000144306	SCRN3	-0.82	0.07	4.704e-32	6.745e-31
ENSG00000196214	ZNF766	-0.82	0.08	1.626e-26	1.939e-25
ENSG00000167384	ZNF180	-0.82	0.08	2.677e-26	3.164e-25
ENSG00000016082	ISL1	-0.82	0.09	2.219e-21	2.181e-20
ENSG00000151611	MMAA	-0.82	0.09	7.785e-21	7.486e-20
ENSG00000111110	PPM1H	-0.82	0.09	3.438e-20	3.225e-19
ENSG00000103227	LMF1	-0.82	0.09	8.041e-20	7.421e-19
ENSG00000196172	ZNF681	-0.82	0.1	1.233e-16	9.878e-16
ENSG00000280323		-0.82	0.11	8.04e-14	5.618e-13
ENSG00000165633	VSTM4	-0.82	0.11	1.073e-13	7.462e-13
ENSG00000182923	CEP63	-0.82	0.13	1.336e-11	8.185e-11
ENSG00000026297	RNASET2	-0.82	0.15	3.571e-09	1.849e-08
ENSG00000125414	MYH2	-0.82	0.17	9.618e-08	4.469e-07
ENSG00000163577	EIF5A2	-0.82	0.17	1.002e-07	4.649e-07
ENSG00000198331	HYLS1	-0.82	0.19	1.391e-06	5.838e-06
ENSG00000115648	MLPH	-0.82	0.21	1.057e-05	4.079e-05
ENSG00000138400	MDH1B	-0.82	0.23	4.045e-05	0.0001468
ENSG00000128039	SRD5A3	-0.82	0.24	6.746e-05	0.0002397
ENSG00000169435	RASSF6	-0.82	0.29	0.0005206	0.001654
ENSG00000272263		-0.82	0.3	0.0006335	0.001986
ENSG00000168907	PLA2G4F	-0.82	0.41	0.004744	0.01282
ENSG00000274220		-0.82	0.42	0.005624	0.01499
ENSG00000286520		-0.82	0.79	0.006803	0.01783
ENSG00000259792		-0.82	0.55	0.01216	0.03012
ENSG00000182253	SYNM	-0.81	0.05	1.772e-59	4.94e-58
ENSG00000087302	RTRAF	-0.81	0.05	1.744e-58	4.726e-57
ENSG00000146858	ZC3HAV1L	-0.81	0.05	4.45e-57	1.173e-55
ENSG00000106086	PLEKHA8	-0.81	0.05	5.177e-51	1.19e-49
ENSG00000076248	UNG	-0.81	0.06	1.727e-49	3.822e-48
ENSG00000028137	TNFRSF1B	-0.81	0.06	3.278e-49	7.224e-48
ENSG00000110871	COQ5	-0.81	0.06	2.866e-46	5.928e-45
ENSG00000165821	SALL2	-0.81	0.06	7.71e-38	1.317e-36
ENSG00000163584	RPL22L1	-0.81	0.07	1.943e-33	2.906e-32
ENSG00000196839	ADA	-0.81	0.07	2.135e-33	3.188e-32
ENSG00000116096	SPR	-0.81	0.08	2.992e-27	3.664e-26
ENSG00000107371	EXOSC3	-0.81	0.08	2.377e-23	2.519e-22
ENSG00000230630	DNM3OS	-0.81	0.08	1.986e-22	2.034e-21
ENSG00000117305	HMGCL	-0.81	0.09	6.935e-22	6.954e-21
ENSG00000182901	RGS7	-0.81	0.09	1.694e-19	1.539e-18
ENSG00000144749	LRIG1	-0.81	0.1	9.211e-16	7.048e-15
ENSG00000162076	FLYWCH2	-0.81	0.11	9.546e-15	6.997e-14
ENSG00000143891	GALM	-0.81	0.11	1.772e-14	1.281e-13
ENSG00000165891	E2F7	-0.81	0.12	5.277e-13	3.524e-12
ENSG00000141750	STAC2	-0.81	0.13	2.089e-11	1.267e-10
ENSG00000185340	GAS2L1	-0.81	0.14	5.614e-10	3.087e-09
ENSG00000049769	PPP1R3F	-0.81	0.14	1.912e-09	1.011e-08
ENSG00000183850	ZNF730	-0.81	0.18	1.029e-06	4.36e-06
ENSG00000279605		-0.81	0.2	7.453e-06	2.917e-05
ENSG00000181408	UTS2R	-0.81	0.21	1.003e-05	3.88e-05
ENSG00000139160	ETFBKMT	-0.81	0.22	3.388e-05	0.0001239
ENSG00000287666		-0.81	0.26	0.0002378	0.0007896
ENSG00000196460	RFX8	-0.81	0.27	0.000313	0.001021
ENSG00000232053		-0.81	0.41	0.005379	0.01438
ENSG00000166664	CHRFAM7A	-0.81	0.47	0.009057	0.02313
ENSG00000135378	PRRG4	-0.81	0.5	0.01067	0.02678
ENSG00000184908	CLCNKB	-0.81	0.73	0.01184	0.02943
ENSG00000280744	LINC01173	-0.81	0.54	0.01216	0.03012
ENSG00000241644	INMT	-0.81	0.7	0.01274	0.03141
ENSG00000276292		-0.81	0.6	0.01392	0.034
ENSG00000279569		-0.81	0.62	0.01406	0.03432
ENSG00000232528		-0.81	0.64	0.01449	0.03524
ENSG00000239494	RN7SL333P	-0.81	0.61	0.01459	0.03547
ENSG00000169604	ANTXR1	-0.8	0.04	5.544e-113	3.731e-111
ENSG00000128928	IVD	-0.8	0.05	3.097e-69	1.045e-67
ENSG00000009709	PAX7	-0.8	0.05	1.632e-64	5.039e-63
ENSG00000134153	EMC7	-0.8	0.05	4.888e-64	1.481e-62
ENSG00000168090	COPS6	-0.8	0.05	3.162e-63	9.408e-62
ENSG00000109685	NSD2	-0.8	0.05	1.251e-58	3.411e-57
ENSG00000186815	TPCN1	-0.8	0.05	1.195e-57	3.195e-56
ENSG00000110987	BCL7A	-0.8	0.05	2.926e-51	6.785e-50
ENSG00000152601	MBNL1	-0.8	0.06	8.199e-49	1.789e-47
ENSG00000197747	S100A10	-0.8	0.06	1.341e-46	2.802e-45
ENSG00000205208	C4orf46	-0.8	0.06	2.72e-38	4.697e-37
ENSG00000151612	ZNF827	-0.8	0.06	1.445e-37	2.44e-36
ENSG00000168734	PKIG	-0.8	0.07	3.017e-30	4.091e-29
ENSG00000140365	COMMD4	-0.8	0.07	1.666e-29	2.198e-28
ENSG00000137413	TAF8	-0.8	0.07	1.6e-28	2.036e-27
ENSG00000178409	BEND3	-0.8	0.07	1.014e-27	1.26e-26
ENSG00000095303	PTGS1	-0.8	0.08	6.851e-24	7.437e-23
ENSG00000084072	PPIE	-0.8	0.09	6.223e-21	6.015e-20
ENSG00000291065		-0.8	0.09	4.333e-19	3.863e-18
ENSG00000185869	ZNF829	-0.8	0.1	2.097e-16	1.661e-15
ENSG00000065675	PRKCQ	-0.8	0.11	1.099e-13	7.638e-13
ENSG00000104154	SLC30A4	-0.8	0.15	6.406e-09	3.25e-08
ENSG00000286177		-0.8	0.18	2.053e-06	8.466e-06
ENSG00000163995	ABLIM2	-0.8	0.23	7.335e-05	0.0002594
ENSG00000261713	SSTR5-AS1	-0.8	0.3	0.001031	0.003126
ENSG00000235033	DAAM2-AS1	-0.8	0.32	0.001686	0.00494
ENSG00000152689	RASGRP3	-0.8	0.33	0.001855	0.00541
ENSG00000237760		-0.8	0.83	0.004664	0.01262
ENSG00000269416	LINC01224	-0.8	0.42	0.006394	0.01684
ENSG00000286867		-0.8	0.8	0.006617	0.01739
ENSG00000143195	ILDR2	-0.8	0.43	0.006991	0.01828
ENSG00000090659	CD209	-0.8	0.45	0.008786	0.02251
ENSG00000279289		-0.8	0.76	0.009733	0.02465
ENSG00000280800		-0.8	0.51	0.01173	0.02918
ENSG00000250107	CACNA1G-AS1	-0.8	0.54	0.0137	0.03352
ENSG00000232453	LINC02777	-0.8	0.69	0.01421	0.03463
ENSG00000273724		-0.8	0.58	0.01442	0.0351
ENSG00000174171		-0.8	0.64	0.01494	0.03622
ENSG00000078269	SYNJ2	-0.79	0.04	2.046e-103	1.24e-101
ENSG00000145555	MYO10	-0.79	0.04	1.106e-87	5.142e-86
ENSG00000143061	IGSF3	-0.79	0.04	1.338e-76	5.244e-75
ENSG00000082516	GEMIN5	-0.79	0.04	9.624e-75	3.615e-73
ENSG00000141367	CLTC	-0.79	0.04	4.688e-73	1.721e-71
ENSG00000136153	LMO7	-0.79	0.04	1.175e-72	4.232e-71
ENSG00000113552	GNPDA1	-0.79	0.05	3.171e-64	9.722e-63
ENSG00000073921	PICALM	-0.79	0.05	2.343e-60	6.633e-59
ENSG00000119638	NEK9	-0.79	0.05	7.197e-58	1.931e-56
ENSG00000152556	PFKM	-0.79	0.05	2.864e-54	7.203e-53
ENSG00000172164	SNTB1	-0.79	0.05	1.743e-53	4.277e-52
ENSG00000081087	OSTM1	-0.79	0.05	7.039e-53	1.702e-51
ENSG00000160584	SIK3	-0.79	0.05	5.928e-51	1.359e-49
ENSG00000141101	NOB1	-0.79	0.06	2.785e-47	5.885e-46
ENSG00000029993	HMGB3	-0.79	0.06	4.9e-45	9.868e-44
ENSG00000197381	ADARB1	-0.79	0.06	2.157e-42	4.133e-41
ENSG00000137337	MDC1	-0.79	0.06	2.391e-38	4.134e-37
ENSG00000139233	LLPH	-0.79	0.07	1.013e-33	1.528e-32
ENSG00000138796	HADH	-0.79	0.07	6.765e-33	9.923e-32
ENSG00000213390	ARHGAP19	-0.79	0.07	2.733e-27	3.35e-26
ENSG00000105088	OLFM2	-0.79	0.08	1.751e-23	1.869e-22
ENSG00000165084	C8orf34	-0.79	0.08	2.343e-23	2.486e-22
ENSG00000167747	C19orf48P	-0.79	0.08	1.577e-22	1.62e-21
ENSG00000106772	PRUNE2	-0.79	0.09	5.044e-21	4.899e-20
ENSG00000100065	CARD10	-0.79	0.09	1.705e-18	1.481e-17
ENSG00000132570	PCBD2	-0.79	0.09	1.931e-18	1.671e-17
ENSG00000155893	PXYLP1	-0.79	0.1	1.458e-16	1.163e-15
ENSG00000197620	EOLA1	-0.79	0.1	4e-16	3.126e-15
ENSG00000165501	LRR1	-0.79	0.1	2.324e-15	1.753e-14
ENSG00000213793	ZNF888	-0.79	0.1	6.392e-15	4.727e-14
ENSG00000123411	IKZF4	-0.79	0.11	7.57e-15	5.58e-14
ENSG00000160957	RECQL4	-0.79	0.11	1.605e-14	1.164e-13
[truncated: 3,752 more rows]
