# Supplementary material for: Inhibiting cholesterol synthesis halts rhabdomyosarcoma growth via ER stress and cell cycle arrest
Source: EMBO Mol Med. 2025 Nov 17;17(12):3586–606. doi: 10.1038/s44321-025-00336-x (PMC12686467; doi:10.1038/s44321-025-00336-x)
Supplement: Supplementary file 5 — Dataset EV2 [file 44321_2025_336_MOESM5_ESM.xlsx]

## Sheet: Sheet1
Dataset EV2. Upregulated genes in DHCR7 silenced RD cells
	symbol	log2FoldChange	lfcSE	pvalue	padj
ENSG00000290862	NMRAL2P	5.64	0.68	1.208e-22	1.25e-21
ENSG00000187479	C11orf96	4.03	0.14	7.407e-187	1.243e-184
ENSG00000173110	HSPA6	3.8	0.14	1.194e-174	1.681e-172
ENSG00000151012	SLC7A11	3.77	0.06	0	0
ENSG00000228955	RPL7AP82	3.75	0.28	1.275e-46	2.667e-45
ENSG00000128965	CHAC1	3.69	0.12	1.13e-212	2.595e-210
ENSG00000152463	OLAH	3.29	0.39	9.408e-21	9.013e-20
ENSG00000130766	SESN2	3.25	0.09	4.547e-300	2.246e-297
ENSG00000196517	SLC6A9	3.18	0.1	4.094e-235	1.165e-232
ENSG00000105327	BBC3	3.17	0.29	1.806e-31	2.548e-30
ENSG00000128342	LIF	3.16	0.06	0	0
ENSG00000128165	ADM2	3.13	0.12	2.137e-155	2.402e-153
ENSG00000070669	ASNS	2.92	0.2	7.444e-50	1.66e-48
ENSG00000101255	TRIB3	2.88	0.08	3.717e-273	1.452e-270
ENSG00000015592	STMN4	2.87	0.35	2.064e-18	1.784e-17
ENSG00000269688		2.8	0.18	6.98e-59	1.918e-57
ENSG00000222389	RNU2-28P	2.79	1.2	4.124e-07	1.82e-06
ENSG00000121552	CSTA	2.76	0.17	5.696e-64	1.718e-62
ENSG00000124194	GDAP1L1	2.76	0.43	3.414e-13	2.304e-12
ENSG00000136010	ALDH1L2	2.73	0.06	0	0
ENSG00000124731	TREM1	2.73	0.48	3.437e-11	2.051e-10
ENSG00000081041	CXCL2	2.66	0.1	3.512e-159	4.123e-157
ENSG00000248927		2.65	0.58	8.196e-09	4.124e-08
ENSG00000268812	LIF-AS2	2.56	0.27	3.124e-23	3.293e-22
ENSG00000073150	PANX2	2.52	0.1	5.925e-132	5.154e-130
ENSG00000105550	FGF21	2.52	1.09	1.364e-06	5.726e-06
ENSG00000115009	CCL20	2.48	0.08	2.793e-205	5.944e-203
ENSG00000186480	INSIG1	2.44	0.04	0	0
ENSG00000188396	DYNLT4	2.41	0.17	5.204e-50	1.165e-48
ENSG00000176907	TCIM	2.4	0.13	4.088e-81	1.712e-79
ENSG00000130513	GDF15	2.39	0.08	1.668e-178	2.481e-176
ENSG00000285873		2.39	0.43	1.194e-10	6.893e-10
ENSG00000184678	H2BC21	2.37	0.08	5.699e-203	1.166e-200
ENSG00000237719		2.37	0.35	7.474e-14	5.235e-13
ENSG00000112972	HMGCS1	2.36	0.05	0	0
ENSG00000139269	INHBE	2.36	0.09	3.589e-166	4.475e-164
ENSG00000168209	DDIT4	2.34	0.09	6.123e-150	6.413e-148
ENSG00000289530		2.33	0.15	7.744e-54	1.918e-52
ENSG00000223802	CERS1	2.32	0.19	2.88e-35	4.556e-34
ENSG00000290041		2.31	0.18	2.059e-40	3.731e-39
ENSG00000235513	L3MBTL2-AS1	2.31	0.2	2.533e-33	3.768e-32
ENSG00000251127		2.3	0.37	3.657e-12	2.321e-11
ENSG00000206417	H1-10-AS1	2.29	0.31	7.519e-16	5.785e-15
ENSG00000290398	ASNSP1	2.29	0.55	1.156e-07	5.334e-07
ENSG00000290923	PGM5P2	2.28	0.12	1.67e-82	7.213e-81
ENSG00000175197	DDIT3	2.26	0.09	2.363e-153	2.567e-151
ENSG00000245532	NEAT1	2.22	0.08	3.654e-163	4.389e-161
ENSG00000158079	PTPDC1	2.21	0.06	0	0
ENSG00000174456	C12orf76	2.21	0.07	1.779e-230	4.851e-228
ENSG00000115902	SLC1A4	2.21	0.07	2.239e-201	4.509e-199
ENSG00000100276	RASL10A	2.21	0.25	3.866e-21	3.777e-20
ENSG00000265972	TXNIP	2.2	0.04	0	0
ENSG00000250033	SLC7A11-AS1	2.19	0.68	3.002e-06	1.219e-05
ENSG00000111981	ULBP1	2.18	0.11	7.348e-88	3.442e-86
ENSG00000266401		2.18	0.65	2.122e-06	8.739e-06
ENSG00000161013	MGAT4B	2.17	0.07	9.079e-216	2.142e-213
ENSG00000259518	LINC01583	2.17	0.45	1.007e-08	5.045e-08
ENSG00000251350	LINC02475	2.17	0.66	2.673e-06	1.091e-05
ENSG00000169429	CXCL8	2.16	0.06	7.44e-291	3.479e-288
ENSG00000172216	CEBPB	2.16	0.08	4.365e-173	6.047e-171
ENSG00000144485	HES6	2.15	0.12	4.723e-73	1.732e-71
ENSG00000223770	CACNA2D1-AS1	2.15	0.15	7.765e-46	1.591e-44
ENSG00000228626		2.15	1.08	7.391e-06	2.895e-05
ENSG00000139547	RDH16	2.14	0.27	2.271e-17	1.884e-16
ENSG00000121769	FABP3	2.13	0.05	0	0
ENSG00000236255		2.13	0.12	1.625e-71	5.743e-70
ENSG00000164438	TLX3	2.13	0.48	5.499e-08	2.602e-07
ENSG00000166123	GPT2	2.12	0.07	2.047e-180	3.135e-178
ENSG00000127561	SYNGR3	2.12	0.14	2.469e-57	6.569e-56
ENSG00000163347	CLDN1	2.12	0.22	8.305e-24	8.974e-23
ENSG00000197580	BCO2	2.12	0.34	4.376e-12	2.76e-11
ENSG00000172318	B3GALT1	2.11	0.13	4.524e-58	1.216e-56
ENSG00000182379	NXPH4	2.11	0.14	2.015e-56	5.244e-55
ENSG00000273802	H2BC8	2.11	0.22	5.26e-23	5.513e-22
ENSG00000168386	FILIP1L	2.1	0.06	0	0
ENSG00000288880		2.09	0.3	4.122e-14	2.924e-13
ENSG00000225828	FAM229A	2.08	0.15	3.716e-46	7.661e-45
ENSG00000287796		2.07	0.88	1.523e-05	5.787e-05
ENSG00000172201	ID4	2.06	0.12	4.876e-63	1.443e-61
ENSG00000185022	MAFF	2.05	0.08	6.334e-150	6.607e-148
ENSG00000285588		2.05	0.32	2.222e-12	1.429e-11
ENSG00000276075		2.05	0.6	2.904e-06	1.18e-05
ENSG00000230131	LINC02641	2.05	0.71	9.717e-06	3.762e-05
ENSG00000226744		2.04	0.33	7.42e-12	4.608e-11
ENSG00000105825	TFPI2	2.03	0.07	4.62e-198	8.829e-196
ENSG00000241218	CSP2	2.03	0.57	1.789e-06	7.41e-06
ENSG00000171533	MAP6	2.02	0.26	2.724e-16	2.151e-15
ENSG00000279672		2	0.2	9.226e-25	1.035e-23
ENSG00000170006	TMEM154	2	0.22	5.362e-21	5.2e-20
ENSG00000273017		2	0.37	5.847e-10	3.212e-09
ENSG00000287839		2	0.4	8.02e-09	4.042e-08
ENSG00000130522	JUND	1.99	0.09	2.609e-120	1.93e-118
ENSG00000166682	TMPRSS5	1.99	0.32	4.282e-12	2.705e-11
ENSG00000163092	XIRP2	1.98	0.1	1.8e-95	9.739e-94
ENSG00000180044	C3orf80	1.98	0.24	1.81e-18	1.569e-17
ENSG00000178531	CTXN1	1.96	0.19	7.041e-26	8.186e-25
ENSG00000185633	NDUFA4L2	1.96	0.21	9.441e-23	9.79e-22
ENSG00000229431	MED8-AS1	1.96	0.24	7.403e-18	6.257e-17
ENSG00000170909	OSCAR	1.95	0.2	1.914e-24	2.116e-23
ENSG00000262119		1.95	0.65	1.117e-05	4.299e-05
ENSG00000290877	ROCK1P1	1.94	0.32	2.943e-11	1.765e-10
ENSG00000255920	CCND2-AS1	1.94	0.34	2.567e-10	1.447e-09
ENSG00000272574		1.94	0.39	6.497e-09	3.293e-08
ENSG00000147852	VLDLR	1.93	0.1	1.659e-92	8.601e-91
ENSG00000198496	NBR2	1.92	0.15	5.351e-38	9.163e-37
ENSG00000125538	IL1B	1.91	0.29	4.803e-13	3.21e-12
ENSG00000129990	SYT5	1.9	0.18	8.164e-27	9.837e-26
ENSG00000198535	C2CD4A	1.9	0.28	1.039e-13	7.23e-13
ENSG00000165071	TMEM71	1.9	0.43	1.285e-07	5.907e-07
ENSG00000135069	PSAT1	1.89	0.04	0	0
ENSG00000215105	TTC3P1	1.89	0.12	3.648e-54	9.149e-53
ENSG00000172071	EIF2AK3	1.87	0.06	7.668e-232	2.113e-229
ENSG00000234233	KCNH1-IT1	1.87	0.16	6.027e-35	9.421e-34
ENSG00000130487	KLHDC7B	1.87	0.29	2.897e-12	1.851e-11
ENSG00000272267		1.87	0.31	3.495e-11	2.085e-10
ENSG00000272079		1.87	0.38	9.967e-09	4.993e-08
ENSG00000200152	RNU6-216P	1.87	0.44	2.58e-07	1.158e-06
ENSG00000213015	ZNF580	1.86	0.11	1.306e-60	3.706e-59
ENSG00000249626	PPP4R2P4	1.86	0.48	1.089e-06	4.607e-06
ENSG00000160013	PTGIR	1.85	0.11	1.171e-70	4.087e-69
ENSG00000163393	SLC22A15	1.85	0.27	9.847e-14	6.858e-13
ENSG00000289183		1.83	0.67	3.02e-05	0.0001111
ENSG00000167508	MVD	1.82	0.09	7.166e-89	3.43e-87
ENSG00000161011	SQSTM1	1.81	0.05	0	0
ENSG00000165807	PPP1R36	1.81	0.36	5.217e-09	2.663e-08
ENSG00000111653	ING4	1.79	0.06	3.049e-170	4.052e-168
ENSG00000104856	RELB	1.79	0.09	1.185e-93	6.293e-92
ENSG00000181218	H2AC25	1.79	0.13	1.082e-41	2.039e-40
ENSG00000290241		1.79	0.54	7.426e-06	2.908e-05
ENSG00000155980	KIF5A	1.78	0.07	2.073e-165	2.573e-163
ENSG00000158406	H4C8	1.78	0.12	1.425e-51	3.329e-50
ENSG00000128564	VGF	1.78	0.18	1.537e-25	1.768e-24
ENSG00000092621	PHGDH	1.77	0.08	4.903e-117	3.469e-115
ENSG00000116183	PAPPA2	1.77	0.29	1.451e-11	8.86e-11
ENSG00000258096	SLC38A2-AS1	1.76	0.41	2.057e-07	9.316e-07
ENSG00000180573	H2AC6	1.75	0.09	2.658e-94	1.417e-92
ENSG00000178809	TRIM73	1.75	0.4	1.656e-07	7.546e-07
ENSG00000219507	FTH1P8	1.75	0.43	7.065e-07	3.047e-06
ENSG00000279699		1.75	0.45	1.178e-06	4.969e-06
ENSG00000251867		1.75	0.47	2.021e-06	8.334e-06
ENSG00000049130	KITLG	1.74	0.09	9.001e-77	3.549e-75
ENSG00000172738	TMEM217	1.74	0.16	1.353e-29	1.791e-28
ENSG00000145390	USP53	1.73	0.06	2.082e-188	3.563e-186
ENSG00000274565		1.73	0.33	1.923e-09	1.017e-08
ENSG00000076826	CAMSAP3	1.73	0.33	2.262e-09	1.187e-08
ENSG00000262001	DLGAP1-AS2	1.72	0.1	5.57e-74	2.077e-72
ENSG00000184545	DUSP8	1.72	0.13	1.865e-42	3.579e-41
ENSG00000290989		1.72	0.14	3.694e-35	5.816e-34
ENSG00000290833		1.72	0.2	9.214e-19	8.09e-18
ENSG00000189229		1.72	0.21	4.935e-18	4.198e-17
ENSG00000162687	KCNT2	1.72	0.51	8.124e-06	3.17e-05
ENSG00000269694		1.72	0.53	1.187e-05	4.559e-05
ENSG00000104413	ESRP1	1.72	0.54	1.332e-05	5.089e-05
ENSG00000138675	FGF5	1.71	0.09	3.984e-83	1.753e-81
ENSG00000267002		1.71	0.1	6.607e-69	2.209e-67
ENSG00000254682		1.7	0.16	2.947e-29	3.862e-28
ENSG00000290999		1.7	0.36	2.923e-08	1.414e-07
ENSG00000289506		1.7	0.57	2.455e-05	9.114e-05
ENSG00000269821	KCNQ1OT1	1.69	0.12	3.809e-44	7.566e-43
ENSG00000277449	CEBPB-AS1	1.69	0.25	1.735e-13	1.191e-12
ENSG00000225177	NHSL1-AS1	1.69	0.32	1.473e-09	7.858e-09
ENSG00000187840	EIF4EBP1	1.68	0.09	4.937e-82	2.102e-80
ENSG00000120437	ACAT2	1.67	0.06	3.878e-190	6.77e-188
ENSG00000174951	FUT1	1.67	0.2	1.788e-18	1.552e-17
ENSG00000052802	MSMO1	1.66	0.04	0	0
ENSG00000113161	HMGCR	1.66	0.04	0	0
ENSG00000175894	TSPEAR	1.66	0.13	1.594e-41	2.984e-40
ENSG00000271551		1.66	0.45	3.063e-06	1.242e-05
ENSG00000260941	LINC00622	1.66	0.52	1.508e-05	5.733e-05
ENSG00000100889	PCK2	1.65	0.11	1.185e-56	3.099e-55
ENSG00000176593		1.65	0.11	6.573e-52	1.548e-50
ENSG00000272841	MAP3K4-AS1	1.65	0.12	3.369e-48	7.241e-47
ENSG00000087494	PTHLH	1.65	0.23	1.219e-14	8.886e-14
ENSG00000269952		1.65	0.32	4.301e-09	2.209e-08
ENSG00000112715	VEGFA	1.64	0.06	1.076e-149	1.118e-147
ENSG00000127585	FBXL16	1.64	0.13	3.099e-39	5.468e-38
ENSG00000173930	SLCO4C1	1.64	0.19	1.85e-19	1.677e-18
ENSG00000166183	ASPG	1.64	0.28	9.948e-11	5.774e-10
ENSG00000275221	H2AC15	1.64	0.42	1.608e-06	6.701e-06
ENSG00000111266	DUSP16	1.63	0.05	8.749e-196	1.636e-193
ENSG00000167615	LENG8	1.63	0.08	8.065e-104	4.91e-102
ENSG00000159200	RCAN1	1.62	0.04	0	0
ENSG00000047346	ATOSA	1.62	0.09	3.991e-72	1.429e-70
ENSG00000289153		1.62	0.22	4.305e-15	3.209e-14
ENSG00000250284		1.62	0.23	4.406e-14	3.117e-13
ENSG00000272931	LRRC8D-DT	1.62	0.33	2.072e-08	1.014e-07
ENSG00000283108		1.62	0.33	2.361e-08	1.15e-07
ENSG00000067064	IDI1	1.61	0.05	5.664e-257	1.951e-254
ENSG00000113070	HBEGF	1.61	0.05	1.007e-197	1.911e-195
ENSG00000130164	LDLR	1.61	0.05	3.643e-194	6.619e-192
ENSG00000184205	TSPYL2	1.61	0.06	5.435e-138	5.118e-136
ENSG00000247400	DNAJC3-DT	1.61	0.21	3.011e-16	2.371e-15
ENSG00000146733	PSPH	1.6	0.06	7.193e-168	9.232e-166
ENSG00000132196	HSD17B7	1.6	0.06	6.127e-148	6.316e-146
ENSG00000184988	TMEM106A	1.6	0.15	7.558e-29	9.757e-28
ENSG00000099840	IZUMO4	1.6	0.25	3.754e-12	2.38e-11
ENSG00000261020		1.6	0.26	1.416e-11	8.649e-11
ENSG00000276107	THBS1-IT1	1.6	0.33	2.72e-08	1.32e-07
ENSG00000225217	HSPA7	1.6	0.69	0.0001483	0.0005048
ENSG00000073146	MOV10L1	1.6	0.82	0.000201	0.0006739
ENSG00000140941	MAP1LC3B	1.59	0.05	1.206e-191	2.148e-189
ENSG00000215440	NPEPL1	1.59	0.11	1.697e-45	3.453e-44
ENSG00000133134	BEX2	1.59	0.15	1.114e-26	1.338e-25
ENSG00000158887	MPZ	1.59	0.22	3.221e-14	2.303e-13
ENSG00000227815		1.59	1	0.0001019	0.0003542
ENSG00000087086	FTL	1.58	0.06	1.506e-176	2.203e-174
ENSG00000105856	HBP1	1.58	0.06	2.021e-164	2.473e-162
ENSG00000108176	DNAJC12	1.58	0.11	3.841e-45	7.765e-44
ENSG00000106113	CRHR2	1.58	0.39	8.256e-07	3.533e-06
ENSG00000051108	HERPUD1	1.57	0.04	0	0
ENSG00000154319	FAM167A	1.57	0.2	4.04e-17	3.308e-16
ENSG00000165349	SLC7A3	1.57	0.22	1.346e-14	9.792e-14
ENSG00000271966	ARFGEF1-DT	1.57	0.38	6.045e-07	2.627e-06
ENSG00000179454	KLHL28	1.56	0.06	6.574e-157	7.516e-155
ENSG00000287593		1.56	0.25	1.609e-11	9.802e-11
ENSG00000234694	CDC20-DT	1.56	0.46	1.047e-05	4.04e-05
ENSG00000106105	GARS1	1.55	0.03	0	0
ENSG00000148408	CACNA1B	1.55	0.07	6.829e-113	4.585e-111
ENSG00000184838	PRR16	1.55	0.09	2.132e-75	8.136e-74
ENSG00000276791		1.55	0.18	1.14e-18	9.968e-18
ENSG00000197405	C5AR1	1.55	0.3	6.522e-09	3.305e-08
ENSG00000273355		1.55	0.37	6.488e-07	2.81e-06
ENSG00000261652	PIERCE2	1.55	0.64	0.0001542	0.0005239
ENSG00000259943	ZMPSTE24-DT	1.54	0.1	1.588e-52	3.81e-51
ENSG00000105146	AURKC	1.54	0.21	1.613e-15	1.223e-14
ENSG00000276334		1.54	0.32	3.134e-08	1.511e-07
ENSG00000251639		1.54	0.35	2.668e-07	1.196e-06
ENSG00000117983	MUC5B	1.54	0.52	4.064e-05	0.0001475
ENSG00000128590	DNAJB9	1.53	0.06	2.974e-165	3.673e-163
ENSG00000120129	DUSP1	1.53	0.08	4.018e-82	1.713e-80
ENSG00000167996	FTH1	1.53	0.1	6.654e-59	1.834e-57
ENSG00000273344	PAXIP1-DT	1.53	0.12	1.328e-36	2.185e-35
ENSG00000180535	BHLHA15	1.53	0.23	4.793e-13	3.204e-12
ENSG00000287200		1.53	0.39	1.419e-06	5.949e-06
ENSG00000286230		1.53	0.43	6.142e-06	2.426e-05
ENSG00000044574	HSPA5	1.52	0.03	0	0
ENSG00000273238	TMEM271	1.52	0.13	1.168e-33	1.76e-32
ENSG00000277128		1.52	0.2	7.941e-16	6.1e-15
ENSG00000248476	BACH1-IT1	1.52	0.22	6.577e-14	4.617e-13
ENSG00000223638	RFPL4A	1.52	0.24	6.479e-12	4.036e-11
ENSG00000167995	BEST1	1.52	0.41	3.799e-06	1.53e-05
ENSG00000290707	MED15P9	1.52	0.43	6.957e-06	2.73e-05
ENSG00000258581		1.52	0.81	0.0003103	0.001014
ENSG00000197822	OCLN	1.51	0.1	2.235e-49	4.933e-48
ENSG00000183307	TMEM121B	1.51	0.1	9.509e-49	2.068e-47
ENSG00000290832		1.51	0.14	5.624e-27	6.82e-26
ENSG00000230183	CNOT6LP1	1.51	1	0.000138	0.0004714
ENSG00000166173	LARP6	1.5	0.08	1.639e-87	7.597e-86
ENSG00000237310	LINC03011	1.5	0.28	1.264e-09	6.78e-09
ENSG00000108309	RUNDC3A	1.5	0.28	1.638e-09	8.712e-09
ENSG00000279283		1.5	0.49	3.778e-05	0.0001376
ENSG00000213316	LTC4S	1.5	0.61	0.0001751	0.0005911
ENSG00000166770	ZNF667-AS1	1.49	0.06	7.33e-128	5.997e-126
ENSG00000249592	PCGF3-AS1	1.49	0.1	7.499e-53	1.81e-51
ENSG00000163734	CXCL3	1.49	0.12	2.22e-38	3.843e-37
ENSG00000233937	CTC-338M12.4	1.49	0.3	2.216e-08	1.081e-07
ENSG00000287211		1.49	0.35	4.926e-07	2.156e-06
ENSG00000236824	BCYRN1	1.49	0.58	0.0001412	0.0004821
ENSG00000153234	NR4A2	1.48	0.09	5.096e-62	1.479e-60
ENSG00000134899	ERCC5	1.48	0.23	5.011e-12	3.151e-11
ENSG00000204228	HSD17B8	1.48	0.3	2.971e-08	1.435e-07
ENSG00000256258		1.48	0.37	1.253e-06	5.27e-06
ENSG00000288753		1.48	0.41	5.399e-06	2.146e-05
ENSG00000125787	GNRH2	1.48	0.53	8.372e-05	0.0002937
ENSG00000172432	GTPBP2	1.47	0.05	1.063e-175	1.538e-173
ENSG00000006459	KDM7A	1.47	0.09	4.39e-62	1.277e-60
ENSG00000143630	HCN3	1.47	0.15	1.127e-23	1.211e-22
ENSG00000130590	SAMD10	1.47	0.15	1.227e-23	1.318e-22
ENSG00000196118	CFAP119	1.47	0.31	3.89e-08	1.86e-07
ENSG00000273542	H4C12	1.47	0.4	4.848e-06	1.933e-05
ENSG00000085514	PILRA	1.47	0.43	1.136e-05	4.37e-05
ENSG00000122861	PLAU	1.46	0.04	0	0
ENSG00000248810	LINC02432	1.46	0.2	1.042e-14	7.633e-14
ENSG00000198915	RASGEF1A	1.46	0.37	1.546e-06	6.457e-06
ENSG00000141854	MISP3	1.46	0.39	4.709e-06	1.88e-05
ENSG00000287059		1.46	0.83	0.0004205	0.001352
ENSG00000137801	THBS1	1.45	0.05	7.232e-205	1.527e-202
ENSG00000149809	TM7SF2	1.45	0.1	1.064e-50	2.43e-49
ENSG00000248275	TRIM52-AS1	1.45	0.12	2.396e-37	4.016e-36
ENSG00000152467	ZSCAN1	1.45	0.2	1.096e-14	8.011e-14
ENSG00000079459	FDFT1	1.44	0.04	0	0
ENSG00000033030	ZCCHC8	1.44	0.05	1.133e-163	1.38e-161
ENSG00000134070	IRAK2	1.44	0.1	1.887e-46	3.919e-45
ENSG00000140044	JDP2	1.44	0.11	2.011e-41	3.756e-40
ENSG00000182326	C1S	1.44	0.13	1.344e-29	1.781e-28
ENSG00000236423	LINC01134	1.44	0.21	2.864e-13	1.939e-12
ENSG00000227799	CDPF1P1	1.44	0.28	8.746e-09	4.395e-08
ENSG00000247950	SEC24B-AS1	1.44	0.33	2.884e-07	1.29e-06
ENSG00000286863		1.44	0.36	1.574e-06	6.564e-06
ENSG00000228218	ATF4P3	1.44	0.4	5.622e-06	2.229e-05
ENSG00000266010	GATA6-AS1	1.44	0.85	0.0004383	0.001406
ENSG00000110921	MVK	1.43	0.08	2.97e-72	1.065e-70
ENSG00000095752	IL11	1.43	0.1	1.673e-52	4e-51
ENSG00000106948	AKNA	1.43	0.1	3.728e-47	7.871e-46
ENSG00000225855	RUSC1-AS1	1.43	0.13	5.32e-29	6.927e-28
ENSG00000291174		1.43	0.17	4.067e-18	3.467e-17
ENSG00000272086	GOLPH3-DT	1.43	0.28	8.782e-09	4.412e-08
ENSG00000279692		1.43	0.4	8.842e-06	3.433e-05
ENSG00000260949		1.43	0.44	2.265e-05	8.457e-05
ENSG00000256955		1.43	0.61	0.0002833	0.000931
ENSG00000232442	MHENCR	1.42	0.14	9.344e-25	1.047e-23
ENSG00000254995	STX16-NPEPL1	1.42	0.16	7.477e-20	6.908e-19
ENSG00000255284	GATD1-DT	1.42	0.21	1.377e-13	9.508e-13
ENSG00000250240		1.42	0.3	7.884e-08	3.688e-07
ENSG00000198363	ASPH	1.41	0.04	9.777e-250	3.084e-247
ENSG00000108639	SYNGR2	1.41	0.07	4.298e-102	2.546e-100
ENSG00000170345	FOS	1.41	0.09	2.265e-57	6.032e-56
ENSG00000123610	TNFAIP6	1.41	0.23	1.799e-11	1.094e-10
ENSG00000207425	Y_RNA	1.41	0.26	2.209e-09	1.162e-08
ENSG00000107736	CDH23	1.41	0.3	8.095e-08	3.782e-07
ENSG00000273218		1.41	0.35	1.503e-06	6.285e-06
ENSG00000177989	ODF3B	1.41	0.36	2.258e-06	9.269e-06
ENSG00000067715	SYT1	1.41	0.46	4.416e-05	0.0001596
ENSG00000230606	APPAT	1.41	0.47	5.876e-05	0.0002099
ENSG00000225138	SLC9A3-AS1	1.4	0.14	2.488e-24	2.735e-23
ENSG00000260236	PTPN23-DT	1.4	0.19	5.094e-15	3.784e-14
ENSG00000267321	SNHG30	1.4	0.2	2.657e-14	1.908e-13
ENSG00000257126	FOXG1-AS1	1.4	0.26	2.864e-09	1.493e-08
ENSG00000277531	PNMA8C	1.4	0.31	1.453e-07	6.654e-07
ENSG00000236404	VLDLR-AS1	1.4	0.38	6.132e-06	2.422e-05
ENSG00000269386	RAB11B-AS1	1.4	0.4	1.069e-05	4.124e-05
ENSG00000164898	FMC1	1.4	0.4	1.076e-05	4.148e-05
ENSG00000135842	NIBAN1	1.39	0.07	2.561e-96	1.397e-94
ENSG00000109083	IFT20	1.39	0.1	4.439e-48	9.527e-47
ENSG00000168300	PCMTD1	1.39	0.11	2.684e-41	5.005e-40
ENSG00000117862	TXNDC12	1.39	0.13	1.425e-28	1.816e-27
ENSG00000290654		1.39	0.16	1.853e-19	1.68e-18
ENSG00000290951		1.39	0.17	4.543e-17	3.715e-16
ENSG00000255566		1.39	0.55	0.0002011	0.000674
ENSG00000267595	BRCA1P1	1.39	0.59	0.0002928	0.00096
ENSG00000104808	DHDH	1.39	0.62	0.0003829	0.001237
ENSG00000134548	SPX	1.39	0.69	0.0005624	0.001778
ENSG00000128272	ATF4	1.38	0.04	8.185e-302	4.121e-299
ENSG00000224116	INHBA-AS1	1.38	0.21	2.417e-12	1.551e-11
ENSG00000256092	SBNO1-AS1	1.38	0.23	1.231e-10	7.102e-10
ENSG00000261485	PAN3-AS1	1.38	0.4	1.265e-05	4.844e-05
ENSG00000164106	SCRG1	1.38	0.61	0.0003933	0.001269
ENSG00000106366	SERPINE1	1.37	0.03	0	0
ENSG00000261824	LINC00662	1.37	0.05	3.901e-203	8.042e-201
ENSG00000178752	ERFE	1.37	0.06	1.721e-136	1.592e-134
ENSG00000289586		1.37	0.07	3.352e-91	1.681e-89
ENSG00000107281	NPDC1	1.37	0.13	7.182e-26	8.346e-25
ENSG00000280213	UCKL1-AS1	1.37	0.14	3.382e-25	3.839e-24
ENSG00000124713	GNMT	1.37	0.37	5.583e-06	2.215e-05
ENSG00000107593	PKD2L1	1.37	0.86	0.0005924	0.001866
ENSG00000244953		1.37	0.77	0.0006932	0.002163
ENSG00000153879	CEBPG	1.36	0.06	2.533e-133	2.24e-131
ENSG00000147883	CDKN2B	1.36	0.06	4.451e-122	3.388e-120
ENSG00000156510	HKDC1	1.36	0.17	3.898e-17	3.193e-16
ENSG00000278600		1.36	0.2	2.845e-13	1.927e-12
ENSG00000288596	C8orf44	1.36	0.21	1.379e-12	8.963e-12
ENSG00000289869		1.36	0.49	0.0001141	0.0003937
ENSG00000270760		1.36	0.58	0.0003674	0.001189
ENSG00000115266	APC2	1.35	0.11	2.051e-35	3.264e-34
ENSG00000232931	LINC00342	1.35	0.13	6.523e-28	8.133e-27
ENSG00000273382	TMEM167B-DT	1.35	0.13	4.531e-26	5.315e-25
ENSG00000258102	MAP1LC3B2	1.35	0.19	3.243e-14	2.318e-13
ENSG00000271344		1.35	0.55	0.0002778	0.0009146
ENSG00000259771		1.35	0.65	0.0005841	0.001843
ENSG00000247572	CKMT2-AS1	1.34	0.08	4.869e-63	1.442e-61
ENSG00000152527	PLEKHH2	1.34	0.08	4.61e-61	1.318e-59
ENSG00000203950	RTL8A	1.34	0.09	4.136e-54	1.033e-52
ENSG00000278535	DHRS11	1.34	0.12	1.769e-32	2.564e-31
ENSG00000243279	PRAF2	1.34	0.17	2.778e-17	2.298e-16
ENSG00000233822	H2BC15	1.34	0.2	3.213e-13	2.171e-12
ENSG00000279529		1.34	0.26	6.251e-09	3.174e-08
ENSG00000261526		1.34	0.32	8.332e-07	3.563e-06
ENSG00000235927	NEXN-AS1	1.34	0.35	3.432e-06	1.388e-05
ENSG00000110619	CARS1	1.33	0.04	3.423e-194	6.312e-192
ENSG00000013588	GPRC5A	1.33	0.04	3.457e-194	6.329e-192
ENSG00000162772	ATF3	1.33	0.06	1.113e-127	9.077e-126
ENSG00000179085	DPM3	1.33	0.11	6.645e-34	1.005e-32
ENSG00000132003	ZSWIM4	1.33	0.12	1.156e-29	1.537e-28
ENSG00000133110	POSTN	1.33	0.13	9.149e-25	1.027e-23
ENSG00000203814	H2BC18	1.33	0.32	9.869e-07	4.19e-06
ENSG00000258982		1.33	0.4	2.377e-05	8.846e-05
ENSG00000114796	KLHL24	1.32	0.06	3.589e-116	2.486e-114
ENSG00000111674	ENO2	1.32	0.07	7.394e-76	2.855e-74
ENSG00000173846	PLK3	1.32	0.08	1.712e-70	5.969e-69
ENSG00000101670	LIPG	1.32	0.09	9.688e-56	2.494e-54
ENSG00000163683	SMIM14	1.32	0.09	3.335e-54	8.381e-53
ENSG00000166401	SERPINB8	1.32	0.12	2.987e-31	4.193e-30
ENSG00000123329	ARHGAP9	1.32	0.12	5.451e-29	7.093e-28
ENSG00000174871	CNIH2	1.32	0.13	4.586e-27	5.571e-26
ENSG00000247137	ANKRD42-DT	1.32	0.17	6.811e-16	5.262e-15
ENSG00000279455		1.32	0.27	3.802e-08	1.819e-07
ENSG00000172426	RSPH9	1.32	0.29	2.032e-07	9.212e-07
ENSG00000272669		1.32	0.35	4.586e-06	1.833e-05
ENSG00000205791	LOH12CR2	1.32	0.37	1.13e-05	4.346e-05
ENSG00000108306	FBXL20	1.31	0.07	5.268e-71	1.854e-69
ENSG00000268205		1.31	0.08	1.352e-57	3.612e-56
ENSG00000171160	MORN4	1.31	0.09	8.913e-55	2.257e-53
ENSG00000278828	H3C10	1.31	0.23	4.561e-10	2.523e-09
ENSG00000228412	LNC-LBCS	1.31	0.27	2.906e-08	1.406e-07
ENSG00000221883	ARIH2OS	1.31	0.29	2.221e-07	1.003e-06
ENSG00000140839	CLEC18B	1.31	0.49	0.0001913	0.0006429
ENSG00000251391		1.31	0.97	0.0003217	0.001048
ENSG00000288930		1.31	0.62	0.0006467	0.002025
ENSG00000100219	XBP1	1.3	0.05	2.038e-177	3.014e-175
ENSG00000115295	CLIP4	1.3	0.07	2.533e-80	1.044e-78
ENSG00000267100	ILF3-DT	1.3	0.08	4.808e-64	1.462e-62
ENSG00000257704	INAFM1	1.3	0.13	1.962e-23	2.087e-22
ENSG00000128346	C22orf23	1.3	0.15	9.803e-20	9.015e-19
ENSG00000137331	IER3	1.3	0.16	1.544e-17	1.289e-16
ENSG00000137449	CPEB2	1.3	0.21	5.299e-11	3.125e-10
ENSG00000288899		1.3	0.23	4.316e-10	2.393e-09
ENSG00000226981	ABHD17AP6	1.3	0.28	1.13e-07	5.221e-07
ENSG00000148600	CDHR1	1.3	0.3	6.276e-07	2.722e-06
ENSG00000246263	UBR5-DT	1.3	0.39	2.161e-05	8.088e-05
ENSG00000237781	ADAMTSL4-AS2	1.3	0.45	0.0001144	0.0003946
ENSG00000274492		1.3	0.96	0.0003662	0.001186
ENSG00000104549	SQLE	1.29	0.03	0	0
ENSG00000153443	UBALD1	1.29	0.11	1.926e-35	3.07e-34
ENSG00000274750	H3C6	1.29	0.13	1.095e-23	1.177e-22
ENSG00000230699		1.29	0.15	2.427e-18	2.091e-17
ENSG00000288983		1.29	0.19	8.946e-13	5.879e-12
ENSG00000279541		1.29	0.33	3.59e-06	1.449e-05
ENSG00000283930	PLD5P1	1.29	0.34	4.972e-06	1.981e-05
ENSG00000187242	KRT12	1.29	0.84	0.000926	0.002828
ENSG00000132718	SYT11	1.28	0.04	2.025e-275	8.157e-273
ENSG00000065060	BLTP3A	1.28	0.05	2.174e-133	1.93e-131
ENSG00000170689	HOXB9	1.28	0.07	1.694e-78	6.815e-77
ENSG00000184602	SNN	1.28	0.08	8.461e-59	2.32e-57
ENSG00000245849	RAD51-AS1	1.28	0.14	8.258e-21	7.926e-20
ENSG00000253304	TMEM200B	1.28	0.15	3.115e-19	2.801e-18
ENSG00000261094		1.28	0.17	6.348e-15	4.695e-14
ENSG00000253716	MINCR	1.28	0.18	1.83e-14	1.323e-13
ENSG00000273702		1.28	0.31	1.224e-06	5.156e-06
ENSG00000271913	TAGAP-AS1	1.28	0.34	4.565e-06	1.825e-05
ENSG00000288106		1.28	0.42	6.06e-05	0.0002163
ENSG00000130711	PRDM12	1.28	0.5	0.0002865	0.0009411
ENSG00000273253	TRABD-AS1	1.28	0.52	0.000333	0.001084
ENSG00000259605		1.28	0.77	0.001092	0.003298
ENSG00000179774	ATOH7	1.28	0.7	0.001104	0.003334
ENSG00000142949	PTPRF	1.27	0.06	2.4e-102	1.431e-100
ENSG00000125148	MT2A	1.27	0.07	1.206e-75	4.63e-74
ENSG00000267519	MIR23AHG	1.27	0.11	3.228e-31	4.523e-30
ENSG00000266714	MYO15B	1.27	0.21	6.732e-11	3.941e-10
ENSG00000260285	TRMT61A-DT	1.27	0.23	8.576e-10	4.648e-09
ENSG00000226416	MRPL23-AS1	1.27	0.31	1.679e-06	6.979e-06
ENSG00000268945		1.27	0.32	2.057e-06	8.481e-06
ENSG00000289929		1.27	0.42	7.785e-05	0.0002743
ENSG00000278041		1.27	0.47	0.0002081	0.0006963
ENSG00000270021		1.27	0.48	0.0002286	0.0007609
ENSG00000261114		1.27	0.5	0.0002945	0.0009653
ENSG00000131080	EDA2R	1.27	0.55	0.0004889	0.001559
ENSG00000249755		1.27	0.61	0.0008249	0.002541
ENSG00000105376	ICAM5	1.26	0.1	3.981e-36	6.469e-35
ENSG00000273117	INSIG1-DT	1.26	0.18	1.32e-13	9.126e-13
ENSG00000102409	BEX4	1.26	0.21	4.377e-11	2.595e-10
ENSG00000167103	PIP5KL1	1.26	0.23	2.628e-09	1.374e-08
ENSG00000275437		1.26	0.26	5.218e-08	2.474e-07
ENSG00000271151		1.26	0.46	0.0001934	0.0006496
ENSG00000146216	TTBK1	1.26	0.6	0.0007957	0.002458
ENSG00000261592		1.26	0.84	0.000994	0.003021
ENSG00000213028		1.26	0.69	0.001178	0.003542
ENSG00000177427	MIEF2	1.25	0.14	1.52e-19	1.383e-18
ENSG00000281501	SEPSECS-AS1	1.25	0.35	1.11e-05	4.273e-05
ENSG00000276916		1.25	0.54	0.0005214	0.001656
ENSG00000105443	CYTH2	1.24	0.07	1.397e-71	4.944e-70
ENSG00000179523	EIF3J-DT	1.24	0.11	1.816e-28	2.305e-27
ENSG00000272686	WASL-DT	1.24	0.12	1.616e-25	1.857e-24
ENSG00000163624	CDS1	1.24	0.28	3.509e-07	1.557e-06
ENSG00000163293	NIPAL1	1.24	0.3	1.112e-06	4.698e-06
ENSG00000117143	UAP1	1.23	0.05	3.527e-128	2.931e-126
ENSG00000118523	CCN2	1.23	0.05	4.934e-118	3.529e-116
ENSG00000196182	STK40	1.23	0.06	5.765e-93	3.037e-91
ENSG00000102003	SYP	1.23	0.12	1.326e-24	1.473e-23
ENSG00000177337	DLGAP1-AS1	1.23	0.13	3.702e-21	3.621e-20
ENSG00000180596	H2BC4	1.23	0.16	2.929e-16	2.309e-15
ENSG00000188710	QRFP	1.23	0.17	1.249e-14	9.105e-14
ENSG00000256073	URB1-AS1	1.23	0.19	1.165e-12	7.607e-12
ENSG00000125551	PLGLB2	1.23	0.29	8.638e-07	3.687e-06
ENSG00000235888	LINC02940	1.23	0.38	4.04e-05	0.0001466
ENSG00000197599	CCDC154	1.23	0.4	7.516e-05	0.0002654
ENSG00000179141	MTUS2-AS1	1.23	0.72	0.001497	0.004424
ENSG00000123240	OPTN	1.22	0.06	1.125e-91	5.71e-90
ENSG00000077150	NFKB2	1.22	0.07	7.91e-74	2.946e-72
ENSG00000188760	TMEM198	1.22	0.1	3.821e-33	5.649e-32
ENSG00000228393	LINC01004	1.22	0.18	3.247e-13	2.193e-12
ENSG00000214198	TTC41P	1.22	0.21	1.155e-10	6.67e-10
ENSG00000272501		1.22	0.21	2.681e-10	1.509e-09
ENSG00000248161		1.22	0.41	0.0001115	0.0003855
ENSG00000165215	CLDN3	1.22	0.48	0.0003241	0.001056
ENSG00000234500		1.22	0.48	0.0003503	0.001137
ENSG00000260101	AFTPH-DT	1.22	0.51	0.000501	0.001596
ENSG00000177462	OR2T8	1.22	0.94	0.0005746	0.001814
ENSG00000238260		1.22	0.72	0.00155	0.004568
ENSG00000272582		1.22	0.72	0.001579	0.004647
ENSG00000031698	SARS1	1.21	0.04	1.062e-199	2.059e-197
ENSG00000164620	RELL2	1.21	0.11	1.484e-30	2.039e-29
ENSG00000204186	ZDBF2	1.21	0.12	5.036e-26	5.889e-25
ENSG00000174125	TLR1	1.21	0.33	7.882e-06	3.079e-05
ENSG00000136404	TM6SF1	1.21	0.35	2.231e-05	8.335e-05
ENSG00000228436	RRAGC-DT	1.21	0.35	2.298e-05	8.575e-05
ENSG00000156042	CFAP70	1.21	0.36	2.682e-05	9.918e-05
ENSG00000259514		1.21	0.39	7.586e-05	0.0002677
ENSG00000228817	BACH1-IT2	1.21	0.45	0.0002399	0.0007962
ENSG00000235545	DOCK7-DT	1.21	0.46	0.0002869	0.0009422
ENSG00000185792	NLRP9	1.21	0.55	0.0007351	0.002282
ENSG00000280402		1.21	0.55	0.0008061	0.002489
ENSG00000011021	CLCN6	1.2	0.07	2.629e-75	9.991e-74
ENSG00000137496	IL18BP	1.2	0.08	1.129e-54	2.853e-53
ENSG00000176658	MYO1D	1.2	0.1	8.662e-35	1.345e-33
ENSG00000130477	UNC13A	1.2	0.11	2.797e-31	3.931e-30
ENSG00000174721	FGFBP3	1.2	0.14	2.179e-19	1.973e-18
ENSG00000232388	SMIM26	1.2	0.17	1.338e-13	9.244e-13
ENSG00000256806	C17orf100	1.2	0.24	3.896e-08	1.862e-07
ENSG00000232450		1.2	0.25	1.154e-07	5.328e-07
ENSG00000243738	RN7SL181P	1.2	0.27	2.848e-07	1.274e-06
ENSG00000289515		1.2	0.31	5.266e-06	2.094e-05
ENSG00000250486	FAM218A	1.2	0.33	1.083e-05	4.173e-05
ENSG00000286162		1.2	0.4	0.0001003	0.0003489
ENSG00000257433	RPAP3-DT	1.2	0.4	0.0001057	0.0003666
ENSG00000241769	EOLA1-DT	1.2	0.45	0.0002521	0.0008347
ENSG00000198156	NPIPB6	1.2	0.47	0.0003587	0.001163
ENSG00000206625	RNU6-1	1.2	0.55	0.0008564	0.002631
ENSG00000139182	CLSTN3	1.19	0.05	8.708e-117	6.096e-115
ENSG00000127184	COX7C	1.19	0.06	2.53e-96	1.383e-94
ENSG00000215808	LINC01139	1.19	0.06	4.842e-93	2.556e-91
ENSG00000234608	MAPKAPK5-AS1	1.19	0.07	3.372e-65	1.05e-63
ENSG00000206573	THUMPD3-AS1	1.19	0.07	2.488e-64	7.637e-63
ENSG00000214193	SH3D21	1.19	0.07	9.011e-59	2.467e-57
ENSG00000099875	MKNK2	1.19	0.09	7.564e-42	1.431e-40
ENSG00000088899	LZTS3	1.19	0.12	4.224e-26	4.957e-25
ENSG00000245556	SCAMP1-AS1	1.19	0.13	1.57e-21	1.555e-20
ENSG00000187860	CCDC157	1.19	0.16	1.552e-15	1.177e-14
ENSG00000221947	XKR9	1.19	0.3	2.877e-06	1.17e-05
ENSG00000271303	SRXN1	1.19	0.35	2.52e-05	9.344e-05
ENSG00000188738	FSIP2	1.19	0.42	0.0001523	0.000518
ENSG00000256588		1.19	0.91	0.0008307	0.002558
ENSG00000269481		1.19	0.54	0.0008811	0.002701
ENSG00000135127	BICDL1	1.18	0.07	4.137e-68	1.356e-66
ENSG00000163738	MTHFD2L	1.18	0.07	2.511e-60	7.084e-59
ENSG00000232533	FAM131B-AS2	1.18	0.09	1.43e-38	2.494e-37
ENSG00000205155	PSENEN	1.18	0.18	7.216e-12	4.486e-11
ENSG00000235703	EOLA2-DT	1.18	0.25	9.344e-08	4.345e-07
ENSG00000206337	HCP5	1.18	0.28	1.097e-06	4.642e-06
ENSG00000286138		1.18	0.34	2.271e-05	8.476e-05
ENSG00000129654	FOXJ1	1.18	0.48	0.0004787	0.001529
ENSG00000279075		1.18	0.57	0.001129	0.003405
ENSG00000136628	EPRS1	1.17	0.05	6.093e-128	5.017e-126
ENSG00000174749	FAM241A	1.17	0.07	3.065e-59	8.509e-58
ENSG00000182796	TMEM198B	1.17	0.11	3.653e-26	4.291e-25
ENSG00000284747		1.17	0.14	6.909e-19	6.09e-18
ENSG00000176809	LRRC37A3	1.17	0.17	2.012e-13	1.376e-12
ENSG00000267080	ASB16-AS1	1.17	0.17	3.605e-13	2.429e-12
ENSG00000125965	GDF5	1.17	0.28	1.407e-06	5.901e-06
ENSG00000251562	MALAT1	1.17	0.36	4.422e-05	0.0001598
ENSG00000197140	ADAM32	1.17	0.37	5.4e-05	0.0001934
ENSG00000289428		1.17	0.59	0.001375	0.004088
ENSG00000132837	DMGDH	1.17	0.64	0.001718	0.005026
ENSG00000111291	GPRC5D	1.17	0.71	0.002041	0.005899
ENSG00000087074	PPP1R15A	1.16	0.05	4.202e-103	2.535e-101
ENSG00000187954	ZFTRAF1	1.16	0.11	1.4e-26	1.676e-25
ENSG00000287260		1.16	0.18	5.303e-12	3.325e-11
ENSG00000130208	APOC1	1.16	0.2	3.214e-10	1.796e-09
ENSG00000255135	EMSY-DT	1.16	0.23	1.72e-08	8.462e-08
ENSG00000257543		1.16	0.29	2.973e-06	1.207e-05
ENSG00000283464		1.16	0.3	6.667e-06	2.624e-05
ENSG00000258789		1.16	0.32	1.589e-05	6.025e-05
ENSG00000264769		1.16	0.34	3.157e-05	0.0001159
ENSG00000287088		1.16	0.39	0.0001121	0.0003873
ENSG00000257335	MGAM	1.16	0.44	0.0003003	0.000983
ENSG00000181634	TNFSF15	1.16	0.49	0.0006368	0.001996
ENSG00000181016	LSMEM1	1.16	0.51	0.0008347	0.00257
ENSG00000258884	LINC02321	1.16	0.77	0.001978	0.005734
ENSG00000237916	RPL37P12	1.16	0.73	0.002109	0.006079
ENSG00000260144		1.16	0.73	0.002165	0.006233
ENSG00000198380	GFPT1	1.15	0.04	3.075e-191	5.44e-189
ENSG00000162733	DDR2	1.15	0.04	6.425e-176	9.345e-174
ENSG00000137216	TMEM63B	1.15	0.06	5.563e-97	3.066e-95
ENSG00000117616	RSRP1	1.15	0.07	8.637e-66	2.728e-64
ENSG00000163739	CXCL1	1.15	0.07	3.463e-60	9.739e-59
ENSG00000178761	FAM219B	1.15	0.09	1.267e-36	2.087e-35
ENSG00000196998	WDR45	1.15	0.09	1.49e-35	2.387e-34
ENSG00000235609		1.15	0.11	3.132e-27	3.832e-26
ENSG00000197714	ZNF460	1.15	0.21	3.74e-09	1.932e-08
ENSG00000207721	MIR186	1.15	0.23	2.434e-08	1.185e-07
ENSG00000273002	ARHGEF2-AS2	1.15	0.27	1.027e-06	4.349e-06
ENSG00000121410	A1BG	1.15	0.3	4.682e-06	1.87e-05
ENSG00000278611	ZNF426-DT	1.15	0.35	4.548e-05	0.0001641
ENSG00000278467		1.15	0.36	5.839e-05	0.0002087
ENSG00000249249	TICAM2-AS1	1.15	0.36	6.373e-05	0.0002269
ENSG00000261270		1.15	0.44	0.0003564	0.001156
ENSG00000232104	RFX3-DT	1.15	0.48	0.0006737	0.002105
ENSG00000279057		1.15	0.59	0.001611	0.004732
ENSG00000233155	HMGA1P8	1.15	0.71	0.002225	0.006396
ENSG00000196449	YRDC	1.14	0.04	1.163e-154	1.29e-152
ENSG00000105855	ITGB8	1.14	0.06	2.49e-71	8.774e-70
ENSG00000177225	GATD1	1.14	0.07	2.022e-59	5.631e-58
ENSG00000177169	ULK1	1.14	0.08	7.599e-43	1.471e-41
ENSG00000171443	ZNF524	1.14	0.17	3.585e-12	2.277e-11
ENSG00000268182	SMIM17	1.14	0.19	6.661e-11	3.902e-10
ENSG00000269696	ZNF470-DT	1.14	0.21	3.156e-09	1.641e-08
ENSG00000164849	GPR146	1.14	0.24	1.127e-07	5.207e-07
ENSG00000198468	FLVCR1-DT	1.14	0.26	8.109e-07	3.474e-06
ENSG00000251279	SMIM15-AS1	1.14	0.28	2.345e-06	9.613e-06
ENSG00000286834		1.14	0.3	6.011e-06	2.376e-05
ENSG00000284308	C2orf81	1.14	0.32	1.642e-05	6.209e-05
ENSG00000179862	CITED4	1.14	0.33	2.538e-05	9.404e-05
ENSG00000133636	NTS	1.14	0.47	0.0005971	0.001879
ENSG00000289206		1.14	0.53	0.001177	0.003538
ENSG00000290808		1.14	0.57	0.001526	0.004501
ENSG00000272523	LINC01023	1.14	0.62	0.001979	0.005737
ENSG00000133935	ERG28	1.13	0.05	1.035e-134	9.31e-133
ENSG00000160216	AGPAT3	1.13	0.06	1.114e-92	5.798e-91
ENSG00000198598	MMP17	1.13	0.11	1.825e-27	2.251e-26
ENSG00000223745	CCDC18-AS1	1.13	0.15	1.842e-15	1.394e-14
ENSG00000102981	PARD6A	1.13	0.21	2.277e-09	1.194e-08
ENSG00000135951	TSGA10	1.13	0.23	5.32e-08	2.52e-07
ENSG00000273472		1.13	0.23	7.99e-08	3.736e-07
ENSG00000178201	VN1R1	1.13	0.28	2.877e-06	1.17e-05
ENSG00000259212		1.13	0.4	0.0002283	0.0007601
ENSG00000251131		1.13	0.44	0.0004199	0.00135
ENSG00000269533		1.13	0.53	0.001161	0.003494
ENSG00000288056		1.13	0.53	0.001251	0.003742
ENSG00000239462		1.13	0.54	0.001298	0.003875
ENSG00000164305	CASP3	1.12	0.06	2.928e-88	1.391e-86
ENSG00000147400	CETN2	1.12	0.06	1.341e-76	5.248e-75
ENSG00000182648	RNF32-DT	1.12	0.09	4.145e-40	7.434e-39
ENSG00000278133		1.12	0.11	1.169e-27	1.45e-26
ENSG00000162066	AMDHD2	1.12	0.13	2.876e-20	2.707e-19
ENSG00000001630	CYP51A1	1.12	0.13	2.953e-19	2.659e-18
ENSG00000165124	SVEP1	1.12	0.14	1.012e-16	8.135e-16
ENSG00000183397	TEKTIP1	1.12	0.14	1.543e-16	1.229e-15
ENSG00000116675	DNAJC6	1.12	0.18	5.133e-11	3.032e-10
ENSG00000175155	YPEL2	1.12	0.18	7.533e-11	4.397e-10
ENSG00000267053		1.12	0.27	2.126e-06	8.755e-06
ENSG00000260978		1.12	0.38	0.0001324	0.0004532
ENSG00000234975	FTH1P2	1.12	0.39	0.000169	0.0005712
ENSG00000249125		1.12	0.43	0.0003856	0.001245
ENSG00000279259		1.12	0.43	0.0003929	0.001267
ENSG00000201616	RNU1-91P	1.12	0.92	0.0009179	0.002806
ENSG00000285770		1.12	0.5	0.0009839	0.002994
ENSG00000259172	SNRPA1-DT	1.12	0.64	0.002333	0.006687
ENSG00000267892		1.12	0.69	0.002588	0.007361
ENSG00000181019	NQO1	1.11	0.05	5.033e-129	4.237e-127
ENSG00000197903	H2BC12	1.11	0.07	7.108e-64	2.139e-62
ENSG00000171451	DSEL	1.11	0.09	1.899e-38	3.304e-37
ENSG00000284753	EEF1AKMT4	1.11	0.19	7.683e-10	4.182e-09
ENSG00000260563		1.11	0.21	3.762e-09	1.943e-08
ENSG00000139597	N4BP2L1	1.11	0.26	9.261e-07	3.941e-06
ENSG00000184389	A3GALT2	1.11	0.4	0.0002647	0.0008745
ENSG00000167077	MEI1	1.11	0.42	0.0003408	0.001107
ENSG00000237927		1.11	0.53	0.001372	0.00408
ENSG00000262140		1.11	0.85	0.001702	0.004983
ENSG00000251050	RBX1P2	1.11	0.56	0.00175	0.005116
ENSG00000163083	INHBB	1.11	0.79	0.002469	0.00705
ENSG00000263177	MTND1P8	1.11	0.77	0.0026	0.007393
ENSG00000207359	RNU6-925P	1.11	0.66	0.002621	0.007447
ENSG00000261396		1.11	0.72	0.002794	0.007892
ENSG00000144802	NFKBIZ	1.1	0.05	1.654e-101	9.752e-100
ENSG00000198855	FICD	1.1	0.07	6.143e-50	1.371e-48
ENSG00000139636	LMBR1L	1.1	0.1	3.466e-31	4.853e-30
ENSG00000229320	KRT8P12	1.1	0.11	4.423e-25	5.005e-24
ENSG00000246067	RAB30-DT	1.1	0.12	5.481e-22	5.522e-21
ENSG00000111678	C12orf57	1.1	0.12	1.297e-21	1.288e-20
ENSG00000039139	DNAH5	1.1	0.12	3.669e-20	3.439e-19
ENSG00000116701	NCF2	1.1	0.13	9.404e-19	8.254e-18
ENSG00000279495		1.1	0.14	5.897e-16	4.575e-15
ENSG00000107872	FBXL15	1.1	0.14	7.144e-16	5.513e-15
ENSG00000273619		1.1	0.15	5.132e-14	3.622e-13
ENSG00000174501	ANKRD36C	1.1	0.16	7.542e-13	4.988e-12
ENSG00000188620	HMX3	1.1	0.19	3.7e-10	2.059e-09
ENSG00000174564	IL20RB	1.1	0.25	6.371e-07	2.761e-06
ENSG00000267871	ZNF460-AS1	1.1	0.31	2.212e-05	8.267e-05
ENSG00000162032	SPSB3	1.1	0.36	9.35e-05	0.0003262
ENSG00000100429	HDAC10	1.1	0.37	0.0001555	0.0005277
ENSG00000251417		1.1	0.38	0.0001946	0.0006534
ENSG00000158815	FGF17	1.1	0.44	0.0005253	0.001668
ENSG00000254872	LINC02688	1.1	0.63	0.00263	0.007468
ENSG00000280069		1.1	0.66	0.002881	0.008118
ENSG00000158470	B4GALT5	1.09	0.03	3.359e-249	1.047e-246
ENSG00000113083	LOX	1.09	0.04	4.286e-187	7.239e-185
ENSG00000104635	SLC39A14	1.09	0.04	2.541e-181	3.984e-179
ENSG00000131711	MAP1B	1.09	0.04	2.716e-136	2.495e-134
ENSG00000131018	SYNE1	1.09	0.05	1.191e-99	6.898e-98
ENSG00000197063	MAFG	1.09	0.07	3.446e-64	1.055e-62
ENSG00000238129		1.09	0.07	1.149e-55	2.952e-54
ENSG00000019991	HGF	1.09	0.09	5.289e-32	7.571e-31
ENSG00000160972	PPP1R16A	1.09	0.1	4.298e-30	5.792e-29
ENSG00000080298	RFX3	1.09	0.11	3.429e-25	3.891e-24
ENSG00000109927	TECTA	1.09	0.13	8.644e-19	7.599e-18
ENSG00000280077		1.09	0.14	7.945e-17	6.432e-16
ENSG00000166046	TCP11L2	1.09	0.19	1.476e-09	7.873e-09
ENSG00000291015		1.09	0.26	1.781e-06	7.38e-06
ENSG00000279520		1.09	0.29	8.762e-06	3.403e-05
ENSG00000260352	SMG1-DT	1.09	0.48	0.001003	0.003046
ENSG00000253180		1.09	0.89	0.001385	0.004117
ENSG00000189348	FAM90A27P	1.09	0.85	0.001796	0.005245
ENSG00000208028	MIR616	1.09	0.56	0.002048	0.005918
ENSG00000285382		1.09	0.77	0.002832	0.007989
ENSG00000280212		1.09	0.76	0.002936	0.008263
ENSG00000120053	GOT1	1.08	0.05	1.804e-126	1.444e-124
ENSG00000260032	NORAD	1.08	0.05	2.392e-124	1.853e-122
ENSG00000023287	RB1CC1	1.08	0.05	1.669e-105	1.04e-103
ENSG00000131069	ACSS2	1.08	0.06	6.828e-75	2.569e-73
ENSG00000227115	LINC01630	1.08	0.06	2.088e-64	6.431e-63
ENSG00000124702	KLHDC3	1.08	0.08	2.57e-47	5.44e-46
ENSG00000130733	YIPF2	1.08	0.08	6.755e-47	1.419e-45
ENSG00000114544	SLC41A3	1.08	0.08	5.779e-39	1.014e-37
ENSG00000204348	DXO	1.08	0.09	5.249e-35	8.224e-34
ENSG00000168936	TMEM129	1.08	0.09	3.508e-32	5.05e-31
ENSG00000115649	CNPPD1	1.08	0.1	1.105e-28	1.418e-27
ENSG00000155367	PPM1J	1.08	0.16	1.488e-12	9.647e-12
ENSG00000256436	TAS2R31	1.08	0.27	2.701e-06	1.102e-05
ENSG00000284879	NCAL1	1.08	0.29	1.169e-05	4.49e-05
ENSG00000251580	LINC02482	1.08	0.32	4.364e-05	0.0001579
ENSG00000279048		1.08	0.36	0.0001575	0.0005341
ENSG00000260618		1.08	0.88	0.001538	0.004534
ENSG00000274444		1.08	0.51	0.001583	0.004658
ENSG00000205869	KRTAP5-1	1.08	0.86	0.001754	0.005128
ENSG00000288990		1.08	0.85	0.001977	0.005734
ENSG00000232065	LINC01063	1.08	0.56	0.002223	0.00639
ENSG00000235586		1.08	0.57	0.002328	0.006672
ENSG00000120137	PANK3	1.07	0.05	1.317e-105	8.227e-104
ENSG00000205269	TMEM170B	1.07	0.06	4.431e-75	1.679e-73
ENSG00000107798	LIPA	1.07	0.06	3.49e-66	1.107e-64
ENSG00000157693	TMEM268	1.07	0.07	2.767e-58	7.477e-57
ENSG00000152256	PDK1	1.07	0.07	2.658e-56	6.897e-55
ENSG00000165030	NFIL3	1.07	0.07	9.999e-48	2.132e-46
ENSG00000102096	PIM2	1.07	0.09	3.885e-33	5.74e-32
ENSG00000099326	MZF1	1.07	0.09	1.236e-30	1.702e-29
ENSG00000069966	GNB5	1.07	0.1	4.428e-30	5.958e-29
ENSG00000225663	MCRIP1	1.07	0.12	1.125e-20	1.075e-19
ENSG00000158792	SPATA2L	1.07	0.13	2.429e-18	2.092e-17
ENSG00000054356	PTPRN	1.07	0.13	4.44e-18	3.781e-17
ENSG00000240498	CDKN2B-AS1	1.07	0.16	5.331e-13	3.558e-12
ENSG00000227775		1.07	0.16	2.223e-12	1.43e-11
ENSG00000053524	MCF2L2	1.07	0.25	1.553e-06	6.484e-06
ENSG00000224790	HLCS-AS1	1.07	0.26	2.24e-06	9.198e-06
ENSG00000250746		1.07	0.56	0.002374	0.006794
ENSG00000238140		1.07	0.75	0.003255	0.009078
ENSG00000164463	CREBRF	1.06	0.08	3.488e-37	5.812e-36
ENSG00000288851		1.06	0.11	1.482e-22	1.523e-21
ENSG00000168273	UQCC5	1.06	0.12	1.986e-21	1.959e-20
ENSG00000151917	BEND6	1.06	0.12	6.85e-21	6.604e-20
ENSG00000213420	GPC2	1.06	0.13	2.746e-18	2.36e-17
ENSG00000040608	RTN4R	1.06	0.16	1.094e-12	7.159e-12
ENSG00000247934		1.06	0.17	1.692e-11	1.03e-10
ENSG00000268575		1.06	0.2	9.889e-09	4.957e-08
ENSG00000268006	PTOV1-AS1	1.06	0.22	6.269e-08	2.952e-07
ENSG00000290126		1.06	0.23	1.492e-07	6.828e-07
ENSG00000135116	HRK	1.06	0.23	4.216e-07	1.86e-06
ENSG00000290791		1.06	0.24	6.136e-07	2.663e-06
ENSG00000290086		1.06	0.39	0.0003322	0.001081
ENSG00000279140		1.06	0.43	0.0007172	0.002231
ENSG00000232859	LYRM9	1.06	0.46	0.001018	0.003087
ENSG00000271856	LINC01215	1.06	0.51	0.001647	0.004831
ENSG00000274578		1.06	0.52	0.001861	0.005424
ENSG00000272597		1.06	0.85	0.002072	0.005982
ENSG00000162755	KLHDC9	1.06	0.61	0.003213	0.008973
ENSG00000033627	ATP6V0A1	1.05	0.04	2.781e-156	3.165e-154
ENSG00000164830	OXR1	1.05	0.05	1.059e-87	4.935e-86
ENSG00000141425	RPRD1A	1.05	0.05	4.768e-87	2.182e-85
ENSG00000185658	BRWD1	1.05	0.05	3.299e-83	1.456e-81
ENSG00000120738	EGR1	1.05	0.06	5.641e-82	2.398e-80
ENSG00000135241	PNPLA8	1.05	0.07	3.366e-55	8.598e-54
ENSG00000145016	RUBCN	1.05	0.07	2.835e-52	6.743e-51
ENSG00000138036	DYNC2LI1	1.05	0.07	2.35e-46	4.867e-45
ENSG00000186222	BLOC1S4	1.05	0.08	4.036e-43	7.85e-42
ENSG00000167797	CDK2AP2	1.05	0.09	2.437e-32	3.521e-31
ENSG00000246705	H2AJ	1.05	0.09	1.71e-30	2.345e-29
ENSG00000139200	PIANP	1.05	0.11	2.436e-23	2.58e-22
ENSG00000158373	H2BC5	1.05	0.11	2.297e-22	2.35e-21
ENSG00000290032		1.05	0.12	6.873e-21	6.623e-20
ENSG00000291117		1.05	0.14	2.488e-14	1.789e-13
ENSG00000290762		1.05	0.18	5.132e-10	2.83e-09
ENSG00000172508	CARNS1	1.05	0.29	2.246e-05	8.384e-05
ENSG00000160111	CPAMD8	1.05	0.36	0.0002007	0.0006728
ENSG00000102931	ARL2BP	1.05	0.4	0.0005012	0.001596
ENSG00000275719		1.05	0.7	0.003847	0.01059
ENSG00000142188	TMEM50B	1.04	0.06	1.001e-75	3.85e-74
ENSG00000152520	PAN3	1.04	0.06	2.38e-59	6.623e-58
ENSG00000150593	PDCD4	1.04	0.06	3.034e-59	8.433e-58
ENSG00000182195	LDOC1	1.04	0.08	7.272e-43	1.408e-41
ENSG00000090971	NAT14	1.04	0.09	4.082e-33	6.024e-32
ENSG00000164542	MATCAP2	1.04	0.09	9.589e-33	1.399e-31
ENSG00000184949	FAM227A	1.04	0.1	3.955e-26	4.643e-25
ENSG00000171159	BBLN	1.04	0.11	2.377e-23	2.519e-22
ENSG00000112406	HECA	1.04	0.11	6.499e-21	6.272e-20
ENSG00000204618	RNF39	1.04	0.13	7.444e-16	5.729e-15
ENSG00000289004		1.04	0.29	2.166e-05	8.103e-05
ENSG00000101222	SPEF1	1.04	0.3	2.846e-05	0.000105
ENSG00000124440	HIF3A	1.04	0.31	4.017e-05	0.0001458
ENSG00000215769	ARHGAP27P1-BPTFP1-KPNA2P3	1.04	0.36	0.0002264	0.0007542
ENSG00000289855		1.04	0.84	0.002489	0.007101
ENSG00000234036	TXNP6	1.04	0.61	0.003506	0.009711
ENSG00000151893	CACUL1	1.03	0.04	9.484e-136	8.622e-134
ENSG00000067082	KLF6	1.03	0.04	7.585e-122	5.756e-120
ENSG00000174010	KLHL15	1.03	0.06	1.713e-68	5.655e-67
ENSG00000178607	ERN1	1.03	0.07	5.923e-55	1.507e-53
ENSG00000168887	C2orf68	1.03	0.07	3.494e-51	8.08e-50
ENSG00000166971	AKTIP	1.03	0.09	2.219e-33	3.313e-32
ENSG00000260852	FBXL19-AS1	1.03	0.09	3.344e-33	4.953e-32
ENSG00000143344	RGL1	1.03	0.09	1.306e-29	1.733e-28
ENSG00000261188	TFIP11-DT	1.03	0.15	1.373e-12	8.934e-12
ENSG00000141933	TPGS1	1.03	0.16	1.366e-11	8.359e-11
ENSG00000155849	ELMO1	1.03	0.18	1.174e-09	6.312e-09
ENSG00000090238	YPEL3	1.03	0.19	2.382e-09	1.247e-08
ENSG00000274020	LINC01138	1.03	0.25	2.56e-06	1.046e-05
ENSG00000229124	VIM-AS1	1.03	0.27	1.033e-05	3.989e-05
ENSG00000099769	IGFALS	1.03	0.32	7.365e-05	0.0002604
ENSG00000196890	H2BC26	1.03	0.35	0.0001699	0.0005741
ENSG00000135525	MAP7	1.03	0.38	0.0004359	0.001399
ENSG00000176046	NUPR1	1.03	0.41	0.0006183	0.001943
ENSG00000120337	TNFSF18	1.03	0.62	0.003951	0.01084
ENSG00000259024	TVP23C-CDRT4	1.03	0.72	0.004207	0.01146
ENSG00000120889	TNFRSF10B	1.02	0.03	3.42e-226	8.779e-224
ENSG00000141458	NPC1	1.02	0.04	1.582e-173	2.214e-171
ENSG00000173221	GLRX	1.02	0.05	3.744e-99	2.15e-97
ENSG00000032219	ARID4A	1.02	0.08	1.252e-39	2.227e-38
ENSG00000162236	STX5	1.02	0.09	2.355e-33	3.509e-32
ENSG00000171222	SCAND1	1.02	0.1	5.449e-27	6.614e-26
ENSG00000273015	LINC00938	1.02	0.1	1.085e-24	1.212e-23
ENSG00000181274	FRAT2	1.02	0.14	1.878e-14	1.356e-13
ENSG00000147174	GCNA	1.02	0.16	6.474e-12	4.034e-11
ENSG00000159182	PRAC1	1.02	0.19	6.078e-09	3.089e-08
ENSG00000124635	H2BC11	1.02	0.2	1.19e-08	5.931e-08
ENSG00000254554	ADM-DT	1.02	0.23	4.363e-07	1.92e-06
ENSG00000289440		1.02	0.24	1.68e-06	6.986e-06
ENSG00000161664	ASB16	1.02	0.33	0.0001314	0.00045
ENSG00000289370		1.02	0.42	0.0009074	0.002777
ENSG00000247498	GPRC5D-AS1	1.02	0.43	0.001026	0.003111
ENSG00000231663	COA6-AS1	1.02	0.48	0.001795	0.005241
ENSG00000225434	LINC01504	1.02	0.61	0.00394	0.01081
ENSG00000132680	KHDC4	1.01	0.04	4.471e-125	3.494e-123
ENSG00000168917	SLC35G2	1.01	0.05	2.504e-81	1.056e-79
ENSG00000119729	RHOQ	1.01	0.06	1.677e-66	5.348e-65
ENSG00000113739	STC2	1.01	0.06	2.189e-64	6.736e-63
ENSG00000227195	MIR663AHG	1.01	0.09	1.321e-29	1.752e-28
ENSG00000154639	CXADR	1.01	0.1	6.78e-25	7.632e-24
ENSG00000099385	BCL7C	1.01	0.11	2.048e-21	2.018e-20
ENSG00000249898	MCPH1-AS1	1.01	0.12	2.932e-19	2.64e-18
ENSG00000059915	PSD	1.01	0.12	4.784e-18	4.071e-17
ENSG00000247092	SNHG10	1.01	0.14	6.675e-14	4.683e-13
ENSG00000271780		1.01	0.27	1.413e-05	5.382e-05
ENSG00000237491	LINC01409	1.01	0.29	4.158e-05	0.0001508
ENSG00000076344	RGS11	1.01	0.34	0.0002045	0.0006847
ENSG00000120664	SPART-AS1	1.01	0.36	0.0002878	0.0009449
ENSG00000196787	H2AC11	1.01	0.39	0.0005514	0.001746
ENSG00000275630		1.01	0.39	0.0005614	0.001776
ENSG00000010379	SLC6A13	1.01	0.42	0.0009798	0.002983
ENSG00000184860	SDR42E1	1.01	0.42	0.001019	0.003092
ENSG00000230658	KLHL7-DT	1.01	0.52	0.00268	0.0076
ENSG00000267649		1.01	0.54	0.003012	0.008462
ENSG00000264235	MYL12-AS1	1.01	0.79	0.00364	0.01006
ENSG00000155307	SAMSN1	1.01	0.78	0.003925	0.01078
ENSG00000136868	SLC31A1	1	0.04	3.625e-129	3.072e-127
ENSG00000109084	TMEM97	1	0.04	1.493e-113	1.01e-111
ENSG00000003436	TFPI	1	0.05	2.146e-102	1.283e-100
ENSG00000111229	ARPC3	1	0.05	4.41e-90	2.15e-88
ENSG00000068912	ERLEC1	1	0.05	2.767e-79	1.125e-77
ENSG00000112679	DUSP22	1	0.09	2.636e-28	3.328e-27
ENSG00000145949	MYLK4	1	0.11	1.326e-20	1.264e-19
ENSG00000167702	KIFC2	1	0.12	1.878e-18	1.627e-17
ENSG00000164181	ELOVL7	1	0.17	4.637e-10	2.565e-09
ENSG00000274423	SEC22B2P	1	0.23	8.483e-07	3.625e-06
ENSG00000171786	NHLH1	1	0.23	1.02e-06	4.321e-06
ENSG00000108839	ALOX12	1	0.24	1.62e-06	6.746e-06
ENSG00000136244	IL6	1	0.25	3.135e-06	1.271e-05
ENSG00000205041		1	0.29	3.842e-05	0.0001398
ENSG00000279086		1	0.3	5.622e-05	0.0002012
ENSG00000101203	COL20A1	1	0.3	6.117e-05	0.0002183
ENSG00000125804	FAM182A	1	0.4	0.0007438	0.002306
ENSG00000253667		1	0.45	0.001657	0.00486
ENSG00000288720		1	0.48	0.002046	0.005913
ENSG00000288970		1	0.85	0.002395	0.006849
ENSG00000121594	CD80	1	0.59	0.00411	0.01123
ENSG00000235831	BHLHE40-AS1	1	0.66	0.004992	0.01343
ENSG00000112308	C6orf62	0.99	0.05	7.146e-92	3.662e-90
ENSG00000141446	ESCO1	0.99	0.06	4.742e-56	1.228e-54
ENSG00000204130	RUFY2	0.99	0.07	1.188e-48	2.572e-47
ENSG00000244879	GABPB1-AS1	0.99	0.07	7.894e-43	1.526e-41
ENSG00000125826	RBCK1	0.99	0.07	4.045e-42	7.713e-41
ENSG00000237441	RGL2	0.99	0.08	1.146e-37	1.945e-36
ENSG00000162545	CAMK2N1	0.99	0.1	6.381e-24	6.935e-23
ENSG00000135211	TMEM60	0.99	0.1	8.038e-23	8.355e-22
ENSG00000277283	RAB35-AS1	0.99	0.12	1.705e-16	1.357e-15
ENSG00000291043	GLUD1P3	0.99	0.16	5.265e-11	3.106e-10
ENSG00000212664	RPL17P39	0.99	0.26	7.457e-06	2.918e-05
ENSG00000246339	EXTL3-AS1	0.99	0.26	9.669e-06	3.745e-05
ENSG00000181798	LINC00471	0.99	0.26	1.187e-05	4.558e-05
ENSG00000203392		0.99	0.33	0.0001825	0.0006148
ENSG00000267938	EIF1P6	0.99	0.34	0.0002227	0.0007431
ENSG00000273240		0.99	0.41	0.0009923	0.003017
ENSG00000226067	LINC00623	0.99	0.42	0.001219	0.003652
ENSG00000261386		0.99	0.48	0.002395	0.006849
ENSG00000249476		0.99	0.57	0.004006	0.01097
ENSG00000163606	CD200R1	0.99	0.71	0.005385	0.0144
ENSG00000132824	SERINC3	0.98	0.04	8.175e-121	6.098e-119
ENSG00000151414	NEK7	0.98	0.05	8.738e-88	4.078e-86
ENSG00000196139	AKR1C3	0.98	0.07	9.478e-49	2.063e-47
ENSG00000120727	PAIP2	0.98	0.08	5.873e-38	1.005e-36
ENSG00000242802	AP5Z1	0.98	0.08	2.74e-35	4.34e-34
ENSG00000276399	FLJ36000	0.98	0.09	3.51e-31	4.912e-30
ENSG00000128016	ZFP36	0.98	0.11	1.344e-19	1.226e-18
ENSG00000119138	KLF9	0.98	0.12	1.589e-17	1.325e-16
ENSG00000112182	BACH2	0.98	0.12	6.9e-17	5.605e-16
ENSG00000250790		0.98	0.2	8.05e-08	3.762e-07
ENSG00000223573	TINCR	0.98	0.24	3.207e-06	1.299e-05
ENSG00000265982		0.98	0.25	8.199e-06	3.197e-05
ENSG00000257599	OVCH1-AS1	0.98	0.26	1.309e-05	5.005e-05
ENSG00000141497	ZMYND15	0.98	0.33	0.0002156	0.0007203
ENSG00000288756		0.98	0.44	0.001546	0.004555
ENSG00000170296	GABARAP	0.98	0.52	0.003516	0.009737
ENSG00000240922	LSAMP-AS1	0.98	0.68	0.005682	0.01512
ENSG00000196305	IARS1	0.97	0.04	8.73e-133	7.67e-131
ENSG00000149428	HYOU1	0.97	0.05	4.261e-101	2.501e-99
ENSG00000120306	CYSTM1	0.97	0.06	2.302e-68	7.582e-67
ENSG00000196693	ZNF33B	0.97	0.06	6.656e-67	2.136e-65
ENSG00000112033	PPARD	0.97	0.06	6.66e-54	1.653e-52
ENSG00000141503	MINK1	0.97	0.06	1.172e-51	2.747e-50
ENSG00000171928	TVP23B	0.97	0.08	1.552e-38	2.703e-37
ENSG00000220205	VAMP2	0.97	0.09	2.128e-30	2.905e-29
ENSG00000170634	ACYP2	0.97	0.11	1.159e-18	1.013e-17
ENSG00000090339	ICAM1	0.97	0.13	8.764e-16	6.718e-15
ENSG00000226824		0.97	0.17	1.512e-09	8.061e-09
ENSG00000092068	SLC7A8	0.97	0.19	3.428e-08	1.646e-07
ENSG00000225206	MIR137HG	0.97	0.21	4.356e-07	1.917e-06
ENSG00000109107	ALDOC	0.97	0.23	1.714e-06	7.114e-06
ENSG00000205090	TMEM240	0.97	0.24	4.468e-06	1.787e-05
ENSG00000269737		0.97	0.24	5.671e-06	2.247e-05
ENSG00000272269	NUP153-AS1	0.97	0.29	5.398e-05	0.0001934
ENSG00000258081		0.97	0.31	0.0001168	0.0004025
ENSG00000286735		0.97	0.41	0.001191	0.003576
ENSG00000284830		0.97	0.41	0.001248	0.003735
ENSG00000289997		0.97	0.48	0.002849	0.008035
ENSG00000182557	SPNS3	0.97	0.8	0.004112	0.01123
ENSG00000256030	CBX3P4	0.97	0.56	0.004649	0.01258
ENSG00000205323	SARNP	0.97	0.59	0.005048	0.01357
ENSG00000156006	NAT2	0.97	0.64	0.005957	0.0158
ENSG00000130779	CLIP1	0.96	0.05	6.574e-89	3.153e-87
ENSG00000109929	SC5D	0.96	0.05	7.27e-81	3.021e-79
ENSG00000112514	CUTA	0.96	0.06	1.109e-64	3.439e-63
ENSG00000114784	EIF1B	0.96	0.08	2.998e-33	4.447e-32
ENSG00000187601	MAGEH1	0.96	0.08	1.483e-32	2.155e-31
ENSG00000160753	RUSC1	0.96	0.08	7.108e-31	9.862e-30
ENSG00000092969	TGFB2	0.96	0.09	9.746e-28	1.212e-26
ENSG00000132004	FBXW9	0.96	0.11	1.288e-18	1.123e-17
ENSG00000159556	ISL2	0.96	0.12	1.536e-15	1.165e-14
ENSG00000149927	DOC2A	0.96	0.23	2.012e-06	8.298e-06
ENSG00000232656	IDI2-AS1	0.96	0.23	2.229e-06	9.158e-06
ENSG00000170092	SPDYE5	0.96	0.25	8.556e-06	3.327e-05
ENSG00000211454	AKR7L	0.96	0.27	3.857e-05	0.0001403
ENSG00000203709	MIR29B2CHG	0.96	0.34	0.0002989	0.0009789
ENSG00000248734		0.96	0.37	0.000711	0.002213
ENSG00000264107	MIR4733HG	0.96	0.44	0.001972	0.005723
ENSG00000254162		0.96	0.47	0.002656	0.007538
ENSG00000254208		0.96	0.47	0.002721	0.007703
ENSG00000197915	HRNR	0.96	0.47	0.002804	0.007918
ENSG00000284430		0.96	0.49	0.003181	0.008892
ENSG00000163050	COQ8A	0.96	0.53	0.004155	0.01134
ENSG00000236924		0.96	0.59	0.005538	0.01477
ENSG00000043591	ADRB1	0.96	0.67	0.006447	0.01697
ENSG00000150961	SEC24D	0.95	0.04	2.629e-136	2.423e-134
ENSG00000214548	MEG3	0.95	0.05	1.667e-94	8.907e-93
ENSG00000187735	TCEA1	0.95	0.05	1.014e-92	5.299e-91
ENSG00000243701	DUBR	0.95	0.05	3.57e-91	1.787e-89
ENSG00000179918	SEPHS2	0.95	0.05	1.145e-70	4.003e-69
ENSG00000118058	KMT2A	0.95	0.06	1.148e-64	3.556e-63
ENSG00000168280	KIF5C	0.95	0.06	3.98e-54	9.961e-53
ENSG00000146278	PNRC1	0.95	0.07	2.408e-47	5.101e-46
ENSG00000139718	SETD1B	0.95	0.07	5.102e-47	1.075e-45
ENSG00000204231	RXRB	0.95	0.07	9.92e-45	1.989e-43
ENSG00000162298	SYVN1	0.95	0.08	1.374e-37	2.326e-36
ENSG00000173530	TNFRSF10D	0.95	0.09	6.245e-28	7.79e-27
ENSG00000251136	RIPK2-DT	0.95	0.1	7.689e-24	8.322e-23
ENSG00000223891	OSER1-DT	0.95	0.14	9.74e-13	6.391e-12
ENSG00000123358	NR4A1	0.95	0.15	3.258e-11	1.946e-10
ENSG00000260260	SNHG19	0.95	0.17	7.165e-10	3.913e-09
ENSG00000140398	NEIL1	0.95	0.17	3.483e-09	1.804e-08
ENSG00000259972		0.95	0.19	4.41e-08	2.1e-07
ENSG00000261770		0.95	0.2	3.07e-07	1.369e-06
ENSG00000177045	SIX5	0.95	0.23	2.082e-06	8.579e-06
ENSG00000288253		0.95	0.3	0.0001002	0.0003486
ENSG00000231742	LINC01273	0.95	0.3	0.0001132	0.0003911
ENSG00000099977	DDT	0.95	0.31	0.0001821	0.0006137
ENSG00000288868		0.95	0.34	0.0004382	0.001405
ENSG00000255198	SNHG9	0.95	0.46	0.00254	0.007239
ENSG00000280767		0.95	0.85	0.002762	0.007808
ENSG00000232884		0.95	0.5	0.00353	0.009772
ENSG00000221916	C19orf73	0.95	0.51	0.004229	0.01152
ENSG00000258940	MIA2-AS1	0.95	0.75	0.005798	0.01541
ENSG00000134109	EDEM1	0.94	0.05	2.222e-92	1.145e-90
ENSG00000106299	WASL	0.94	0.05	3.439e-83	1.516e-81
ENSG00000095794	CREM	0.94	0.06	1.626e-65	5.092e-64
ENSG00000130340	SNX9	0.94	0.06	1.977e-63	5.915e-62
ENSG00000164823	OSGIN2	0.94	0.07	1.37e-38	2.39e-37
ENSG00000087903	RFX2	0.94	0.09	2.038e-28	2.581e-27
ENSG00000109680	TBC1D19	0.94	0.1	6.981e-22	6.998e-21
ENSG00000177042	TMEM80	0.94	0.11	2.112e-17	1.753e-16
ENSG00000250742	LINC02381	0.94	0.12	1.31e-16	1.047e-15
ENSG00000101084	RAB5IF	0.94	0.13	1.828e-14	1.321e-13
ENSG00000290792		0.94	0.13	8.664e-14	6.042e-13
ENSG00000160271	RALGDS	0.94	0.15	8.043e-11	4.692e-10
ENSG00000205746	PKD1P4	0.94	0.17	3.587e-09	1.856e-08
ENSG00000250220	ANKRD17-DT	0.94	0.19	7.615e-08	3.567e-07
ENSG00000023839	ABCC2	0.94	0.2	2.013e-07	9.126e-07
ENSG00000214309	MBLAC1	0.94	0.21	5.97e-07	2.596e-06
ENSG00000290793		0.94	0.22	2.452e-06	1.004e-05
ENSG00000069696	DRD4	0.94	0.23	4.3e-06	1.723e-05
ENSG00000142700	DMRTA2	0.94	0.23	5.223e-06	2.078e-05
ENSG00000226696	LENG8-AS1	0.94	0.24	9.441e-06	3.66e-05
ENSG00000271743		0.94	0.27	3.667e-05	0.0001337
ENSG00000167614	TTYH1	0.94	0.29	8.611e-05	0.0003017
ENSG00000186919	ZACN	0.94	0.33	0.0003045	0.0009963
ENSG00000267796	LIN37	0.94	0.39	0.001223	0.003665
ENSG00000249684		0.94	0.43	0.002249	0.006461
ENSG00000272323	TTC23L-AS1	0.94	0.45	0.002605	0.007404
ENSG00000279852		0.94	0.45	0.002661	0.00755
ENSG00000285427	SOD2-OT1	0.94	0.45	0.002696	0.007643
ENSG00000248498	ASNSP1	0.94	0.84	0.003252	0.009071
ENSG00000158315	RHBDL2	0.94	0.49	0.003968	0.01088
ENSG00000179571	NBPF17P	0.94	0.78	0.005263	0.01409
ENSG00000256574	OR13A1	0.94	0.77	0.005578	0.01488
ENSG00000269836		0.94	0.58	0.005912	0.01568
ENSG00000229950	TFAP2A-AS1	0.94	0.6	0.00647	0.01702
ENSG00000258548	LINC00645	0.94	0.6	0.006627	0.01741
ENSG00000184347	SLIT3	0.94	0.67	0.007193	0.01876
ENSG00000006576	PHTF2	0.93	0.05	5.468e-83	2.398e-81
ENSG00000265808	SEC22B	0.93	0.06	2.278e-61	6.534e-60
ENSG00000139428	MMAB	0.93	0.06	7.035e-56	1.818e-54
ENSG00000160781	PAQR6	0.93	0.1	6.818e-23	7.106e-22
ENSG00000250571	GLI4	0.93	0.1	5.876e-20	5.452e-19
ENSG00000183718	TRIM52	0.93	0.11	3.99e-18	3.404e-17
ENSG00000268471	MIR4453HG	0.93	0.14	1.48e-12	9.6e-12
ENSG00000188219	POTEE	0.93	0.15	2.796e-11	1.681e-10
ENSG00000260464		0.93	0.18	9.531e-09	4.783e-08
ENSG00000160813	PPP1R35	0.93	0.18	3.375e-08	1.622e-07
ENSG00000203780	FANK1	0.93	0.2	2.431e-07	1.094e-06
ENSG00000154589	LY96	0.93	0.21	6.57e-07	2.844e-06
ENSG00000152763	DNAI4	0.93	0.21	9.383e-07	3.991e-06
ENSG00000280254		0.93	0.23	5.803e-06	2.296e-05
ENSG00000239332	LINC01119	0.93	0.26	2.629e-05	9.726e-05
ENSG00000223485	LINC01615	0.93	0.27	4.218e-05	0.0001528
ENSG00000273576		0.93	0.28	8.064e-05	0.0002837
ENSG00000183929	DUSP5P1	0.93	0.3	0.0001518	0.0005164
ENSG00000229419	RALGAPA1P1	0.93	0.31	0.0002059	0.0006891
ENSG00000185304	RGPD2	0.93	0.33	0.0004416	0.001415
ENSG00000270808		0.93	0.34	0.0004584	0.001468
ENSG00000258521		0.93	0.34	0.0005874	0.001852
ENSG00000236138	DUX4L26	0.93	0.39	0.001324	0.003949
ENSG00000183281	PLGLB1	0.93	0.41	0.001602	0.00471
ENSG00000162931	TRIM17	0.93	0.42	0.002059	0.005947
ENSG00000228288	PCAT6	0.93	0.45	0.002922	0.008228
ENSG00000260778	MIR3677HG	0.93	0.48	0.003782	0.01042
ENSG00000236796		0.93	0.77	0.005774	0.01535
ENSG00000286369		0.93	0.68	0.00727	0.01895
ENSG00000090861	AARS1	0.92	0.05	7.958e-89	3.802e-87
ENSG00000134294	SLC38A2	0.92	0.05	4.18e-87	1.917e-85
ENSG00000107290	SETX	0.92	0.05	8.075e-72	2.869e-70
ENSG00000138078	PREPL	0.92	0.05	3.836e-70	1.323e-68
ENSG00000103257	SLC7A5	0.92	0.06	3.821e-47	8.061e-46
ENSG00000178188	SH2B1	0.92	0.08	3.12e-35	4.927e-34
ENSG00000168003	SLC3A2	0.92	0.08	3.06e-28	3.851e-27
ENSG00000269834	ZNF528-AS1	0.92	0.09	4.74e-26	5.553e-25
ENSG00000100968	NFATC4	0.92	0.09	2.37e-23	2.513e-22
ENSG00000236753	MKLN1-AS	0.92	0.16	5.68e-10	3.123e-09
ENSG00000163803	PLB1	0.92	0.19	6.132e-08	2.889e-07
ENSG00000260097	SPDYE6	0.92	0.25	2.463e-05	9.14e-05
ENSG00000286509		0.92	0.27	7.013e-05	0.0002486
ENSG00000262089		0.92	0.29	0.0001391	0.000475
ENSG00000249803		0.92	0.33	0.0005001	0.001593
ENSG00000225655		0.92	0.33	0.0005229	0.001661
ENSG00000289594		0.92	0.36	0.0009218	0.002817
ENSG00000279108		0.92	0.37	0.001154	0.003474
ENSG00000289909		0.92	0.4	0.001618	0.004752
ENSG00000267577	DNAAF3-AS1	0.92	0.41	0.001911	0.005559
ENSG00000237605	DYRK3-AS1	0.92	0.41	0.002103	0.006063
ENSG00000272172		0.92	0.52	0.004995	0.01343
ENSG00000253317		0.92	0.7	0.007375	0.0192
ENSG00000267091	CTBP2P7	0.92	0.7	0.007663	0.01988
ENSG00000149187	CELF1	0.91	0.03	3.779e-170	4.997e-168
ENSG00000156639	ZFAND3	0.91	0.04	3.339e-127	2.706e-125
ENSG00000115944	COX7A2L	0.91	0.05	3.561e-84	1.583e-82
ENSG00000160058	BSDC1	0.91	0.05	1.943e-68	6.407e-67
ENSG00000223768	LINC00205	0.91	0.05	4.82e-64	1.464e-62
ENSG00000119801	YPEL5	0.91	0.06	5.411e-52	1.279e-50
ENSG00000165861	ZFYVE1	0.91	0.06	1.172e-49	2.607e-48
ENSG00000095951	HIVEP1	0.91	0.06	9.97e-49	2.164e-47
ENSG00000128596	CCDC136	0.91	0.07	1.542e-36	2.534e-35
ENSG00000109089	CDR2L	0.91	0.08	2.285e-28	2.889e-27
ENSG00000172922	RNASEH2C	0.91	0.09	7.274e-27	8.777e-26
ENSG00000128000	ZNF780B	0.91	0.09	1.938e-23	2.063e-22
ENSG00000158106	RHPN1	0.91	0.1	5.223e-21	5.071e-20
ENSG00000176597	B3GNT5	0.91	0.1	2.179e-19	1.973e-18
ENSG00000185158	LRRC37B	0.91	0.12	3.444e-15	2.576e-14
ENSG00000185386	MAPK11	0.91	0.12	4.362e-15	3.249e-14
ENSG00000175106	TVP23C	0.91	0.16	7.243e-10	3.954e-09
ENSG00000274180	NATD1	0.91	0.17	1.944e-08	9.52e-08
ENSG00000110944	IL23A	0.91	0.19	1.311e-07	6.02e-07
ENSG00000258932	MIR3171HG	0.91	0.23	6.663e-06	2.622e-05
ENSG00000260774		0.91	0.26	4.741e-05	0.0001708
ENSG00000273080		0.91	0.27	8.256e-05	0.00029
ENSG00000281404	LINC01176	0.91	0.3	0.0002477	0.0008206
ENSG00000227959	EPHA2-AS1	0.91	0.4	0.001686	0.00494
ENSG00000198221	AFDN-DT	0.91	0.41	0.002091	0.006032
ENSG00000289401		0.91	0.44	0.003122	0.008744
ENSG00000203288	TDRKH-AS1	0.91	0.48	0.004314	0.01173
ENSG00000267142		0.91	0.49	0.004742	0.01281
ENSG00000178130	FAM27E5	0.91	0.5	0.0051	0.01369
ENSG00000255867	DENND5B-AS1	0.91	0.51	0.005436	0.01452
ENSG00000279161		0.91	0.52	0.00567	0.01509
ENSG00000099974	DDTL	0.91	0.55	0.006753	0.01772
ENSG00000253214		0.91	0.55	0.006759	0.01773
ENSG00000256508	MRGPRF-AS1	0.91	0.63	0.008367	0.02152
ENSG00000173812	EIF1	0.9	0.04	9.199e-127	7.388e-125
ENSG00000232677	LINC00665	0.9	0.04	3.571e-97	1.972e-95
ENSG00000012822	CALCOCO1	0.9	0.05	2.051e-82	8.846e-81
ENSG00000184575	XPOT	0.9	0.05	2.806e-70	9.707e-69
ENSG00000176903	PNMA1	0.9	0.06	1.192e-58	3.254e-57
ENSG00000146592	CREB5	0.9	0.06	1e-54	2.531e-53
ENSG00000164327	RICTOR	0.9	0.06	5.162e-48	1.107e-46
ENSG00000166946	CCNDBP1	0.9	0.06	7.826e-46	1.602e-44
ENSG00000163728	TTC14	0.9	0.07	8.466e-37	1.402e-35
ENSG00000100485	SOS2	0.9	0.07	1.844e-35	2.94e-34
ENSG00000008517	IL32	0.9	0.09	2.702e-23	2.855e-22
ENSG00000205707	ETFRF1	0.9	0.1	8.315e-21	7.977e-20
ENSG00000185818	NAT8L	0.9	0.11	1.56e-17	1.301e-16
ENSG00000251247	ZNF345	0.9	0.13	1.917e-12	1.238e-11
ENSG00000229644	NAMPTP1	0.9	0.15	7.15e-11	4.18e-10
ENSG00000272667		0.9	0.15	1.051e-10	6.089e-10
ENSG00000166924	NYAP1	0.9	0.15	3.054e-10	1.71e-09
ENSG00000233527	ZNF529-AS1	0.9	0.15	7.211e-10	3.938e-09
ENSG00000258768		0.9	0.19	3.602e-07	1.596e-06
ENSG00000165879	FRAT1	0.9	0.2	4.384e-07	1.929e-06
ENSG00000176945	MUC20	0.9	0.2	8.027e-07	3.44e-06
ENSG00000261879	ZNF594-DT	0.9	0.23	6.995e-06	2.744e-05
ENSG00000289975		0.9	0.25	3.084e-05	0.0001134
ENSG00000023445	BIRC3	0.9	0.27	7.235e-05	0.000256
ENSG00000165899	OTOGL	0.9	0.35	0.0008727	0.002677
ENSG00000173080	RXFP4	0.9	0.38	0.001589	0.004675
ENSG00000228382	ITPKB-IT1	0.9	0.85	0.002929	0.008247
ENSG00000272696		0.9	0.43	0.002971	0.008355
ENSG00000280214		0.9	0.43	0.003049	0.008557
ENSG00000269038	SF1-DT	0.9	0.46	0.004019	0.01101
ENSG00000231154	MORF4L2-AS1	0.9	0.46	0.004152	0.01133
ENSG00000273264		0.9	0.48	0.004789	0.01293
ENSG00000197993	KEL	0.9	0.48	0.0048	0.01296
ENSG00000284700		0.9	0.8	0.005086	0.01366
ENSG00000174482	LINGO2	0.9	0.51	0.005964	0.01581
ENSG00000270130		0.9	0.55	0.006921	0.01811
ENSG00000172650	AGAP5	0.9	0.55	0.007279	0.01898
ENSG00000222043		0.9	0.56	0.007458	0.0194
ENSG00000269961	ERBIN-DT	0.9	0.57	0.007525	0.01956
ENSG00000275092		0.9	0.71	0.00826	0.02126
ENSG00000148584	A1CF	0.9	0.61	0.008348	0.02148
ENSG00000108854	SMURF2	0.89	0.04	1.881e-126	1.501e-124
ENSG00000073614	KDM5A	0.89	0.05	2.497e-80	1.031e-78
ENSG00000026652	AGPAT4	0.89	0.05	6.885e-63	2.032e-61
ENSG00000111912	NCOA7	0.89	0.05	1.042e-61	3.001e-60
ENSG00000114554	PLXNA1	0.89	0.06	1.324e-45	2.701e-44
ENSG00000144218	AFF3	0.89	0.07	1.536e-39	2.729e-38
ENSG00000143862	ARL8A	0.89	0.07	1.412e-35	2.263e-34
ENSG00000236279	CLEC2L	0.89	0.07	5.817e-35	9.104e-34
ENSG00000170846		0.89	0.08	2.312e-31	3.257e-30
ENSG00000026559	KCNG1	0.89	0.09	3.33e-25	3.784e-24
ENSG00000080031	PTPRH	0.89	0.1	1.169e-19	1.07e-18
ENSG00000088340	FER1L4	0.89	0.1	5.973e-19	5.283e-18
ENSG00000203993	ARRDC1-AS1	0.89	0.11	2.911e-18	2.499e-17
ENSG00000248323	LUCAT1	0.89	0.13	2.79e-13	1.891e-12
ENSG00000225361	PPP1R26-AS1	0.89	0.15	1.086e-10	6.279e-10
ENSG00000234327	ZNF232-AS1	0.89	0.26	6.685e-05	0.0002377
ENSG00000265666	RARA-AS1	0.89	0.27	0.0001022	0.0003549
ENSG00000166126	AMN	0.89	0.29	0.0001852	0.0006234
ENSG00000278993		0.89	0.3	0.000334	0.001086
ENSG00000266017	MIR4477B	0.89	0.33	0.0007285	0.002263
ENSG00000222046	DCDC2B	0.89	0.36	0.001122	0.003382
ENSG00000286818		0.89	0.4	0.002173	0.006254
ENSG00000275576		0.89	0.85	0.003161	0.00884
ENSG00000234636	MED14OS	0.89	0.44	0.003475	0.009634
ENSG00000290146		0.89	0.45	0.004001	0.01096
ENSG00000290760	UBE2Q2P13	0.89	0.48	0.004871	0.01313
ENSG00000254756		0.89	0.49	0.005211	0.01397
ENSG00000253695	PINX1-DT	0.89	0.76	0.007051	0.01843
ENSG00000252172	RNU6-720P	0.89	0.54	0.007296	0.01901
ENSG00000271265		0.89	0.57	0.00804	0.02076
ENSG00000163554	SPTA1	0.89	0.69	0.008914	0.0228
ENSG00000274698		0.89	0.62	0.009153	0.02334
ENSG00000286337		0.89	0.65	0.009429	0.02397
ENSG00000133858	ZFC3H1	0.88	0.05	3.522e-76	1.368e-74
ENSG00000160211	G6PD	0.88	0.06	7.315e-54	1.814e-52
ENSG00000158158	CNNM4	0.88	0.07	3.728e-36	6.063e-35
ENSG00000103249	CLCN7	0.88	0.07	7.39e-35	1.151e-33
ENSG00000071246	VASH1	0.88	0.07	5.983e-34	9.065e-33
ENSG00000149932	TMEM219	0.88	0.07	2.582e-33	3.836e-32
ENSG00000155961	RAB39B	0.88	0.09	1.22e-22	1.261e-21
ENSG00000167106	EEIG1	0.88	0.09	1.847e-22	1.895e-21
ENSG00000114268	PFKFB4	0.88	0.11	1.567e-15	1.188e-14
ENSG00000213222	TOMM40P4	0.88	0.12	4.541e-15	3.382e-14
ENSG00000135766	EGLN1	0.88	0.13	2.963e-13	2.004e-12
ENSG00000160055	TMEM234	0.88	0.13	1.203e-12	7.848e-12
ENSG00000254681	PKD1P5	0.88	0.14	4.336e-11	2.572e-10
ENSG00000154654	NCAM2	0.88	0.15	1.796e-10	1.024e-09
ENSG00000287407		0.88	0.15	6.941e-10	3.798e-09
ENSG00000142765	SYTL1	0.88	0.17	1.779e-08	8.744e-08
ENSG00000286656		0.88	0.2	9.35e-07	3.978e-06
ENSG00000186235	LINC02610	0.88	0.24	2.623e-05	9.705e-05
ENSG00000231527	FAM27C	0.88	0.25	5.114e-05	0.0001836
ENSG00000178342	KCNG2	0.88	0.26	7.599e-05	0.0002681
ENSG00000272468		0.88	0.35	0.001189	0.003572
ENSG00000196747	H2AC13	0.88	0.43	0.003375	0.009384
ENSG00000155428	TRIM74	0.88	0.47	0.005317	0.01423
ENSG00000186466	AQP7P1	0.88	0.51	0.006699	0.01759
ENSG00000250582	SMAD1-AS2	0.88	0.74	0.00831	0.02139
ENSG00000241280		0.88	0.56	0.008349	0.02148
ENSG00000239282	CASTOR1	0.88	0.64	0.009464	0.02404
ENSG00000116133	DHCR24	0.87	0.04	4.223e-108	2.717e-106
ENSG00000059804	SLC2A3	0.87	0.04	2.26e-84	1.01e-82
ENSG00000133818	RRAS2	0.87	0.05	6.339e-72	2.261e-70
ENSG00000167522	ANKRD11	0.87	0.05	1.718e-66	5.471e-65
ENSG00000105835	NAMPT	0.87	0.06	2.432e-53	5.952e-52
ENSG00000188554	NBR1	0.87	0.06	7.072e-53	1.708e-51
ENSG00000109572	CLCN3	0.87	0.06	4.326e-50	9.713e-49
ENSG00000138623	SEMA7A	0.87	0.06	1.428e-49	3.168e-48
ENSG00000274211	SOCS7	0.87	0.06	2.197e-49	4.854e-48
ENSG00000160741	CRTC2	0.87	0.07	3.138e-35	4.952e-34
ENSG00000129946	SHC2	0.87	0.08	1.35e-29	1.788e-28
ENSG00000141582	CBX4	0.87	0.09	9.104e-24	9.821e-23
ENSG00000131480	AOC2	0.87	0.09	1.959e-21	1.934e-20
ENSG00000291118	ZNF767P	0.87	0.12	5.232e-15	3.884e-14
ENSG00000133247	KMT5C	0.87	0.14	2.816e-11	1.692e-10
ENSG00000275131	PDE4DIPP2	0.87	0.17	3.231e-08	1.556e-07
ENSG00000272812		0.87	0.24	2.692e-05	9.951e-05
ENSG00000124215	CDH26	0.87	0.25	5.008e-05	0.0001798
ENSG00000247595	MISFA	0.87	0.35	0.001289	0.003848
ENSG00000267421	ZFP28-DT	0.87	0.37	0.001736	0.005076
ENSG00000286974		0.87	0.39	0.00235	0.00673
ENSG00000180458		0.87	0.84	0.003433	0.009529
ENSG00000127774	EMC6	0.87	0.43	0.004107	0.01122
ENSG00000226312	CFLAR-AS1	0.87	0.43	0.004277	0.01164
ENSG00000270996		0.87	0.8	0.005694	0.01515
ENSG00000227908	IL6ST-DT	0.87	0.52	0.007629	0.01981
ENSG00000290105		0.87	0.57	0.009623	0.02439
ENSG00000232873	RPL23AP93	0.87	0.69	0.009886	0.02501
ENSG00000152672	CLEC4F	0.87	0.69	0.009977	0.0252
ENSG00000011422	PLAUR	0.86	0.05	1.494e-69	5.081e-68
ENSG00000187189	TSPYL4	0.86	0.05	7.238e-57	1.901e-55
ENSG00000116584	ARHGEF2	0.86	0.06	3.657e-51	8.451e-50
ENSG00000151553	FHIP2A	0.86	0.06	4.925e-51	1.134e-49
ENSG00000070540	WIPI1	0.86	0.07	5.912e-41	1.093e-39
ENSG00000184903	IMMP2L	0.86	0.07	1.286e-34	1.989e-33
ENSG00000101104	PABPC1L	0.86	0.07	1.304e-34	2.014e-33
ENSG00000196323	ZBTB44	0.86	0.07	1.773e-33	2.655e-32
ENSG00000084444	FAM234B	0.86	0.07	9.025e-33	1.318e-31
ENSG00000150527	MIA2	0.86	0.08	6.459e-31	8.981e-30
ENSG00000131669	NINJ1	0.86	0.09	8.688e-24	9.38e-23
ENSG00000142920	AZIN2	0.86	0.1	3.823e-17	3.133e-16
ENSG00000105613	MAST1	0.86	0.12	3.02e-14	2.164e-13
ENSG00000123989	CHPF	0.86	0.14	4.478e-11	2.652e-10
ENSG00000232110		0.86	0.14	1.036e-10	6.007e-10
ENSG00000272872		0.86	0.16	8.444e-09	4.247e-08
ENSG00000225746	MEG8	0.86	0.17	5.248e-08	2.487e-07
ENSG00000260329	TMEM263-DT	0.86	0.18	1.205e-07	5.554e-07
ENSG00000177854	TMEM187	0.86	0.18	1.254e-07	5.767e-07
ENSG00000260643		0.86	0.22	1.278e-05	4.894e-05
ENSG00000186976	EFCAB6	0.86	0.23	2.135e-05	7.995e-05
ENSG00000272983		0.86	0.25	6.975e-05	0.0002474
ENSG00000177025	C19orf18	0.86	0.26	8.641e-05	0.0003027
ENSG00000167861	HID1	0.86	0.3	0.0004051	0.001305
ENSG00000290549		0.86	0.32	0.0008418	0.00259
ENSG00000253354		0.86	0.84	0.003664	0.01012
ENSG00000182585	EPGN	0.86	0.83	0.00399	0.01094
ENSG00000237399	PITRM1-AS1	0.86	0.46	0.005921	0.01571
ENSG00000253309	SERPINE3	0.86	0.49	0.006859	0.01797
ENSG00000244414	CFHR1	0.86	0.76	0.007823	0.02026
ENSG00000272432		0.86	0.75	0.008258	0.02126
ENSG00000262228		0.86	0.58	0.009707	0.02459
ENSG00000081051	AFP	0.86	0.69	0.01069	0.02682
ENSG00000047056	WDR37	0.85	0.04	5.622e-86	2.551e-84
ENSG00000062716	VMP1	0.85	0.04	9.784e-85	4.409e-83
ENSG00000156273	BACH1	0.85	0.05	1.415e-75	5.424e-74
ENSG00000152332	UHMK1	0.85	0.05	7.573e-70	2.588e-68
ENSG00000172260	NEGR1	0.85	0.05	9.811e-69	3.264e-67
ENSG00000180488	MIGA1	0.85	0.05	2.137e-63	6.388e-62
ENSG00000108797	CNTNAP1	0.85	0.07	2.551e-38	4.408e-37
ENSG00000104497	SNX16	0.85	0.07	5.291e-37	8.779e-36
ENSG00000153558	FBXL2	0.85	0.07	2.566e-32	3.706e-31
ENSG00000120658	ENOX1	0.85	0.07	3.476e-32	5.008e-31
ENSG00000127080	IPPK	0.85	0.09	1.146e-24	1.277e-23
ENSG00000130066	SAT1	0.85	0.09	1.472e-21	1.46e-20
ENSG00000104946	TBC1D17	0.85	0.09	6.076e-20	5.633e-19
ENSG00000116885	OSCP1	0.85	0.1	2.557e-19	2.31e-18
ENSG00000230333		0.85	0.13	2.501e-12	1.603e-11
ENSG00000188290	HES4	0.85	0.13	8.886e-12	5.504e-11
ENSG00000180425	C11orf71	0.85	0.15	8.753e-10	4.742e-09
ENSG00000154710	RABGEF1	0.85	0.15	3.972e-09	2.046e-08
ENSG00000164076	CAMKV	0.85	0.16	2.935e-08	1.419e-07
ENSG00000203497	PDCD4-AS1	0.85	0.19	1.005e-06	4.263e-06
ENSG00000173928	SWSAP1	0.85	0.2	2.337e-06	9.583e-06
ENSG00000010610	CD4	0.85	0.2	3.107e-06	1.26e-05
ENSG00000269054	ZNF497-AS1	0.85	0.3	0.0004764	0.001522
ENSG00000269600		0.85	0.4	0.003457	0.009589
ENSG00000227704		0.85	0.56	0.01005	0.02537
ENSG00000274317	LINC02334	0.85	0.6	0.01101	0.02758
ENSG00000127377	CRYGN	0.85	0.6	0.01146	0.02857
ENSG00000253719	ATXN7L3B	0.84	0.04	1.416e-96	7.771e-95
ENSG00000148730	EIF4EBP2	0.84	0.04	2.065e-80	8.542e-79
ENSG00000133657	ATP13A3	0.84	0.05	4.224e-68	1.382e-66
ENSG00000157796	WDR19	0.84	0.05	2.466e-61	7.057e-60
ENSG00000198046	ZNF667	0.84	0.06	9.486e-45	1.903e-43
ENSG00000196352	CD55	0.84	0.06	1.656e-42	3.181e-41
ENSG00000130150	MOSPD2	0.84	0.07	2.143e-30	2.923e-29
ENSG00000161010	MRNIP	0.84	0.08	1.562e-28	1.988e-27
ENSG00000245694	CRNDE	0.84	0.08	4.188e-27	5.097e-26
ENSG00000109736	MFSD10	0.84	0.09	2.595e-22	2.644e-21
ENSG00000154359	LONRF1	0.84	0.09	3.351e-22	3.401e-21
ENSG00000099992	TBC1D10A	0.84	0.11	3.654e-15	2.73e-14
ENSG00000105696	TMEM59L	0.84	0.12	4.884e-14	3.45e-13
ENSG00000087085	ACHE	0.84	0.12	8.484e-14	5.92e-13
ENSG00000279088		0.84	0.13	3.883e-12	2.459e-11
ENSG00000289554		0.84	0.13	4.983e-12	3.135e-11
ENSG00000261455	LINC01003	0.84	0.15	3.067e-09	1.596e-08
ENSG00000268001	CARD8-AS1	0.84	0.17	1.147e-07	5.293e-07
ENSG00000268941	LINC01711	0.84	0.18	2.611e-07	1.172e-06
ENSG00000049249	TNFRSF9	0.84	0.18	2.993e-07	1.336e-06
ENSG00000204963	PCDHA7	0.84	0.18	4.404e-07	1.937e-06
ENSG00000154143	PANX3	0.84	0.25	0.0001012	0.000352
ENSG00000212724	KRTAP2-3	0.84	0.26	0.0001282	0.0004397
ENSG00000285533	RELA-DT	0.84	0.26	0.0001661	0.000562
ENSG00000212124	TAS2R19	0.84	0.31	0.0008094	0.002498
ENSG00000260228	CDH13-AS2	0.84	0.32	0.001063	0.003217
ENSG00000277959		0.84	0.33	0.001133	0.003415
ENSG00000240889	NDUFB2-AS1	0.84	0.35	0.001562	0.004599
ENSG00000142405	NLRP12	0.84	0.4	0.003438	0.00954
ENSG00000181997	AQP7P2	0.84	0.84	0.003798	0.01046
ENSG00000257580		0.84	0.83	0.004175	0.01139
ENSG00000137270	GCM1	0.84	0.81	0.005415	0.01447
ENSG00000272787		0.84	0.45	0.006139	0.01622
ENSG00000276103	U4	0.84	0.79	0.006888	0.01803
ENSG00000279452		0.84	0.48	0.007305	0.01903
ENSG00000232671	ZNF687-AS1	0.84	0.55	0.01066	0.02677
ENSG00000236047	RPL13AP12	0.84	0.71	0.01084	0.02717
ENSG00000142538	PTH2	0.84	0.59	0.01179	0.02931
ENSG00000144671	SLC22A14	0.84	0.63	0.01202	0.02982
ENSG00000159720	ATP6V0D1	0.83	0.04	7.041e-91	3.509e-89
ENSG00000117139	KDM5B	0.83	0.04	6.851e-88	3.22e-86
ENSG00000123352	SPATS2	0.83	0.05	3.236e-55	8.274e-54
ENSG00000161091	MFSD12	0.83	0.07	8.913e-36	1.438e-34
ENSG00000189143	CLDN4	0.83	0.08	4.482e-24	4.886e-23
ENSG00000115137	DNAJC27	0.83	0.09	7.855e-23	8.17e-22
ENSG00000171105	INSR	0.83	0.09	8.939e-22	8.923e-21
ENSG00000135540	NHSL1	0.83	0.09	1.455e-20	1.384e-19
ENSG00000244486	SCARF2	0.83	0.09	3.416e-20	3.205e-19
ENSG00000171223	JUNB	0.83	0.09	3.745e-20	3.507e-19
ENSG00000100075	SLC25A1	0.83	0.09	2.675e-19	2.415e-18
ENSG00000198517	MAFK	0.83	0.11	1.519e-14	1.103e-13
ENSG00000183793	NPIPA5	0.83	0.13	6.714e-12	4.18e-11
ENSG00000205138	SDHAF1	0.83	0.13	3.194e-11	1.911e-10
ENSG00000103269	RHBDL1	0.83	0.16	2.028e-08	9.923e-08
ENSG00000225975	ZNF567-DT	0.83	0.17	1.515e-07	6.925e-07
ENSG00000105404	RABAC1	0.83	0.18	5.729e-07	2.495e-06
ENSG00000290928		0.83	0.19	1.295e-06	5.444e-06
ENSG00000237424	FOXD2-AS1	0.83	0.2	4.269e-06	1.711e-05
ENSG00000235919	ASH1L-AS1	0.83	0.21	6.81e-06	2.676e-05
ENSG00000291263	SMG1P7	0.83	0.26	0.0001814	0.0006114
ENSG00000273723	SUGT1-DT	0.83	0.28	0.0003843	0.001242
ENSG00000125266	EFNB2	0.83	0.29	0.0004604	0.001473
ENSG00000283141	LINC02666	0.83	0.29	0.0005251	0.001667
ENSG00000236516	KLF2P4	0.83	0.3	0.0006753	0.002109
ENSG00000280007		0.83	0.37	0.00289	0.008143
ENSG00000260884		0.83	0.39	0.003409	0.009467
ENSG00000290073		0.83	0.47	0.00764	0.01983
ENSG00000289537		0.83	0.48	0.008181	0.02108
ENSG00000287760		0.83	0.51	0.01018	0.02566
ENSG00000261366	MANEA-DT	0.83	0.52	0.01027	0.02588
ENSG00000277895		0.83	0.67	0.01233	0.0305
ENSG00000203987		0.83	0.61	0.01246	0.03079
ENSG00000250796	CIDECP2	0.83	0.59	0.0125	0.03087
ENSG00000270802		0.83	0.67	0.01257	0.03104
ENSG00000223878	PPIAP53	0.83	0.67	0.01282	0.03159
ENSG00000154277	UCHL1	0.82	0.03	2.124e-172	2.912e-170
ENSG00000111711	GOLT1B	0.82	0.05	1.944e-62	5.687e-61
ENSG00000111276	CDKN1B	0.82	0.05	1.671e-59	4.663e-58
ENSG00000276023	DUSP14	0.82	0.05	2.438e-58	6.595e-57
ENSG00000163257	DCAF16	0.82	0.05	1.487e-56	3.886e-55
ENSG00000255112	CHMP1B	0.82	0.05	2.544e-52	6.065e-51
ENSG00000091879	ANGPT2	0.82	0.06	4.022e-45	8.119e-44
ENSG00000102287	GABRE	0.82	0.07	2.327e-34	3.565e-33
ENSG00000110721	CHKA	0.82	0.07	9.412e-31	1.302e-29
ENSG00000109220	CHIC2	0.82	0.08	1.555e-27	1.926e-26
ENSG00000181264	TLCD5	0.82	0.08	2.289e-24	2.518e-23
ENSG00000105321	CCDC9	0.82	0.1	7.566e-17	6.133e-16
ENSG00000198054	DSCR8	0.82	0.12	3.708e-13	2.497e-12
ENSG00000068137	PLEKHH3	0.82	0.12	6.525e-12	4.064e-11
ENSG00000229131		0.82	0.18	1.197e-06	5.048e-06
ENSG00000128692	EIF2S2P4	0.82	0.19	1.762e-06	7.301e-06
ENSG00000276952		0.82	0.27	0.0002973	0.0009736
ENSG00000183032	SLC25A21	0.82	0.28	0.0003353	0.00109
ENSG00000177721	ANXA2R	0.82	0.28	0.0004608	0.001475
ENSG00000257557	PPP1R12A-AS1	0.82	0.3	0.0008166	0.002518
ENSG00000156875	MFSD14A	0.82	0.31	0.0009972	0.003031
ENSG00000145491	ROPN1L	0.82	0.34	0.001866	0.005439
ENSG00000135917	SLC19A3	0.82	0.34	0.001884	0.005486
ENSG00000235706	DICER1-AS1	0.82	0.36	0.002553	0.007274
ENSG00000288033		0.82	0.42	0.005227	0.014
ENSG00000179826	MRGPRX3	0.82	0.79	0.006758	0.01773
ENSG00000100253	MIOX	0.82	0.79	0.007364	0.01918
ENSG00000237505	PKN2-AS1	0.82	0.78	0.007566	0.01966
ENSG00000163121	NEURL3	0.82	0.78	0.007824	0.02026
ENSG00000234345	ELF2P1	0.82	0.49	0.009314	0.02371
ENSG00000100156	SLC16A8	0.82	0.55	0.01189	0.02954
ENSG00000279255		0.82	0.55	0.01217	0.03014
ENSG00000229598	PRDX3P1	0.82	0.68	0.0126	0.0311
ENSG00000291273		0.82	0.6	0.01332	0.03267
ENSG00000166483	WEE1	0.81	0.04	1.152e-88	5.483e-87
ENSG00000122641	INHBA	0.81	0.04	1.243e-76	4.879e-75
ENSG00000150991	UBC	0.81	0.05	7.417e-64	2.23e-62
ENSG00000141510	TP53	0.81	0.05	7.758e-58	2.079e-56
ENSG00000095564	BTAF1	0.81	0.05	7.497e-56	1.936e-54
ENSG00000159256	MORC3	0.81	0.06	6.934e-48	1.484e-46
ENSG00000100906	NFKBIA	0.81	0.06	7.717e-48	1.651e-46
ENSG00000130703	OSBPL2	0.81	0.06	1.169e-46	2.447e-45
ENSG00000166598	HSP90B1	0.81	0.06	5.331e-46	1.096e-44
ENSG00000158480	SPATA2	0.81	0.06	1.955e-39	3.461e-38
ENSG00000256087	ZNF432	0.81	0.07	1.575e-35	2.519e-34
ENSG00000163001	CFAP36	0.81	0.07	4.423e-29	5.765e-28
ENSG00000225697	SLC26A6	0.81	0.07	5.488e-29	7.134e-28
ENSG00000083535	PIBF1	0.81	0.09	3.819e-20	3.575e-19
ENSG00000168237	GLYCTK	0.81	0.1	2.086e-17	1.732e-16
ENSG00000267254	ZNF790-AS1	0.81	0.11	1.691e-15	1.281e-14
ENSG00000130758	MAP3K10	0.81	0.12	4.057e-13	2.723e-12
ENSG00000115507	OTX1	0.81	0.15	1.881e-08	9.222e-08
ENSG00000223764	LINC02593	0.81	0.16	2.793e-08	1.353e-07
ENSG00000213638	ADAT3	0.81	0.18	7.212e-07	3.108e-06
ENSG00000205209	SCGB2B2	0.81	0.21	1.827e-05	6.884e-05
ENSG00000284770	TBCE	0.81	0.23	6.846e-05	0.0002431
ENSG00000286667		0.81	0.24	8.966e-05	0.0003134
ENSG00000291224		0.81	0.25	0.0001157	0.000399
ENSG00000162997	PRORSD1P	0.81	0.26	0.0002671	0.0008823
ENSG00000168454	TXNDC2	0.81	0.29	0.000593	0.001868
ENSG00000286342		0.81	0.3	0.0007567	0.002343
ENSG00000281005	LINC00921	0.81	0.38	0.003885	0.01068
ENSG00000260425		0.81	0.38	0.003916	0.01075
ENSG00000222317	RNA5SP118	0.81	0.48	0.009357	0.0238
ENSG00000271869	DCTN6-DT	0.81	0.49	0.009933	0.02511
ENSG00000271662	PPP4R2P6	0.81	0.5	0.01043	0.02626
ENSG00000229951	FOSL2-AS1	0.81	0.74	0.01073	0.02692
ENSG00000196611	MMP1	0.81	0.53	0.01208	0.02996
ENSG00000252759	Y_RNA	0.81	0.69	0.01287	0.0317
ENSG00000259804	CTCF-DT	0.81	0.55	0.01305	0.0321
ENSG00000099985	OSM	0.81	0.57	0.01315	0.03234
ENSG00000279249		0.81	0.69	0.01317	0.03237
ENSG00000234134		0.81	0.55	0.01329	0.03262
ENSG00000103353	UBFD1	0.8	0.03	2.597e-121	1.948e-119
ENSG00000133318	RTN3	0.8	0.04	3.319e-84	1.478e-82
ENSG00000094975	SUCO	0.8	0.05	3.274e-57	8.642e-56
ENSG00000019995	ZRANB1	0.8	0.06	2.87e-40	5.176e-39
ENSG00000188215	DCUN1D3	0.8	0.06	1.637e-39	2.906e-38
ENSG00000119878	CRIPT	0.8	0.07	2.736e-30	3.716e-29
ENSG00000132471	WBP2	0.8	0.07	5.453e-29	7.093e-28
ENSG00000260920		0.8	0.07	1.122e-27	1.392e-26
ENSG00000164970	FAM219A	0.8	0.08	1.566e-26	1.87e-25
ENSG00000170190	SLC16A5	0.8	0.08	8.316e-25	9.34e-24
ENSG00000006025	OSBPL7	0.8	0.09	7.59e-21	7.301e-20
ENSG00000160570	DEDD2	0.8	0.09	8.67e-20	7.993e-19
ENSG00000128228	SDF2L1	0.8	0.1	3.1e-15	2.326e-14
ENSG00000108590	MED31	0.8	0.12	1.463e-11	8.935e-11
ENSG00000261326	LINC01355	0.8	0.17	2.327e-07	1.049e-06
ENSG00000262655	SPON1	0.8	0.18	1.688e-06	7.018e-06
ENSG00000204922	UQCC3	0.8	0.21	1.153e-05	4.431e-05
ENSG00000259081		0.8	0.25	0.0002083	0.0006967
ENSG00000233030		0.8	0.26	0.0002267	0.0007552
ENSG00000273066		0.8	0.26	0.0002868	0.0009418
ENSG00000196696	PDXDC2P-NPIPB14P	0.8	0.32	0.001365	0.004062
ENSG00000289207		0.8	0.34	0.002149	0.006192
ENSG00000004776	HSPB6	0.8	0.35	0.002724	0.00771
ENSG00000278952		0.8	0.36	0.003224	0.009001
ENSG00000289155		0.8	0.38	0.00418	0.0114
ENSG00000164185	ZNF474	0.8	0.38	0.004185	0.01141
ENSG00000204584		0.8	0.45	0.008417	0.02164
ENSG00000254285	KRT8P3	0.8	0.45	0.008921	0.02281
ENSG00000234692		0.8	0.46	0.009002	0.02299
ENSG00000248971	KRT8P46	0.8	0.47	0.009194	0.02344
ENSG00000270116		0.8	0.51	0.01195	0.02967
ENSG00000123096	SSPN	0.8	0.56	0.01399	0.03416
ENSG00000287192		0.8	0.58	0.01431	0.03485
ENSG00000228323	MYADM-AS1	0.8	0.56	0.01434	0.03493
ENSG00000267033		0.8	0.65	0.01472	0.03576
ENSG00000229292	RFPL4AL1	0.8	0.57	0.01478	0.03589
ENSG00000257219	LNCOG	0.8	0.66	0.0152	0.03676
ENSG00000260394	STUB1-DT	0.8	0.6	0.0155	0.03744
ENSG00000140105	WARS1	0.79	0.03	3.111e-119	2.256e-117
ENSG00000041982	TNC	0.79	0.04	6.624e-79	2.685e-77
ENSG00000128699	ORMDL1	0.79	0.05	2.117e-53	5.185e-52
ENSG00000133639	BTG1	0.79	0.05	4.611e-52	1.091e-50
ENSG00000162104	ADCY9	0.79	0.06	3.219e-41	5.985e-40
ENSG00000132376	INPP5K	0.79	0.06	8.181e-36	1.321e-34
ENSG00000165997	ARL5B	0.79	0.06	4.553e-35	7.155e-34
ENSG00000088179	PTPN4	0.79	0.07	1.662e-30	2.281e-29
ENSG00000130714	POMT1	0.79	0.07	3.076e-27	3.765e-26
ENSG00000158411	MITD1	0.79	0.1	2.319e-17	1.923e-16
ENSG00000102057	KCND1	0.79	0.11	1.955e-14	1.411e-13
ENSG00000125966	MMP24	0.79	0.16	8.048e-08	3.762e-07
ENSG00000256967		0.79	0.17	2.607e-07	1.17e-06
ENSG00000288838		0.79	0.18	1.014e-06	4.297e-06
ENSG00000102904	TSNAXIP1	0.79	0.19	5.172e-06	2.059e-05
ENSG00000259891		0.79	0.2	1.045e-05	4.035e-05
ENSG00000071073	MGAT4A	0.79	0.21	2.076e-05	7.782e-05
ENSG00000143543	JTB	0.79	0.23	9.002e-05	0.0003146
ENSG00000214425	LRRC37A4P	0.79	0.28	0.0007235	0.002249
ENSG00000161955	TNFSF13	0.79	0.33	0.002018	0.005839
ENSG00000228350	LINC02585	0.79	0.37	0.003918	0.01076
ENSG00000224429	LINC00539	0.79	0.37	0.004312	0.01173
ENSG00000286989		0.79	0.38	0.004517	0.01225
ENSG00000227177	AIMP1P2	0.79	0.81	0.005806	0.01543
ENSG00000290127		0.79	0.73	0.01178	0.0293
ENSG00000106927	AMBP	0.79	0.51	0.01282	0.03159
ENSG00000289241		0.79	0.7	0.0141	0.03438
ENSG00000285693		0.79	0.53	0.01412	0.03442
ENSG00000289005		0.79	0.68	0.01514	0.03664
ENSG00000260034	LCMT1-AS2	0.79	0.6	0.0157	0.03786
ENSG00000137880	GCHFR	0.79	0.62	0.01601	0.03855
ENSG00000236595	MED15P5	0.79	0.61	0.01602	0.03855
ENSG00000285804		0.79	0.6	0.01619	0.03891
ENSG00000108406	DHX40	0.78	0.05	2.437e-51	5.666e-50
ENSG00000115963	RND3	0.78	0.06	3.49e-43	6.799e-42
ENSG00000011405	PIK3C2A	0.78	0.06	4.396e-42	8.378e-41
ENSG00000137817	PARP6	0.78	0.06	2.089e-39	3.695e-38
ENSG00000154447	SH3RF1	0.78	0.06	2.37e-34	3.629e-33
ENSG00000066739	ATG2B	0.78	0.06	2.868e-34	4.384e-33
ENSG00000080189	SLC35C2	0.78	0.07	7.449e-32	1.06e-30
ENSG00000183624	HMCES	0.78	0.07	2.787e-30	3.782e-29
ENSG00000186866	POFUT2	0.78	0.07	1.896e-28	2.405e-27
ENSG00000132510	KDM6B	0.78	0.07	2.209e-27	2.718e-26
ENSG00000280128		0.78	0.09	2.422e-19	2.19e-18
ENSG00000139190	VAMP1	0.78	0.1	6.646e-17	5.407e-16
ENSG00000197530	MIB2	0.78	0.1	1.731e-15	1.311e-14
ENSG00000177374	HIC1	0.78	0.11	3.993e-13	2.683e-12
ENSG00000227827	PKD1P2	0.78	0.15	4.192e-08	2e-07
ENSG00000290854		0.78	0.2	1.29e-05	4.938e-05
ENSG00000291120	MRPL45P2	0.78	0.31	0.001497	0.004424
ENSG00000121905	HPCA	0.78	0.31	0.001609	0.004728
ENSG00000272438		0.78	0.32	0.001869	0.005446
ENSG00000271857		0.78	0.36	0.003827	0.01054
ENSG00000249628	LINC00942	0.78	0.37	0.004574	0.01239
ENSG00000241489		0.78	0.41	0.006529	0.01717
ENSG00000289269		0.78	0.42	0.00757	0.01967
ENSG00000248664		0.78	0.45	0.009906	0.02505
ENSG00000215895	HSPA5P1	0.78	0.46	0.01053	0.02647
ENSG00000254419		0.78	0.7	0.01488	0.03612
ENSG00000289592		0.78	0.54	0.01499	0.03633
ENSG00000277715		0.78	0.54	0.01504	0.03645
ENSG00000270061		0.78	0.53	0.01511	0.03658
ENSG00000099194	SCD	0.77	0.03	3.89e-111	2.579e-109
ENSG00000023909	GCLM	0.77	0.04	7.849e-83	3.425e-81
ENSG00000167004	PDIA3	0.77	0.05	9.294e-56	2.395e-54
ENSG00000164953	TMEM67	0.77	0.06	2.221e-38	3.843e-37
ENSG00000119899	SLC17A5	0.77	0.07	4.303e-28	5.393e-27
ENSG00000259330	INAFM2	0.77	0.07	2.334e-27	2.867e-26
ENSG00000104998	IL27RA	0.77	0.08	3.02e-24	3.312e-23
ENSG00000129925	PGAP6	0.77	0.09	2.692e-20	2.536e-19
ENSG00000134590	RTL8C	0.77	0.09	1.616e-18	1.404e-17
ENSG00000157379	DHRS1	0.77	0.12	5.662e-11	3.333e-10
ENSG00000254602	MIR130AHG	0.77	0.14	3.437e-09	1.782e-08
ENSG00000213398	LCAT	0.77	0.14	6.989e-09	3.535e-08
ENSG00000183891	TTC32	0.77	0.15	1.531e-08	7.561e-08
ENSG00000247516	MIR4458HG	0.77	0.15	3.338e-08	1.606e-07
ENSG00000283236		0.77	0.17	1.324e-06	5.568e-06
ENSG00000269293	ZSCAN16-AS1	0.77	0.18	1.977e-06	8.163e-06
ENSG00000225218		0.77	0.22	7.477e-05	0.0002641
ENSG00000183458	PKD1P3	0.77	0.23	0.0001093	0.0003781
ENSG00000196862	RGPD4	0.77	0.24	0.0001994	0.0006689
ENSG00000116678	LEPR	0.77	0.27	0.0006788	0.002118
ENSG00000290578		0.77	0.28	0.0008749	0.002683
ENSG00000290956	FAM21EP	0.77	0.28	0.0008912	0.00273
ENSG00000212864	RNF208	0.77	0.28	0.0009401	0.002869
ENSG00000274422		0.77	0.3	0.001392	0.004135
ENSG00000234498	RPL13AP20	0.77	0.3	0.00142	0.004215
ENSG00000198857	HSD3BP5	0.77	0.33	0.00265	0.007522
ENSG00000251081		0.77	0.36	0.004132	0.01128
ENSG00000183248	PRR36	0.77	0.37	0.005124	0.01375
ENSG00000289180		0.77	0.79	0.007869	0.02036
ENSG00000254739		0.77	0.44	0.01017	0.02566
ENSG00000254109	RBPMS-AS1	0.77	0.45	0.01104	0.02763
ENSG00000252244	RNU7-3P	0.77	0.46	0.0112	0.02798
ENSG00000237159	CNTFR-AS1	0.77	0.75	0.01173	0.02919
ENSG00000259657	PIGHP1	0.77	0.75	0.0118	0.02934
ENSG00000286677		0.77	0.74	0.01209	0.02997
ENSG00000271855		0.77	0.48	0.01218	0.03017
ENSG00000240204	SMKR1	0.77	0.51	0.01441	0.03507
ENSG00000289110		0.77	0.67	0.01665	0.03993
ENSG00000285886		0.77	0.66	0.01714	0.04098
ENSG00000285130		0.77	0.64	0.01786	0.04254
ENSG00000230615		0.77	0.64	0.01804	0.04292
ENSG00000166224	SGPL1	0.76	0.04	5.569e-87	2.54e-85
ENSG00000119048	UBE2B	0.76	0.05	1.447e-62	4.243e-61
ENSG00000152409	JMY	0.76	0.05	1.074e-50	2.451e-49
ENSG00000204386	NEU1	0.76	0.06	7.333e-41	1.35e-39
ENSG00000178381	ZFAND2A	0.76	0.06	1.094e-37	1.858e-36
ENSG00000137161	CNPY3	0.76	0.06	5.52e-35	8.644e-34
ENSG00000173915	ATP5MK	0.76	0.07	4.469e-28	5.595e-27
ENSG00000185946	RNPC3	0.76	0.08	1.784e-20	1.694e-19
ENSG00000197774	EME2	0.76	0.09	2.011e-17	1.67e-16
ENSG00000146826	TRAPPC14	0.76	0.09	8.168e-17	6.605e-16
ENSG00000178449	COX14	0.76	0.09	9.161e-17	7.394e-16
ENSG00000225953	SATB2-AS1	0.76	0.12	1.649e-11	1.004e-10
ENSG00000258947	TUBB3	0.76	0.14	8.886e-09	4.464e-08
ENSG00000135976	ANKRD36	0.76	0.14	8.897e-09	4.469e-08
ENSG00000215030	RPL13P12	0.76	0.15	4.815e-08	2.288e-07
ENSG00000054148	PHPT1	0.76	0.16	1.877e-07	8.531e-07
ENSG00000270344	POC1B-AS1	0.76	0.16	5.102e-07	2.23e-06
ENSG00000261799		0.76	0.16	6.064e-07	2.634e-06
ENSG00000196741	LINC01560	0.76	0.22	7.418e-05	0.0002621
ENSG00000268218		0.76	0.25	0.0003342	0.001087
ENSG00000188227	ZNF793	0.76	0.25	0.0003515	0.00114
ENSG00000196668	LINC00173	0.76	0.25	0.0003949	0.001273
ENSG00000257815	PRANCR	0.76	0.25	0.0003949	0.001273
ENSG00000288766		0.76	0.28	0.0008615	0.002644
ENSG00000226711	FAM66C	0.76	0.3	0.001756	0.005134
ENSG00000272145	NFYC-AS1	0.76	0.32	0.002374	0.006794
ENSG00000086506	HBQ1	0.76	0.37	0.005848	0.01553
ENSG00000286909		0.76	0.39	0.006869	0.01799
ENSG00000289021		0.76	0.41	0.008136	0.02098
ENSG00000285748		0.76	0.79	0.00832	0.02141
ENSG00000153162	BMP6	0.76	0.45	0.01153	0.02873
ENSG00000258643	BCL2L2-PABPN1	0.76	0.45	0.01166	0.02902
ENSG00000272848		0.76	0.45	0.01189	0.02954
ENSG00000225339		0.76	0.47	0.01322	0.03247
ENSG00000266560		0.76	0.48	0.01339	0.03283
ENSG00000278075		0.76	0.48	0.01404	0.03426
ENSG00000207614	MIR193A	0.76	0.71	0.01561	0.03767
ENSG00000279254		0.76	0.69	0.0166	0.03982
ENSG00000125895	TMEM74B	0.76	0.68	0.01746	0.04167
ENSG00000267795	SMIM22	0.76	0.67	0.0179	0.04261
ENSG00000251138	LINC02882	0.76	0.56	0.01846	0.04382
ENSG00000279837		0.76	0.62	0.0187	0.04433
ENSG00000264520		0.76	0.65	0.019	0.04497
ENSG00000179889	PDXDC1	0.75	0.04	9.599e-93	5.026e-91
ENSG00000183955	KMT5A	0.75	0.04	1.399e-87	6.495e-86
ENSG00000115216	NRBP1	0.75	0.04	8.695e-80	3.574e-78
ENSG00000006125	AP2B1	0.75	0.04	4.772e-79	1.937e-77
ENSG00000198431	TXNRD1	0.75	0.04	4.087e-73	1.505e-71
ENSG00000142871	CCN1	0.75	0.04	6.937e-70	2.374e-68
ENSG00000135250	SRPK2	0.75	0.05	5.287e-59	1.46e-57
ENSG00000116793	PHTF1	0.75	0.05	4.125e-50	9.271e-49
ENSG00000157224	CLDN12	0.75	0.05	6.919e-45	1.391e-43
ENSG00000231074	HCG18	0.75	0.05	3.548e-43	6.906e-42
ENSG00000150457	LATS2	0.75	0.06	2.406e-41	4.491e-40
ENSG00000172795	DCP2	0.75	0.06	4.28e-37	7.11e-36
ENSG00000102100	SLC35A2	0.75	0.07	9.176e-26	1.063e-24
ENSG00000055211	GINM1	0.75	0.07	1.004e-24	1.123e-23
ENSG00000100836	PABPN1	0.75	0.08	6.177e-20	5.725e-19
ENSG00000197562	RAB40C	0.75	0.13	5.578e-10	3.069e-09
ENSG00000267106	ZNF561-AS1	0.75	0.16	2.708e-07	1.214e-06
ENSG00000265298		0.75	0.16	3.76e-07	1.665e-06
ENSG00000166145	SPINT1	0.75	0.17	8.471e-07	3.62e-06
ENSG00000157680	DGKI	0.75	0.19	9.5e-06	3.681e-05
ENSG00000205670	SMIM11	0.75	0.24	0.0002893	0.0009493
ENSG00000140993	TIGD7	0.75	0.25	0.0003189	0.00104
ENSG00000280152		0.75	0.26	0.0005255	0.001668
ENSG00000278948		0.75	0.26	0.0005658	0.001788
ENSG00000229422		0.75	0.28	0.0009301	0.00284
ENSG00000203279		0.75	0.28	0.001218	0.00365
ENSG00000272221		0.75	0.3	0.001793	0.005236
ENSG00000248752		0.75	0.33	0.003198	0.008936
ENSG00000025708	TYMP	0.75	0.35	0.004642	0.01256
ENSG00000164707	SLC13A4	0.75	0.37	0.00587	0.01559
ENSG00000100290	BIK	0.75	0.38	0.006448	0.01697
ENSG00000107201	RIGI	0.75	0.4	0.00794	0.02053
ENSG00000285725		0.75	0.4	0.008532	0.0219
ENSG00000287569		0.75	0.41	0.008895	0.02275
ENSG00000286004		0.75	0.43	0.0111	0.02777
ENSG00000273084	LINC03073	0.75	0.43	0.01142	0.02848
ENSG00000223803	RPS20P14	0.75	0.47	0.0142	0.0346
ENSG00000278156	TSC22D1-AS1	0.75	0.48	0.01513	0.03663
ENSG00000289603		0.75	0.62	0.01955	0.0462
ENSG00000261202	TNRC6B-DT	0.75	0.64	0.02012	0.0474
ENSG00000086232	EIF2AK1	0.74	0.04	3.06e-91	1.538e-89
ENSG00000128606	LRRC17	0.74	0.04	2.85e-63	8.49e-62
ENSG00000120742	SERP1	0.74	0.05	6.072e-57	1.596e-55
ENSG00000100221	JOSD1	0.74	0.05	4.069e-50	9.154e-49
ENSG00000113328	CCNG1	0.74	0.06	3.003e-41	5.592e-40
ENSG00000162695	SLC30A7	0.74	0.06	3.989e-39	7.024e-38
ENSG00000105281	SLC1A5	0.74	0.06	4.815e-35	7.562e-34
ENSG00000177606	JUN	0.74	0.06	1.111e-34	1.723e-33
ENSG00000114933	INO80D	0.74	0.06	5.73e-32	8.184e-31
ENSG00000143013	LMO4	0.74	0.06	1.157e-30	1.593e-29
ENSG00000197860	SGTB	0.74	0.07	3.828e-29	4.999e-28
ENSG00000196365	LONP1	0.74	0.07	7.31e-29	9.456e-28
ENSG00000113811	SELENOK	0.74	0.07	3.237e-27	3.957e-26
ENSG00000164603	BMT2	0.74	0.07	6.829e-26	7.95e-25
ENSG00000157764	BRAF	0.74	0.07	9.646e-26	1.117e-24
ENSG00000188153	COL4A5	0.74	0.07	1.525e-23	1.631e-22
ENSG00000222009	BTBD19	0.74	0.08	4.088e-21	3.99e-20
ENSG00000260565	ERVK13-1	0.74	0.08	3.504e-19	3.142e-18
ENSG00000130203	APOE	0.74	0.08	3.791e-19	3.389e-18
ENSG00000173933	RBM4	0.74	0.09	1.536e-17	1.283e-16
ENSG00000198832	SELENOM	0.74	0.09	2.48e-16	1.961e-15
ENSG00000291087	CRYBB2P1	0.74	0.1	1.859e-13	1.274e-12
ENSG00000228594	FNDC10	0.74	0.12	1.539e-10	8.817e-10
ENSG00000133111	RFXAP	0.74	0.16	3.347e-07	1.488e-06
ENSG00000225973	PIGBOS1	0.74	0.21	6.557e-05	0.0002332
ENSG00000160282	FTCD	0.74	0.22	0.0001022	0.0003549
ENSG00000099834	CDHR5	0.74	0.24	0.0003471	0.001127
ENSG00000062582	MRPS24	0.74	0.31	0.002467	0.007045
ENSG00000249637	ANKHD1-DT	0.74	0.33	0.004023	0.01102
ENSG00000102796	DHRS12	0.74	0.37	0.007278	0.01897
ENSG00000231966	LINC02818	0.74	0.39	0.007786	0.02017
ENSG00000288746		0.74	0.4	0.00886	0.02267
ENSG00000286408		0.74	0.4	0.009433	0.02397
ENSG00000261251	EFCAB6-DT	0.74	0.44	0.01196	0.02971
ENSG00000257097	CLIP1-AS1	0.74	0.44	0.01276	0.03145
ENSG00000232645	LINC01431	0.74	0.44	0.01305	0.0321
ENSG00000223725		0.74	0.73	0.01487	0.03609
ENSG00000271009		0.74	0.47	0.01513	0.03663
ENSG00000267289	PIN1-DT	0.74	0.72	0.01627	0.03909
ENSG00000225513	RPL29P20	0.74	0.51	0.01762	0.04203
ENSG00000250910	MAP9-AS1	0.74	0.51	0.01868	0.04429
ENSG00000124249	KCNK15	0.74	0.53	0.01913	0.04527
ENSG00000272097	TMEM14B-DT	0.74	0.59	0.02066	0.04854
ENSG00000136197	C7orf25	0.74	0.59	0.02109	0.04948
ENSG00000131910	NR0B2	0.74	0.62	0.02113	0.04955
ENSG00000119537	KDSR	0.73	0.05	6.944e-49	1.519e-47
ENSG00000178567	EPM2AIP1	0.73	0.05	1.289e-43	2.536e-42
ENSG00000134086	VHL	0.73	0.05	7.179e-43	1.391e-41
ENSG00000111962	UST	0.73	0.06	3.38e-40	6.082e-39
ENSG00000000419	DPM1	0.73	0.06	3.706e-33	5.482e-32
ENSG00000105426	PTPRS	0.73	0.07	5.297e-28	6.623e-27
ENSG00000175137	SH3BP5L	0.73	0.07	1.081e-27	1.343e-26
ENSG00000140450	ARRDC4	0.73	0.07	1.44e-26	1.723e-25
ENSG00000186395	KRT10	0.73	0.07	6.963e-26	8.103e-25
ENSG00000114383	TUSC2	0.73	0.07	7.026e-26	8.172e-25
ENSG00000283183		0.73	0.07	1.616e-25	1.857e-24
ENSG00000168591	TMUB2	0.73	0.07	2.808e-25	3.202e-24
ENSG00000147421	HMBOX1	0.73	0.07	3.631e-25	4.115e-24
ENSG00000237187	NR2F1-AS1	0.73	0.07	1.225e-24	1.363e-23
ENSG00000008283	CYB561	0.73	0.07	5.029e-24	5.478e-23
ENSG00000148384	INPP5E	0.73	0.08	9.458e-19	8.299e-18
ENSG00000177666	PNPLA2	0.73	0.09	5.488e-18	4.664e-17
ENSG00000116983	HPCAL4	0.73	0.09	1.738e-16	1.382e-15
ENSG00000126062	TMEM115	0.73	0.09	5.441e-16	4.233e-15
ENSG00000229618		0.73	0.1	2.94e-15	2.207e-14
ENSG00000170271	FAXDC2	0.73	0.11	9.715e-13	6.377e-12
ENSG00000078814	MYH7B	0.73	0.12	7.111e-10	3.885e-09
ENSG00000176182	MYPOP	0.73	0.12	7.782e-10	4.233e-09
ENSG00000213085	CFAP45	0.73	0.14	2.918e-08	1.412e-07
ENSG00000260231	KDM7A-DT	0.73	0.15	4.287e-07	1.889e-06
ENSG00000184451	CCR10	0.73	0.16	7.037e-07	3.037e-06
ENSG00000247373	TMED2-DT	0.73	0.19	2.751e-05	0.0001016
ENSG00000224687	RASAL2-AS1	0.73	0.19	2.855e-05	0.0001053
ENSG00000227946	INO80D-AS1	0.73	0.21	9.234e-05	0.0003223
ENSG00000118785	SPP1	0.73	0.22	0.0001703	0.0005753
ENSG00000198870	STKLD1	0.73	0.23	0.0002574	0.0008513
ENSG00000247157	LINC01252	0.73	0.25	0.0005299	0.001681
ENSG00000291317	TMEM276	0.73	0.29	0.001962	0.005695
ENSG00000261126	RBFADN	0.73	0.29	0.002002	0.005798
ENSG00000224546	EIF4BP3	0.73	0.31	0.002715	0.00769
ENSG00000276071		0.73	0.32	0.003136	0.00878
ENSG00000220685		0.73	0.31	0.003154	0.008826
ENSG00000164509	IL31RA	0.73	0.32	0.003708	0.01023
ENSG00000291054		0.73	0.33	0.003876	0.01066
ENSG00000198075	SULT1C4	0.73	0.33	0.003996	0.01095
ENSG00000260911		0.73	0.33	0.004226	0.01151
ENSG00000269901		0.73	0.34	0.004984	0.01341
ENSG00000224903	RNF32-AS1	0.73	0.37	0.006962	0.01821
ENSG00000224046	DMTF1-AS1	0.73	0.38	0.007943	0.02054
ENSG00000248916	NUP210P3	0.73	0.79	0.008005	0.02068
ENSG00000259376		0.73	0.4	0.01043	0.02626
ENSG00000290357		0.73	0.77	0.01053	0.02647
ENSG00000273448		0.73	0.41	0.01077	0.02702
ENSG00000184303	DRD5P1	0.73	0.76	0.01235	0.03053
ENSG00000143365	RORC	0.73	0.45	0.01516	0.03667
ENSG00000185527	PDE6G	0.73	0.45	0.0153	0.03697
ENSG00000259744		0.73	0.49	0.01742	0.0416
ENSG00000289915		0.73	0.7	0.01866	0.04426
ENSG00000263142	LRRC37A17P	0.73	0.69	0.01886	0.04469
ENSG00000290008		0.73	0.53	0.02035	0.04791
ENSG00000009335	UBE3C	0.72	0.04	8.799e-92	4.482e-90
ENSG00000060982	BCAT1	0.72	0.05	5.261e-55	1.341e-53
ENSG00000134324	LPIN1	0.72	0.05	3.769e-50	8.484e-49
ENSG00000136436	CALCOCO2	0.72	0.05	1.062e-47	2.261e-46
ENSG00000213281	NRAS	0.72	0.05	3.447e-43	6.72e-42
ENSG00000106799	TGFBR1	0.72	0.06	3.6e-40	6.473e-39
ENSG00000104312	RIPK2	0.72	0.06	6.577e-35	1.026e-33
ENSG00000187164	SHTN1	0.72	0.06	3.779e-30	5.098e-29
ENSG00000008300	CELSR3	0.72	0.06	5.216e-30	7.011e-29
ENSG00000165915	SLC39A13	0.72	0.07	1.146e-24	1.277e-23
ENSG00000108840	HDAC5	0.72	0.07	3.679e-24	4.022e-23
ENSG00000124067	SLC12A4	0.72	0.08	1.273e-21	1.265e-20
ENSG00000243335	KCTD7	0.72	0.08	1.759e-20	1.67e-19
ENSG00000105520	PLPPR2	0.72	0.08	6.239e-20	5.78e-19
ENSG00000242474	LINC03015	0.72	0.08	7.539e-19	6.637e-18
ENSG00000169710	FASN	0.72	0.08	1.273e-18	1.111e-17
ENSG00000198453	ZNF568	0.72	0.09	7.324e-17	5.941e-16
ENSG00000174943	KCTD13	0.72	0.09	9.718e-17	7.824e-16
ENSG00000130176	CNN1	0.72	0.09	4.213e-15	3.143e-14
ENSG00000172375	C2CD2L	0.72	0.1	9.915e-15	7.266e-14
ENSG00000148090	AUH	0.72	0.1	1.278e-14	9.307e-14
ENSG00000141570	CBX8	0.72	0.1	8.025e-14	5.609e-13
ENSG00000137171	KLC4	0.72	0.1	1.369e-13	9.452e-13
ENSG00000104886	PLEKHJ1	0.72	0.11	1.179e-11	7.249e-11
ENSG00000147155	EBP	0.72	0.11	2.376e-11	1.435e-10
ENSG00000155530	LRGUK	0.72	0.16	1.39e-06	5.832e-06
ENSG00000184719	RNLS	0.72	0.16	1.556e-06	6.497e-06
ENSG00000284669		0.72	0.19	2.324e-05	8.662e-05
ENSG00000250802	ZBED3-AS1	0.72	0.19	3.216e-05	0.000118
ENSG00000213889	PPM1N	0.72	0.2	4.645e-05	0.0001675
ENSG00000150281	CTF1	0.72	0.21	0.0001323	0.000453
ENSG00000260708	TBC1D22A-DT	0.72	0.23	0.0002315	0.00077
ENSG00000232815	DUX4L50	0.72	0.22	0.0002395	0.000795
ENSG00000291158	LINC00869	0.72	0.23	0.0003078	0.001006
ENSG00000231952	DPY19L1P2	0.72	0.24	0.0004356	0.001398
ENSG00000236700	LINC01010	0.72	0.24	0.000516	0.001641
ENSG00000260001	TGFBR3L	0.72	0.25	0.0006783	0.002117
ENSG00000289483		0.72	0.25	0.000723	0.002248
ENSG00000130307	USHBP1	0.72	0.28	0.001929	0.00561
ENSG00000237638	LINC02245	0.72	0.3	0.002834	0.007994
ENSG00000075073	TACR2	0.72	0.3	0.002959	0.008324
ENSG00000289019		0.72	0.33	0.004618	0.0125
ENSG00000271754		0.72	0.77	0.01089	0.02727
ENSG00000198626	RYR2	0.72	0.4	0.0109	0.02729
ENSG00000287817		0.72	0.41	0.01185	0.02946
ENSG00000078081	LAMP3	0.72	0.42	0.0136	0.0333
ENSG00000101489	CELF4	0.72	0.73	0.0156	0.03765
ENSG00000289890		0.72	0.45	0.01584	0.03815
ENSG00000256084		0.72	0.47	0.01742	0.0416
ENSG00000168374	ARF4	0.71	0.04	1.552e-65	4.868e-64
ENSG00000008083	JARID2	0.71	0.04	6.319e-62	1.828e-60
ENSG00000125977	EIF2S2	0.71	0.04	8.142e-60	2.28e-58
ENSG00000075420	FNDC3B	0.71	0.04	2.085e-56	5.42e-55
ENSG00000109436	TBC1D9	0.71	0.05	2.401e-45	4.865e-44
ENSG00000155252	PI4K2A	0.71	0.06	2.185e-34	3.351e-33
ENSG00000165516	KLHDC2	0.71	0.06	2.321e-30	3.16e-29
ENSG00000160752	FDPS	0.71	0.06	2.061e-28	2.61e-27
ENSG00000119242	CCDC92	0.71	0.07	7.906e-25	8.884e-24
ENSG00000035115	SH3YL1	0.71	0.08	1.875e-20	1.778e-19
ENSG00000256537	SMIM10L1	0.71	0.08	6.54e-19	5.775e-18
ENSG00000152117	SMPD4BP	0.71	0.09	1.25e-15	9.508e-15
ENSG00000171291	ZNF439	0.71	0.09	5.859e-15	4.34e-14
ENSG00000251322	SHANK3	0.71	0.11	1.203e-11	7.395e-11
ENSG00000224877	NDUFAF8	0.71	0.11	1.344e-11	8.227e-11
ENSG00000257698	GIHCG	0.71	0.11	2.722e-11	1.637e-10
ENSG00000204344	STK19	0.71	0.12	3.379e-10	1.886e-09
ENSG00000236144	TMEM147-AS1	0.71	0.13	2.067e-09	1.09e-08
ENSG00000241749	RPSAP52	0.71	0.14	4.102e-08	1.959e-07
ENSG00000152669	CCNO	0.71	0.14	9.076e-08	4.226e-07
ENSG00000269929	MIRLET7A1HG	0.71	0.14	1.172e-07	5.405e-07
ENSG00000174004	NRROS	0.71	0.15	5.318e-07	2.323e-06
ENSG00000291122	CASTOR3P	0.71	0.16	1.556e-06	6.494e-06
ENSG00000100445	SDR39U1	0.71	0.16	1.988e-06	8.206e-06
ENSG00000277142	LINC00235	0.71	0.2	5.943e-05	0.0002122
ENSG00000161509	GRIN2C	0.71	0.22	0.0001921	0.0006452
ENSG00000206561	COLQ	0.71	0.23	0.0003398	0.001104
ENSG00000275457		0.71	0.23	0.0003493	0.001134
ENSG00000233058	ATP13A3-DT	0.71	0.32	0.004188	0.01142
ENSG00000278376		0.71	0.34	0.005959	0.0158
ENSG00000230798	FOXD3-AS1	0.71	0.34	0.006194	0.01635
ENSG00000255568	BRWD1-AS2	0.71	0.37	0.008939	0.02285
ENSG00000229930		0.71	0.78	0.009471	0.02405
ENSG00000150510	FAM124A	0.71	0.4	0.01179	0.02931
ENSG00000223813	PRR15-DT	0.71	0.44	0.01541	0.03723
ENSG00000279900		0.71	0.44	0.01608	0.03868
ENSG00000213413	PVRIG	0.71	0.46	0.01865	0.04424
ENSG00000214212	C19orf38	0.71	0.48	0.01925	0.04553
ENSG00000185127	C6orf120	0.7	0.04	5.626e-78	2.249e-76
ENSG00000075391	RASAL2	0.7	0.05	8.845e-43	1.708e-41
ENSG00000145050	MANF	0.7	0.05	5.539e-42	1.052e-40
ENSG00000092964	DPYSL2	0.7	0.06	1.812e-37	3.051e-36
ENSG00000196867	ZFP28	0.7	0.06	2.55e-35	4.046e-34
ENSG00000151746	BICD1	0.7	0.06	2.966e-28	3.737e-27
ENSG00000046604	DSG2	0.7	0.07	2.958e-26	3.486e-25
ENSG00000003249	DBNDD1	0.7	0.07	3.578e-26	4.206e-25
ENSG00000204310	AGPAT1	0.7	0.07	3.744e-24	4.091e-23
ENSG00000187801	ZFP69B	0.7	0.07	2.015e-22	2.062e-21
ENSG00000178053	MLF1	0.7	0.08	1.414e-18	1.231e-17
ENSG00000132846	ZBED3	0.7	0.09	3.977e-14	2.825e-13
ENSG00000064547	LPAR2	0.7	0.11	8.309e-12	5.149e-11
ENSG00000258366	RTEL1	0.7	0.11	1.061e-10	6.147e-10
ENSG00000147894	C9orf72	0.7	0.11	2.204e-10	1.25e-09
ENSG00000223403	MEG9	0.7	0.12	2.762e-09	1.441e-08
ENSG00000260916	CCPG1	0.7	0.13	3.934e-09	2.027e-08
ENSG00000230844	ZNF674-AS1	0.7	0.13	6.725e-09	3.405e-08
ENSG00000197261	C6orf141	0.7	0.13	8.941e-09	4.49e-08
ENSG00000260942	CAPN10-DT	0.7	0.13	1.297e-08	6.443e-08
ENSG00000186787	SPIN2B	0.7	0.15	6.097e-07	2.648e-06
ENSG00000224934	GOT1-DT	0.7	0.19	3.294e-05	0.0001206
ENSG00000254595		0.7	0.22	0.0002811	0.0009243
ENSG00000155066	PROM2	0.7	0.25	0.0008238	0.002539
ENSG00000250337	PURPL	0.7	0.25	0.000973	0.002964
ENSG00000240370	RPL13P5	0.7	0.26	0.001366	0.004062
ENSG00000165171	METTL27	0.7	0.35	0.007483	0.01947
ENSG00000130045	NXNL2	0.7	0.41	0.01412	0.03442
ENSG00000284602		0.7	0.41	0.0148	0.03593
ENSG00000226747	FSIP2-AS2	0.7	0.72	0.018	0.04283
ENSG00000207959	MIR656	0.7	0.46	0.0195	0.04607
ENSG00000289704		0.7	0.71	0.01973	0.04659
ENSG00000289689		0.7	0.46	0.02037	0.04795
ENSG00000123091	RNF11	0.69	0.04	1.449e-75	5.548e-74
ENSG00000089063	TMEM230	0.69	0.04	7.903e-71	2.777e-69
ENSG00000143575	HAX1	0.69	0.04	2.52e-53	6.156e-52
ENSG00000148154	UGCG	0.69	0.05	6.684e-52	1.571e-50
ENSG00000179218	CALR	0.69	0.05	1.177e-50	2.685e-49
ENSG00000184203	PPP1R2	0.69	0.05	5.164e-44	1.023e-42
ENSG00000123384	LRP1	0.69	0.05	3.605e-40	6.479e-39
ENSG00000204619	PPP1R11	0.69	0.05	7.406e-39	1.299e-37
ENSG00000034713	GABARAPL2	0.69	0.05	2.152e-38	3.729e-37
ENSG00000097007	ABL1	0.69	0.05	8.62e-38	1.469e-36
ENSG00000145362	ANK2	0.69	0.06	4.832e-35	7.585e-34
ENSG00000168894	RNF181	0.69	0.06	1.485e-34	2.29e-33
ENSG00000143067	ZNF697	0.69	0.06	7.603e-33	1.114e-31
ENSG00000157933	SKI	0.69	0.06	4.448e-31	6.214e-30
ENSG00000127920	GNG11	0.69	0.06	1.735e-30	2.379e-29
ENSG00000171735	CAMTA1	0.69	0.07	5.77e-26	6.732e-25
ENSG00000189410	SH2D5	0.69	0.07	1.929e-22	1.977e-21
ENSG00000173875	ZNF791	0.69	0.07	4.369e-21	4.256e-20
ENSG00000090266	NDUFB2	0.69	0.08	4.893e-19	4.352e-18
ENSG00000107731	UNC5B	0.69	0.08	2.893e-18	2.484e-17
ENSG00000181773	GPR3	0.69	0.09	1.213e-15	9.234e-15
ENSG00000180354	MTURN	0.69	0.1	3.779e-13	2.543e-12
ENSG00000290873	LINC03009	0.69	0.1	8.719e-13	5.736e-12
ENSG00000170390	DCLK2	0.69	0.1	2.476e-12	1.587e-11
ENSG00000181588	MEX3D	0.69	0.11	1.627e-11	9.908e-11
ENSG00000212694	LINC01089	0.69	0.11	2.336e-11	1.412e-10
ENSG00000154134	ROBO3	0.69	0.11	1.244e-10	7.172e-10
ENSG00000120693	SMAD9	0.69	0.12	1.641e-09	8.729e-09
ENSG00000231312	MAP4K3-DT	0.69	0.13	8.049e-09	4.056e-08
ENSG00000239779	WBP1	0.69	0.13	3.257e-08	1.568e-07
ENSG00000276900		0.69	0.18	1.607e-05	6.086e-05
ENSG00000242622	GSK3B-DT	0.69	0.18	2.856e-05	0.0001053
ENSG00000196605	ZNF846	0.69	0.19	6.289e-05	0.0002241
ENSG00000181652	ATG9B	0.69	0.2	8.339e-05	0.0002927
ENSG00000171189	GRIK1	0.69	0.22	0.0003517	0.001141
ENSG00000091622	PITPNM3	0.69	0.24	0.0007318	0.002272
ENSG00000197301	HMGA2-AS1	0.69	0.27	0.001943	0.005645
ENSG00000070831	CDC42	0.69	0.3	0.003634	0.01005
ENSG00000186409	CCDC30	0.69	0.32	0.005104	0.0137
ENSG00000075790	BCAP29	0.69	0.32	0.005395	0.01442
ENSG00000288891		0.69	0.34	0.007109	0.01856
ENSG00000289523		0.69	0.34	0.00754	0.0196
ENSG00000261430		0.69	0.79	0.007858	0.02034
ENSG00000253658	LINC01592	0.69	0.4	0.01344	0.03296
ENSG00000261441	POLG-DT	0.69	0.41	0.01556	0.03758
ENSG00000199092	MIR410	0.69	0.74	0.01624	0.03901
ENSG00000249884	RNF103-CHMP3	0.69	0.42	0.01628	0.03909
ENSG00000240871	KRTAP4-7	0.69	0.71	0.02061	0.04844
ENSG00000131323	TRAF3	0.68	0.04	1.172e-53	2.892e-52
ENSG00000166741	NNMT	0.68	0.05	1.61e-52	3.86e-51
ENSG00000139372	TDG	0.68	0.05	5.686e-41	1.053e-39
ENSG00000115520	COQ10B	0.68	0.05	2.027e-38	3.524e-37
ENSG00000100554	ATP6V1D	0.68	0.05	1.11e-35	1.786e-34
ENSG00000152137	HSPB8	0.68	0.06	1.868e-34	2.872e-33
ENSG00000164031	DNAJB14	0.68	0.06	6.614e-33	9.713e-32
ENSG00000136560	TANK	0.68	0.06	2.508e-31	3.53e-30
ENSG00000198856	OSTC	0.68	0.06	2.94e-29	3.855e-28
ENSG00000125356	NDUFA1	0.68	0.06	1.504e-27	1.863e-26
ENSG00000163629	PTPN13	0.68	0.07	2.163e-26	2.57e-25
ENSG00000168944	CEP120	0.68	0.07	1.744e-24	1.932e-23
ENSG00000206418	RAB12	0.68	0.08	6.282e-20	5.818e-19
ENSG00000187531	SIRT7	0.68	0.08	3.429e-19	3.077e-18
ENSG00000287151	C2orf27A	0.68	0.08	3.121e-17	2.569e-16
ENSG00000126351	THRA	0.68	0.09	3.121e-16	2.455e-15
ENSG00000247828	TMEM161B-DT	0.68	0.09	3.991e-16	3.12e-15
ENSG00000065833	ME1	0.68	0.09	3.236e-15	2.425e-14
ENSG00000174851	YIF1A	0.68	0.09	4.569e-15	3.402e-14
ENSG00000185189	NRBP2	0.68	0.09	7.495e-14	5.247e-13
ENSG00000116761	CTH	0.68	0.09	1.953e-13	1.337e-12
ENSG00000136842	TMOD1	0.68	0.11	2.424e-11	1.462e-10
ENSG00000182400	TRAPPC6B	0.68	0.11	2.456e-10	1.386e-09
ENSG00000115226	FNDC4	0.68	0.11	4.522e-10	2.502e-09
ENSG00000197119	SLC25A29	0.68	0.13	1.14e-08	5.69e-08
ENSG00000160200	CBS	0.68	0.16	3.962e-06	1.593e-05
ENSG00000137103	TMEM8B	0.68	0.17	1.7e-05	6.413e-05
ENSG00000215067	ALOX12-AS1	0.68	0.18	4.247e-05	0.0001538
ENSG00000291092	PMS2P3	0.68	0.18	4.314e-05	0.0001562
ENSG00000053702	NRIP2	0.68	0.19	6.739e-05	0.0002395
ENSG00000261512		0.68	0.2	0.0001163	0.000401
ENSG00000103723	AP3B2	0.68	0.21	0.0001732	0.0005847
ENSG00000235961	PNMA6A	0.68	0.24	0.0007621	0.002359
ENSG00000158716	DUSP23	0.68	0.26	0.001506	0.004447
ENSG00000204052	LRRC73	0.68	0.26	0.001815	0.005297
ENSG00000279198		0.68	0.28	0.003058	0.008578
ENSG00000260136		0.68	0.32	0.006965	0.01822
ENSG00000188959	C9orf152	0.68	0.34	0.007758	0.0201
ENSG00000224358	TMCO1-AS1	0.68	0.33	0.007896	0.02042
ENSG00000167011	NAT16	0.68	0.34	0.008085	0.02086
ENSG00000142530	GARIN5A	0.68	0.34	0.008432	0.02167
ENSG00000279568		0.68	0.34	0.008448	0.02171
ENSG00000281912	LINC01144	0.68	0.38	0.01279	0.03152
ENSG00000286379		0.68	0.4	0.01627	0.03909
ENSG00000256732		0.68	0.74	0.01646	0.03949
ENSG00000287710		0.68	0.42	0.01837	0.04362
ENSG00000183562		0.68	0.43	0.01892	0.04482
ENSG00000286147		0.68	0.43	0.02004	0.04722
ENSG00000152291	TGOLN2	0.67	0.03	1.136e-106	7.182e-105
ENSG00000204262	COL5A2	0.67	0.04	1.174e-74	4.398e-73
ENSG00000197081	IGF2R	0.67	0.04	6.662e-62	1.923e-60
ENSG00000281649	EBLN3P	0.67	0.04	2.942e-57	7.78e-56
ENSG00000154945	ANKRD40	0.67	0.04	4.552e-52	1.079e-50
ENSG00000124151	NCOA3	0.67	0.04	7.792e-52	1.83e-50
ENSG00000129083	COPB1	0.67	0.05	2.434e-50	5.502e-49
ENSG00000075223	SEMA3C	0.67	0.05	2.603e-50	5.88e-49
ENSG00000054523	KIF1B	0.67	0.05	6.772e-46	1.388e-44
ENSG00000134245	WNT2B	0.67	0.05	2.248e-45	4.559e-44
ENSG00000203880	PCMTD2	0.67	0.05	5.371e-41	9.966e-40
ENSG00000114200	BCHE	0.67	0.05	2.6e-37	4.35e-36
[truncated: 3,426 more rows]
