# Supplementary material for: Inhibiting cholesterol synthesis halts rhabdomyosarcoma growth via ER stress and cell cycle arrest
Source: EMBO Mol Med. 2025 Nov 17;17(12):3586–606. doi: 10.1038/s44321-025-00336-x (PMC12686467; doi:10.1038/s44321-025-00336-x)
Supplement: Supplementary file 6 — Source data Fig. 1 [file 44321_2025_336_MOESM6_ESM.zip]

Archive with 20 entries (18 files):
- Figure 1/
- __MACOSX/._Figure 1
- Figure 1/Figure 1 A,B shPROX1 DEG and GO of commonly downregulate in RD and KLHEL1 but not in myoblast.xlsx
- __MACOSX/Figure 1/._Figure 1 A,B shPROX1 DEG and GO of commonly downregulate in RD and KLHEL1 but not in myoblast.xlsx
- Figure 1/Figure 1G/
- __MACOSX/Figure 1/._Figure 1G
- Figure 1/Cholestrol measurment analysis In RD and KLHEL1 shSCR shPROX1 GFP 310123.xlsx
- __MACOSX/Figure 1/._Cholestrol measurment analysis In RD and KLHEL1 shSCR shPROX1 GFP 310123.xlsx
- Figure 1/.DS_Store
- __MACOSX/Figure 1/._.DS_Store
- Figure 1/Figure 1F Cholesterol biosynthesis genes in human myoblast vs RD RH30 and KLHEL1.xlsx
- __MACOSX/Figure 1/._Figure 1F Cholesterol biosynthesis genes in human myoblast vs RD RH30 and KLHEL1.xlsx
- Figure 1/Figure 1E Cholesterol biosynthesis genes in muscle vs FNRMS and FPRMS.xlsx
- __MACOSX/Figure 1/._Figure 1E Cholesterol biosynthesis genes in muscle vs FNRMS and FPRMS.xlsx
- Figure 1/Figure 1G/Thumbs.db
- __MACOSX/Figure 1/Figure 1G/._Thumbs.db
- Figure 1/Figure 1G/YP13-53991 cancer and health muscle DHCR7 .tif
- __MACOSX/Figure 1/Figure 1G/._YP13-53991 cancer and health muscle DHCR7 .tif
- Figure 1/Figure 1G/LP950609.tif cancer and healthy muscle DHCR7.tif
- __MACOSX/Figure 1/Figure 1G/._LP950609.tif cancer and healthy muscle DHCR7.tif
