# Supplementary material for: Inhibiting cholesterol synthesis halts rhabdomyosarcoma growth via ER stress and cell cycle arrest
Source: EMBO Mol Med. 2025 Nov 17;17(12):3586–606. doi: 10.1038/s44321-025-00336-x (PMC12686467; doi:10.1038/s44321-025-00336-x)
Supplement: Supplementary file 6 — Source data Fig. 1 [file 44321_2025_336_MOESM6_ESM.zip › Figure 1/Figure 1 A,B shPROX1 DEG and GO of commonly downregulate in RD and KLHEL1 but not in myoblast.xlsx]

## Sheet: Sheet1
436 common elements in "RD shPROX1 DN" and "KL1 shPROX1 DN":
MFN1
TMA7
C5orf15
NUP210
HMGCS1
UBE2D3
ARID3A
HAGLR
JUND
FADS1
DHCR24
PNMA2
SYK
NCBP2
SQLE
B4GALT3
KBTBD11
TTC13
SHC2
HMGCR
TLN2
RIMS4
SESN1
CCDC88C
SLC30A9
TLR3
IDH1
IDI1
PANK1
PRR3
RNF157
FDFT1
DCAKD
MFF
TMEM219
ZNF641
ARHGEF3
SCAMP5
SREBF2
NOTCH3
KDM5B
TSC22D3
LRP5
MMAB
AMOT
GPC1
WWC3
MYH14
TMEM258
DGCR6L
ATP6V0A2
HPS3
LYSMD1
MDM4
RRAGD
DDX60
SRSF12
HMGN1
KIAA1958
PSME1
SOX4
DHCR7
CELSR2
ADCK1
TCEA2
LMAN1
USP28
MVD
LAMC3
CAMKK2
SCARF2
SH2D5
SULT4A1
MVK
TRAF4
APOOL
ZNF512
TDG
MRAS
CORO7
CCDC134
PLGRKT
FLRT2
GPT2
TAPBP
KCNJ11
TP53
JUNB
EXD2
NUCKS1
TSPAN6
SENP2
MSANTD4
PALD1
TBC1D24
TATDN3
NXT2
E2F2
BCL11A
CXADR
TAX1BP3
HOXC13
HMGN2
PFAS
DNMT3A
DNASE1
SRD5A3
MAP2K6
SEC23A
ACAT2
CACNA1H
COPG2
RNF141
TSPAN15
NPEPL1
ACO1
GBA2
INAVA
RNF144A
TMEM192
FBXW4
DUSP22
SMAD9
NPTN
FAM53B
ESRRA
THEM6
NUDT9
USO1
DCAF7
KNOP1
ZBTB18
DGUOK
MINDY2
IRF2
METAP1D
PDF
AP3D1
DHTKD1
SNUPN
CNOT7
TWF1
MMGT1
THNSL1
LEMD3
KIF16B
PRKX
TRIB3
ZMYM1
POLR2M
SLC35G1
ABCA2
EXOC2
TAB1
AKT2
TGIF2
ZNF555
PPP1R3B
PYM1
METAP2
TMEM184C
NKIRAS2
EIF2AK1
ELP2
DHX32
PACS2
AGPAT3
NTPCR
RNF146
TBCCD1
HES4
PRKG1
IPO9
SLC35F5
SLC35C2
UBE2V2
MPST
MEGF8
MBTD1
PPA2
TADA3
RAC3
CRELD1
GCC2
TMEM164
KLHL11
TMEM104
FBXO46
SAR1A
SLC25A13
ZNF518B
SKA2
IRGQ
PRDX2
BLOC1S2
CRLS1
IER3IP1
CTDSPL
PODXL2
FBXO42
METTL21A
KCTD15
FBXW8
ZNF618
SELENOI
MIER3
ENDOD1
MIB2
C8orf82
CAAP1
MYEF2
ZNF22
ANAPC16
DPP7
PGGT1B
ZNF395
MIR17HG
RCBTB1
R3HDM4
AKIRIN2
USP37
SAPCD2
EFCAB14
ZNF623
SLC25A4
SIK2
PPIA
TNRC6B
GMPR2
ZBTB33
ELP6
MAP3K1
NCR3LG1
PIBF1
AUH
LGALS3BP
ZBTB10
MICU2
ME2
ANKMY2
ELOVL6
GAB1
AZI2
KBTBD6
PPIL3
ULK3
HADH
TBL1XR1
PRPF40A
GNB1
NIF3L1
IREB2
NCSTN
GGPS1
PCCA
SLC35A4
CNOT6
SKP2
MYC
PMS1
HDGFL3
MGAT1
MTA1
PSMG3
NCK2
TMUB1
STYX
GART
ARL6IP1
CUL5
HPS5
SIN3A
NTN1
APEX2
FAF1
DLD
RETREG3
PYCR1
SNX4
METTL17
SACM1L
PPP3R1
COQ8A
PDHB
DUSP16
TRAPPC13
CDC14B
NDUFS1
UBE3B
BRD7
POMGNT1
REPIN1
WDR76
KDM3A
TRMT5
ABCB7
HMGN4
HINT3
MMACHC
PSEN2
XRN2
DOCK1
PMPCA
AVL9
FMR1
CCNB1IP1
ZBED4
NUP160
CIRBP
RNF187
LSS
SLC12A2
USF1
PKN1
AGGF1
C6orf120
C14orf119
IFNAR1
NARS2
SPTBN2
MTFR1L
OIP5-AS1
TMEM33
TCF20
CLCN7
TMED5
MFN2
MPHOSPH9
CHD7
CCDC25
NUDCD3
PPIP5K2
RSF1
MOGS
CCDC186
ACAP3
SMARCC1
RTF2
CCNL2
VMA21
TBCD
SLF1
CLK2
CCSER2
XPNPEP3
HMBOX1
CPD
GATC
NPEPPS
RNF20
MAPKAPK5
RSL24D1
PCGF3
APEH
PDE3B
PEX19
NT5C3A
SLC25A3
NUFIP2
KCTD20
PSAT1
PCNP
ARHGAP19
KIAA0319L
RRP15
MAPK12
MED12
CNOT10
POLD3
ARF1
DICER1
SORT1
PPP4R3B
QSOX2
LARP7
MAN2A2
PRPF6
SUDS3
AKT1
SLC6A15
DHX8
CEBPG
L3MBTL2
NEK4
UBFD1
RAI14
AMD1
SERINC3
FARP2
EXOSC6
EARS2
EIF4G3
BCL2L13
INTS14
DENR
MAF1
IRF2BP2
PTBP2
CACNA2D1
MAP2K2
RBBP5
RC3H2
FAM136A
DAXX
OCIAD1
GTF2H3
PCM1
NR3C1
SEC62
MTR
PHF20L1
MTREX
NELFCD
MRPL42
RBM3
KDM3B
ATAD1
ATP5F1A
SART3
CHAF1A
CBX1
WDR33
DDX17
DAP3
PGD
CNBP
NRDC
ITPRIPL2
IMMT
DNAJC8
DNAJC10
MSH2
HS2ST1
UGCG
UBC
WDR82

## Sheet: GO
Annotation Cluster 1	Enrichment Score: 8.944508728167152
Category	Term	Count	%	PValue	Genes	List Total	Pop Hits	Pop Total	Fold Enrichment	Bonferroni	Benjamini	FDR
GOTERM_CC_DIRECT	GO:0005654~nucleoplasm	149	34.1743	5.75807e-14	FMR1, UBE2D3, GCC2, NUCKS1, NR3C1, DCAF7, CDC14B, AMOT, MYC, SESN1, AKT2, NARS2, AKT1, MTREX, CCNL2, MAF1, SKP2, HADH, JUNB, SOX4, HMGN1, DDX17, DAXX, SMARCC1, CXADR, SLC35C2, CIRBP, ZBTB33, PPP4R3B, PRPF6, MSH2, TBL1XR1, WDR82, XRN2, RRAGD, PSME1, UBE2V2, MAPKAPK5, TRIB3, TP53, HDGFL3, DAP3, RAI14, NOTCH3, ZNF395, L3MBTL2, DHX8, ANAPC16, MINDY2, ZNF22, INAVA, HMBOX1, PPP3R1, MIER3, UBC, SUDS3, Z…	422	4077	20660	1.78922	2.67359e-11	2.67175e-11	2.63144e-11
UP_KW_CELLULAR_COMPONENT	KW-0539~Nucleus	177	40.5963	3.86976e-08	PANK1, FMR1, NUCKS1, NR3C1, RCBTB1, DCAF7, CDC14B, TATDN3, NPEPPS, HMGN4, IPO9, MYC, SESN1, AKT2, AKT1, FAM53B, MTREX, CCNL2, MAF1, HMGN2, SKP2, JUNB, SOX4, HMGN1, DDX17, DAXX, SMARCC1, SLC30A9, NUP210, CIRBP, ZBTB33, PPP4R3B, LEMD3, CCNB1IP1, NIF3L1, PRPF6, MSH2, TBL1XR1, WDR82, XRN2, RRAGD, MAPKAPK5, TRIB3, ZNF555, PPIA, TP53, HDGFL3, KCTD15, RAI14, EXD2, NOTCH3, ZNF395, L3MBTL2, DHX8, CUL5, AN…	386	5807	17831	1.40802	1.47051e-06	1.47051e-06	1.39311e-06
GOTERM_CC_DIRECT	GO:0005634~nucleus	172	39.4495	6.58435e-07	PANK1, FMR1, UBE2D3, NUCKS1, MSANTD4, NR3C1, RCBTB1, DCAF7, CDC14B, TATDN3, NPEPPS, HMGN4, MYC, SESN1, AKT2, AKT1, FAM53B, MTREX, CCNL2, MAF1, HMGN2, SKP2, JUNB, SOX4, HMGN1, DDX17, DAXX, SMARCC1, SLC30A9, MAP2K2, CIRBP, ZBTB33, DICER1, PGD, WDR76, NIF3L1, PRPF6, MSH2, TBL1XR1, XRN2, RRAGD, UBE2V2, MAPKAPK5, TRIB3, SIK2, ZNF555, PPIA, TP53, HDGFL3, KCTD15, EXD2, ZNF395, L3MBTL2, DHX8, CUL5, PSEN2…	422	6106	20660	1.37908	0.000305467	7.63784e-05	7.52262e-05
Annotation Cluster 2	Enrichment Score: 5.3298703161999015
Category	Term	Count	%	PValue	Genes	List Total	Pop Hits	Pop Total	Fold Enrichment	Bonferroni	Benjamini	FDR
UP_SEQ_FEATURE	CROSSLNK:Glycyl lysine isopeptide (Lys-Gly) (interchain with G-Cter in SUMO2)	57	13.0734	6.87686e-08	KDM5B, CAAP1, TCF20, RSF1, MSANTD4, NR3C1, AMOT, ZMYM1, SIN3A, MYC, MTREX, JUNB, RRP15, DDX17, SMARCC1, DAXX, DNMT3A, PRPF40A, ZBTB33, SREBF2, WDR33, PHF20L1, MSH2, TBL1XR1, IRF2, ZNF512, L3MBTL2, KDM3B, NUFIP2, DHX8, ZNF518B, CEBPG, POLD3, HMBOX1, MTA1, RBBP5, TDG, ZNF623, SUDS3, BRD7, ZBED4, ESRRA, ZBTB18, SLF1, MYEF2, BCL11A, CBX1, ZBTB10, KNOP1, IRF2BP2, LARP7, ARID3A, USP28, USF1, ZNF618, TA…	425	1275	20583	2.16513	0.00014296	0.00014297	0.000142764
UP_KW_PTM	KW-1017~Isopeptide bond	75	17.2018	1.88801e-05	KDM5B, CAAP1, TCF20, RSF1, MSANTD4, NR3C1, AMOT, ZMYM1, CHAF1A, SIN3A, MYC, AKT1, RAC3, MTREX, MAF1, HMGN2, JUNB, RRP15, DDX17, SMARCC1, DAXX, DNMT3A, PRPF40A, ZBTB33, SREBF2, WDR33, PHF20L1, TRAF4, MSH2, TBL1XR1, IRF2, ZNF512, PPIA, TP53, TLR3, IFNAR1, L3MBTL2, KDM3B, CUL5, NUFIP2, DHX8, ZNF518B, CEBPG, HMGCR, POLD3, HMBOX1, MTA1, RBBP5, TDG, UBC, ZNF623, SUDS3, BRD7, ZBED4, ESRRA, ZBTB18, SLF1,…	353	1858	14201	1.6239	0.000415279	0.000144747	0.000132161
UP_KW_PTM	KW-0832~Ubl conjugation	96	22.0183	7.88851e-05	KDM5B, USP37, FMR1, CAAP1, TCF20, RSF1, MSANTD4, NR3C1, AMOT, ZMYM1, PCM1, CHAF1A, SIN3A, MYC, AKT2, AKT1, RAC3, MTREX, MAF1, HMGN2, AZI2, SKP2, JUNB, RRP15, DDX17, SMARCC1, DAXX, SYK, DNMT3A, PRPF40A, ZBTB33, SENP2, SREBF2, CCNB1IP1, WDR33, PHF20L1, RNF144A, TRAF4, MSH2, TBL1XR1, IRF2, ZNF512, PPIA, TP53, TLR3, IFNAR1, L3MBTL2, KDM3B, CUL5, NUFIP2, DHX8, ZNF518B, CEBPG, IREB2, HMGCR, PCNP, POLD3…	353	2662	14201	1.4508	0.00173404	0.000453589	0.000414147
Annotation Cluster 3	Enrichment Score: 5.105977157145407
Category	Term	Count	%	PValue	Genes	List Total	Pop Hits	Pop Total	Fold Enrichment	Bonferroni	Benjamini	FDR
GOTERM_CC_DIRECT	GO:0005739~mitochondrion	60	13.7615	4.01938e-07	SLC25A3, MTFR1L, NR3C1, DHTKD1, MRPL42, AUH, MYC, NARS2, AKT1, PMPCA, ME2, HADH, SULT4A1, SOX4, FADS1, EARS2, METTL17, MAP2K2, C14ORF119, NIF3L1, PPA2, PACS2, PCCA, NDUFS1, MICU2, SLC25A4, DLD, TP53, DAP3, SLC25A13, EXD2, ABCB7, IREB2, PDHB, MFF, ACAT2, DGUOK, BCL2L13, NCSTN, ATP5F1A, PDF, DHX32, BLOC1S2, MFN1, MFN2, MPST, METAP1D, APOOL, IDH1, NRDC, GATC, APEX2, PYCR1, IMMT, CRLS1, MAPK12, NUDT9…	422	1467	20660	2.00235	0.000186482	6.21664e-05	6.12285e-05
GOTERM_CC_DIRECT	GO:0005759~mitochondrial matrix	24	5.50459	1.12844e-05	MPST, EXD2, MMAB, GPT2, PYCR1, PDHB, NR3C1, DHTKD1, NUDT9, DGUOK, ATP5F1A, AUH, PCCA, PPA2, TRMT5, NARS2, PMPCA, NDUFS1, ME2, HADH, DLD, TP53, EARS2, METTL17	422	406	20660	2.89403	0.00522229	0.00104719	0.00103139
UP_KW_DOMAIN	KW-0809~Transit peptide	29	6.65138	1.37086e-05	SLC25A3, ABCB7, PDHB, DHTKD1, MRPL42, DGUOK, ATP5F1A, PDF, AUH, NARS2, PMPCA, ME2, HADH, EARS2, METTL17, METAP1D, SLC30A9, APOOL, MMAB, IMMT, NUDT9, PCCA, PPA2, XPNPEP3, NDUFS1, MICU2, COQ8A, DLD, DAP3	295	572	14587	2.50695	0.000342659	0.000342715	0.000342715
UP_SEQ_FEATURE	TRANSIT:Mitochondrion	29	6.65138	1.4962e-05	SLC25A3, ABCB7, PDHB, DHTKD1, MRPL42, DGUOK, ATP5F1A, PDF, AUH, NARS2, PMPCA, ME2, HADH, EARS2, METTL17, METAP1D, SLC30A9, APOOL, MMAB, IMMT, NUDT9, PCCA, PPA2, XPNPEP3, NDUFS1, MICU2, COQ8A, DLD, DAP3	425	557	20583	2.52152	0.0306273	0.0155529	0.0155305
UP_KW_CELLULAR_COMPONENT	KW-0496~Mitochondrion	53	12.156	3.17319e-05	SLC25A3, MTFR1L, NR3C1, DHTKD1, MRPL42, AUH, NARS2, PMPCA, ME2, HADH, FADS1, EARS2, METTL17, SLC30A9, C14ORF119, PPA2, PACS2, PCCA, NDUFS1, MICU2, SLC25A4, DLD, TP53, DAP3, SLC25A13, EXD2, ABCB7, PDHB, MFF, DGUOK, BCL2L13, ATP5F1A, PDF, DHX32, UBC, MFN1, MFN2, MPST, ATAD1, METAP1D, APOOL, MMAB, NRDC, GATC, APEX2, PYCR1, IMMT, CRLS1, MAPK12, NUDT9, XPNPEP3, TRMT5, COQ8A	386	1349	17831	1.8149	0.00120511	0.000602907	0.000571175
Annotation Cluster 4	Enrichment Score: 4.271491621698307
Category	Term	Count	%	PValue	Genes	List Total	Pop Hits	Pop Total	Fold Enrichment	Bonferroni	Benjamini	FDR	log10 value
UP_KW_BIOLOGICAL_PROCESS	KW-0152~Cholesterol biosynthesis	8	1.83486	4.18501e-07	IDI1, MVK, HMGCS1, MVD, DHCR24, HMGCR, DHCR7, FDFT1	279	21	11376	15.533	4.47786e-05	4.47796e-05	4.18501e-05	6.3783
GOTERM_BP_DIRECT	GO:0006695~cholesterol biosynthetic process	9	2.06422	8.15004e-07	IDI1, MVK, HMGCS1, MVD, DHCR24, HMGCR, DHCR7, LSS, FDFT1	399	38	19462	11.5524	0.00179954	0.00180116	0.00179871
UP_KW_BIOLOGICAL_PROCESS	KW-0756~Sterol biosynthesis	8	1.83486	2.13165e-06	IDI1, MVK, HMGCS1, MVD, DHCR24, HMGCR, DHCR7, FDFT1	279	26	11376	12.5459	0.000228061	0.000114043	0.000106583	5.67128
UP_KW_BIOLOGICAL_PROCESS	KW-0752~Steroid biosynthesis	9	2.06422	9.4951e-06	IDI1, MVK, HMGCS1, MVD, DHCR24, HMGCR, DHCR7, LSS, FDFT1	279	44	11376	8.34018	0.00101547	0.000338659	0.000316503	5.0225
KEGG_PATHWAY	hsa00900:Terpenoid backbone biosynthesis	7	1.6055	1.30865e-05	IDI1, MVK, HMGCS1, GGPS1, MVD, HMGCR, ACAT2	208	23	8586	12.5631	0.00357929	0.00358569	0.00335013	4.88318
UP_KW_BIOLOGICAL_PROCESS	KW-0153~Cholesterol metabolism	10	2.29358	3.80722e-05	IDI1, MVK, HMGCS1, MVD, DHCR24, HMGCR, DHCR7, GBA2, SREBF2, FDFT1	279	68	11376	5.9962	0.00406552	0.00101843	0.000951806	4.41939
UP_KW_BIOLOGICAL_PROCESS	KW-0444~Lipid biosynthesis	15	3.44037	7.19639e-05	IDI1, MVK, HMGCS1, DHCR24, ELOVL6, HMGCR, LSS, CRLS1, SELENOI, AGPAT3, UGCG, MVD, DHCR7, FADS1, FDFT1	279	170	11376	3.59772	0.00767085	0.00154003	0.00143928	4.14289
GOTERM_BP_DIRECT	GO:0008299~isoprenoid biosynthetic process	5	1.14679	7.48761e-05	IDI1, MVK, GGPS1, MVD, HMGCR	399	12	19462	20.3237	0.152515	0.041369	0.0413129	4.12566
UP_KW_BIOLOGICAL_PROCESS	KW-1207~Sterol metabolism	10	2.29358	9.28195e-05	IDI1, MVK, HMGCS1, MVD, DHCR24, HMGCR, DHCR7, GBA2, SREBF2, FDFT1	279	76	11376	5.36503	0.00988299	0.00165528	0.00154699	4.03236
UP_KW_BIOLOGICAL_PROCESS	KW-0753~Steroid metabolism	11	2.52294	0.000260769	IDI1, MVK, HMGCS1, MVD, DHCR24, HMGCR, DHCR7, SULT4A1, GBA2, SREBF2, FDFT1	279	106	11376	4.23128	0.0275202	0.00398605	0.00372528
GOTERM_BP_DIRECT	GO:0016126~sterol biosynthetic process	5	1.14679	0.0005234	SQLE, HMGCS1, HMGCR, DHCR7, FDFT1	399	19	19462	12.836	0.685578	0.192786	0.192524
KEGG_PATHWAY	hsa00100:Steroid biosynthesis	5	1.14679	0.0011739	SQLE, DHCR24, DHCR7, LSS, FDFT1	208	20	8586	10.3197	0.275184	0.053608	0.0500864
UP_KW_BIOLOGICAL_PROCESS	KW-0443~Lipid metabolism	25	5.73394	0.107223	IDI1, B4GALT3, MVK, HMGCR, GBA2, SELENOI, AGPAT3, UGCG, HADH, SULT4A1, FADS1, FDFT1, HMGCS1, GGPS1, SACM1L, SRD5A3, ELOVL6, DHCR24, LSS, CRLS1, SREBF2, SQLE, PCCA, MVD, DHCR7	279	751	11376	1.35733	0.999995	0.600609	0.561317
Annotation Cluster 5	Enrichment Score: 3.5089057576814384
Category	Term	Count	%	PValue	Genes	List Total	Pop Hits	Pop Total	Fold Enrichment	Bonferroni	Benjamini	FDR
GOTERM_BP_DIRECT	GO:0006325~chromatin organization	22	5.04587	3.47642e-06	RNF20, KDM5B, KDM3A, DAXX, L3MBTL2, KDM3B, ZNF518B, CBX1, CHD7, NUCKS1, RSF1, NR3C1, RCBTB1, MBTD1, HMGN4, TBL1XR1, RBBP5, TADA3, SUDS3, PKN1, HMGN2, HMGN1	399	323	19462	3.32227	0.00765347	0.00384145	0.00383623
UP_KW_MOLECULAR_FUNCTION	KW-0156~Chromatin regulator	19	4.3578	0.000342219	RNF20, KDM5B, SMARCC1, KDM3A, DAXX, L3MBTL2, KDM3B, ZNF518B, CHD7, DNMT3A, RSF1, NR3C1, RCBTB1, MBTD1, TBL1XR1, RBBP5, TDG, SUDS3, PKN1	273	315	11871	2.62282	0.0230061	0.0232709	0.021902
GOTERM_MF_DIRECT	GO:0042393~histone binding	14	3.21101	0.00080744	RNF20, KDM5B, SMARCC1, DAXX, L3MBTL2, CHD7, RSF1, MBTD1, SART3, IPO9, TBL1XR1, RBBP5, PKN1, BRD7	413	213	18976	3.01997	0.413706	0.133429	0.13242
GOTERM_BP_DIRECT	GO:0006338~chromatin remodeling	15	3.44037	0.00959024	RNF20, KDM5B, SMARCC1, KDM3A, DAXX, KDM3B, CHD7, RSF1, METTL21A, MTA1, MYC, SUDS3, PKN1, BRD7, HDGFL3	399	336	19462	2.17754	1	1	0.999095
Annotation Cluster 6	Enrichment Score: 3.0822912414918777
Category	Term	Count	%	PValue	Genes	List Total	Pop Hits	Pop Total	Fold Enrichment	Bonferroni	Benjamini	FDR
GOTERM_BP_DIRECT	GO:0031047~gene silencing by RNA	7	1.6055	0.000372302	DDX17, CNOT7, NCBP2, FMR1, CNOT10, DICER1, TNRC6B	399	47	19462	7.26465	0.560862	0.164557	0.164334
UP_KW_BIOLOGICAL_PROCESS	KW-0943~RNA-mediated gene silencing	8	1.83486	0.000828925	DDX17, CNOT6, CNOT7, NCBP2, FMR1, CNOT10, DICER1, TNRC6B	279	63	11376	5.17768	0.084909	0.0110869	0.0103616
UP_KW_BIOLOGICAL_PROCESS	KW-0810~Translation regulation	11	2.52294	0.00183534	CNOT6, CNOT7, NCBP2, AKT2, FMR1, PYM1, NCK2, AKT1, CNOT10, EIF4G3, TNRC6B	279	136	11376	3.29791	0.178449	0.0218201	0.0203926
Annotation Cluster 7	Enrichment Score: 2.4115864248190766
Category	Term	Count	%	PValue	Genes	List Total	Pop Hits	Pop Total	Fold Enrichment	Bonferroni	Benjamini	FDR
UP_SEQ_FEATURE	TOPO_DOM:Lumenal	27	6.19266	0.00168184	B4GALT3, RETREG3, ARL6IP1, PSEN2, HMGCR, AGPAT3, HS2ST1, LMAN1, UGCG, MAN2A2, MGAT1, SEC62, FADS1, TMED5, SLC35A4, MMGT1, SACM1L, SRD5A3, TMEM192, MOGS, DHCR24, POMGNT1, SREBF2, TAPBP, TMEM33, VMA21, TLR3	425	672	20583	1.94587	0.969787	0.395494	0.394923
GOTERM_CC_DIRECT	GO:0005789~endoplasmic reticulum membrane	39	8.94495	0.00187688	NOTCH3, SEC23A, RETREG3, ARL6IP1, PSEN2, HMGCR, IER3IP1, GBA2, SELENOI, AGPAT3, LMAN1, NCSTN, FLRT2, UBC, RAC3, SEC62, FADS1, TMED5, FDFT1, NUP210, SORT1, MMGT1, SACM1L, SRD5A3, ELOVL6, MOGS, DHCR24, SLC35G1, LSS, SREBF2, TAPBP, SQLE, TMEM258, TMEM33, VMA21, COPG2, SIK2, DHCR7, TLR3	422	1135	20660	1.68223	0.581755	0.0967634	0.0953036
UP_KW_CELLULAR_COMPONENT	KW-0256~Endoplasmic reticulum	44	10.0917	0.00730068	SEC23A, RETREG3, ARL6IP1, SAR1A, LRP5, PSEN2, HMGCR, IER3IP1, GBA2, SELENOI, AGPAT3, LMAN1, FLRT2, NCK2, SEC62, FADS1, TMED5, FDFT1, CCDC134, SLC30A9, NUP210, SORT1, MMGT1, CNBP, SACM1L, SRD5A3, ELOVL6, MOGS, DHCR24, SLC35G1, LSS, SREBF2, TAPBP, NT5C3A, SQLE, PACS2, TMEM258, TMEM33, VMA21, DNAJC10, SIK2, DHCR7, TP53, TLR3	386	1358	17831	1.49672	0.243039	0.0693565	0.0657061
GOTERM_CC_DIRECT	GO:0005783~endoplasmic reticulum	37	8.48624	0.00979651	ARL6IP1, SAR1A, FAF1, PDE3B, USO1, LRP5, PSEN2, HMGCR, IER3IP1, AGPAT3, LMAN1, NCSTN, NCK2, SEC62, TMED5, FDFT1, CCDC134, SLC30A9, MAP2K2, CNBP, SACM1L, SRD5A3, ELOVL6, MOGS, DHCR24, SREBF2, TAPBP, NT5C3A, SQLE, PACS2, TMEM258, TMEM33, DNAJC10, COPG2, ACO1, DHCR7, TP53	422	1175	20660	1.54164	0.989621	0.324684	0.319786
Annotation Cluster 8	Enrichment Score: 1.8935670134287792
Category	Term	Count	%	PValue	Genes	List Total	Pop Hits	Pop Total	Fold Enrichment	Bonferroni	Benjamini	FDR
KEGG_PATHWAY	hsa01210:2-Oxocarboxylic acid metabolism	6	1.37615	0.00106253	GPT2, IDH1, ACO1, PDHB, DLD, DHTKD1	208	33	8586	7.50524	0.252699	0.053608	0.0500864
GOTERM_BP_DIRECT	GO:0006099~tricarboxylic acid cycle	5	1.14679	0.00546635	IDH1, IREB2, ACO1, PDHB, DHTKD1	399	35	19462	6.96813	0.999995	0.929279	0.928018
KEGG_PATHWAY	hsa00020:Citrate cycle (TCA cycle)	4	0.917431	0.0347696	IDH1, ACO1, PDHB, DLD	208	30	8586	5.50385	0.999938	0.248104	0.231805
UP_KW_BIOLOGICAL_PROCESS	KW-0816~Tricarboxylic acid cycle	3	0.688073	0.131976	IDH1, ACO1, PDHB	279	26	11376	4.70471	1	0.600609	0.561317
Annotation Cluster 9	Enrichment Score: 1.758192086633407
Category	Term	Count	%	PValue	Genes	List Total	Pop Hits	Pop Total	Fold Enrichment	Bonferroni	Benjamini	FDR
UP_KW_BIOLOGICAL_PROCESS	KW-0943~RNA-mediated gene silencing	8	1.83486	0.000828925	DDX17, CNOT6, CNOT7, NCBP2, FMR1, CNOT10, DICER1, TNRC6B	279	63	11376	5.17768	0.084909	0.0110869	0.0103616
GOTERM_CC_DIRECT	GO:0030014~CCR4-NOT complex	3	0.688073	0.0365095	CNOT6, CNOT7, CNOT10	422	15	20660	9.79147	1	0.806685	0.794516
KEGG_PATHWAY	hsa03018:RNA degradation	6	1.37615	0.0415987	EXOSC6, CNOT6, CNOT7, XRN2, CNOT10, MTREX	208	79	8586	3.1351	0.999991	0.268802	0.251143
GOTERM_BP_DIRECT	GO:0000289~nuclear-transcribed mRNA poly(A) tail shortening	3	0.688073	0.0736599	CNOT6, CNOT7, CNOT10	399	22	19462	6.6514	1	1	0.999095
Annotation Cluster 10	Enrichment Score: 1.7346933382286198
Category	Term	Count	%	PValue	Genes	List Total	Pop Hits	Pop Total	Fold Enrichment	Bonferroni	Benjamini	FDR
UP_KW_MOLECULAR_FUNCTION	KW-0031~Aminopeptidase	6	1.37615	0.000738247	NPEPPS, METAP1D, DPP7, NPEPL1, XPNPEP3, METAP2	273	32	11871	8.15316	0.0489792	0.0251004	0.0236239
GOTERM_MF_DIRECT	GO:0070006~metalloaminopeptidase activity	5	1.14679	0.00258735	NPEPPS, METAP1D, NPEPL1, XPNPEP3, METAP2	413	27	18976	8.50865	0.819577	0.244319	0.242471
GOTERM_MF_DIRECT	GO:0004177~aminopeptidase activity	5	1.14679	0.00383876	NPEPPS, METAP1D, DPP7, XPNPEP3, METAP2	413	30	18976	7.65779	0.921315	0.317177	0.314778
INTERPRO	IPR000994:Peptidase M24, structural domain	3	0.688073	0.0187441	METAP1D, XPNPEP3, METAP2	415	10	19129	13.8282	1	1	1
GOTERM_BP_DIRECT	GO:0006508~proteolysis	11	2.52294	0.459292	NPEPPS, METAP1D, NCSTN, DPP7, NPEPL1, MINDY2, XPNPEP3, NRDC, TAX1BP3, APEH, DLD	399	458	19462	1.1715	1	1	0.999095
UP_KW_MOLECULAR_FUNCTION	KW-0645~Protease	13	2.98165	0.618926	METAP1D, USP37, MINDY2, NRDC, PSEN2, USP28, SENP2, NPEPPS, DPP7, NPEPL1, CPD, XPNPEP3, METAP2	273	553	11871	1.02222	1	1	0.955224
Annotation Cluster 11	Enrichment Score: 1.7163366135645348
Category	Term	Count	%	PValue	Genes	List Total	Pop Hits	Pop Total	Fold Enrichment	Bonferroni	Benjamini	FDR
UP_SEQ_FEATURE	DOMAIN:BTB	10	2.29358	0.00949974	LGALS3BP, ZBTB18, KBTBD6, KCTD20, ZBTB10, KLHL11, ZBTB33, KBTBD11, KCTD15, RCBTB1	425	172	20583	2.81573	1	1	0.999038
INTERPRO	IPR000210:BTB/POZ-like	10	2.29358	0.0172988	LGALS3BP, ZBTB18, KBTBD6, KCTD20, ZBTB10, KLHL11, ZBTB33, KBTBD11, KCTD15, RCBTB1	415	181	19129	2.54663	1	1	1
INTERPRO	IPR011333:BTB/POZ fold	10	2.29358	0.0228845	LGALS3BP, ZBTB18, KBTBD6, KCTD20, ZBTB10, KLHL11, ZBTB33, KBTBD11, KCTD15, RCBTB1	415	190	19129	2.426	1	1	1
SMART	SM00225:BTB	9	2.06422	0.0362564	ZBTB18, KBTBD6, KCTD20, ZBTB10, KLHL11, ZBTB33, KBTBD11, KCTD15, RCBTB1	222	177	10366	2.37426	0.99896	1	1
Annotation Cluster 12	Enrichment Score: 1.7034491895366763
Category	Term	Count	%	PValue	Genes	List Total	Pop Hits	Pop Total	Fold Enrichment	Bonferroni	Benjamini	FDR
UP_SEQ_FEATURE	ACT_SITE:Proton acceptor	35	8.02752	0.000293375	USP37, MVK, MINDY2, PANK1, GMPR2, PRKX, ACAT2, CAMKK2, NPEPPS, DGUOK, UGCG, AKT2, AKT1, MGAT1, ME2, PRKG1, MAP2K6, MAP2K2, MAP3K1, SYK, NEK4, EIF2AK1, NRDC, APEX2, PGD, USP28, MAPK12, CLK2, ADCK1, ULK3, MAPKAPK5, SIK2, PKN1, COQ8A, DLD	425	872	20583	1.94389	0.456657	0.152481	0.152261
GOTERM_MF_DIRECT	GO:0005524~ATP binding	54	12.3853	0.000571552	PANK1, UBE2D3, CHD7, PFAS, PPIP5K2, AKT2, NARS2, AKT1, MTREX, EARS2, PRKG1, DDX17, MAP2K2, SYK, DCAKD, DICER1, MSH2, PCCA, KIF16B, ULK3, TRIB3, MAPKAPK5, MVD, SIK2, GART, MVK, DHX8, ABCB7, TWF1, PRKX, NTPCR, DDX60, CAMKK2, DGUOK, ATP5F1A, DHX32, TDG, MYH14, PMS1, MAP2K6, ATAD1, ABCA2, MAP3K1, NEK4, KCNJ11, MMAB, EIF2AK1, GATC, MAPK12, CLK2, CLCN7, ADCK1, COQ8A, PKN1	413	1541	18976	1.61007	0.314704	0.125932	0.124979
SMART	SM00220:S_TKc	17	3.89908	0.00516395	MAP2K2, MAP3K1, NEK4, EIF2AK1, PRKX, MAPK12, CLK2, CAMKK2, AKT2, ULK3, AKT1, TRIB3, MAPKAPK5, SIK2, PKN1, PRKG1, MAP2K6	222	366	10366	2.16883	0.618247	0.430211	0.430211
UP_SEQ_FEATURE	DOMAIN:Protein kinase	20	4.58716	0.00920676	MAP2K2, MAP3K1, SYK, NEK4, EIF2AK1, PRKX, MAPK12, CLK2, CAMKK2, ADCK1, AKT2, ULK3, AKT1, TRIB3, MAPKAPK5, SIK2, COQ8A, PKN1, PRKG1, MAP2K6	425	507	20583	1.91048	1	1	0.999038
INTERPRO	IPR008271:Serine/threonine-protein kinase, active site	15	3.44037	0.00954376	MAP2K2, MAP3K1, NEK4, EIF2AK1, PRKX, CLK2, CAMKK2, AKT2, ULK3, AKT1, MAPKAPK5, SIK2, PKN1, PRKG1, MAP2K6	415	317	19129	2.1811	0.999667	1	1
UP_KW_MOLECULAR_FUNCTION	KW-0723~Serine/threonine-protein kinase	17	3.89908	0.0210446	MAP2K2, MAP3K1, NEK4, EIF2AK1, PRKX, MAPK12, CLK2, CAMKK2, ADCK1, AKT2, ULK3, AKT1, MAPKAPK5, SIK2, PKN1, PRKG1, MAP2K6	273	398	11871	1.85734	0.764561	0.181499	0.170823
GOTERM_MF_DIRECT	GO:0004672~protein kinase activity	16	3.66972	0.0214102	MAP2K2, MAP3K1, SYK, NEK4, EIF2AK1, MAPK12, CLK2, CAMKK2, AKT2, ULK3, AKT1, TRIB3, MAPKAPK5, PKN1, PRKG1, MAP2K6	413	384	18976	1.91445	0.999999	0.766204	0.760408
INTERPRO	IPR017441:Protein kinase, ATP binding site	16	3.66972	0.0233794	MAP2K2, MAP3K1, SYK, NEK4, EIF2AK1, PRKX, MAPK12, CLK2, CAMKK2, AKT2, ULK3, AKT1, SIK2, PKN1, PRKG1, MAP2K6	415	390	19129	1.89103	1	1	1
INTERPRO	IPR011009:Protein kinase-like domain	20	4.58716	0.0293424	MAP2K2, MAP3K1, SYK, NEK4, EIF2AK1, PRKX, MAPK12, CLK2, CAMKK2, ADCK1, AKT2, ULK3, AKT1, TRIB3, MAPKAPK5, SIK2, COQ8A, PKN1, PRKG1, MAP2K6	415	546	19129	1.68842	1	1	1
GOTERM_MF_DIRECT	GO:0004674~protein serine/threonine kinase activity	16	3.66972	0.0307757	MAP2K2, MAP3K1, SYK, NEK4, PRKX, MAPK12, CLK2, CAMKK2, ADCK1, AKT2, ULK3, AKT1, MAPKAPK5, SIK2, PKN1, MAP2K6	413	403	18976	1.82419	1	0.854229	0.847767
GOTERM_BP_DIRECT	GO:0046777~protein autophosphorylation	9	2.06422	0.0339589	SYK, EIF2AK1, ULK3, AKT1, MAPKAPK5, PRKX, SIK2, CAMKK2, CLK2	399	182	19462	2.41205	1	1	0.999095
UP_KW_LIGAND	KW-0067~ATP-binding	49	11.2385	0.0403746	PANK1, UBE2D3, CHD7, PFAS, PPIP5K2, AKT2, NARS2, AKT1, MTREX, EARS2, PRKG1, DDX17, MAP2K2, SYK, DCAKD, DICER1, MSH2, PCCA, KIF16B, ULK3, MAPKAPK5, MVD, SIK2, GART, MVK, DHX8, ABCB7, PRKX, NTPCR, DDX60, CAMKK2, DGUOK, ATP5F1A, DHX32, MYH14, MAP2K6, ATAD1, ABCA2, MAP3K1, NEK4, MMAB, EIF2AK1, GATC, MAPK12, CLK2, CLCN7, ADCK1, COQ8A, PKN1	182	1445	6902	1.28597	0.782347	0.304051	0.304051
UP_KW_LIGAND	KW-0547~Nucleotide-binding	61	13.9908	0.0420806	ARF1, PANK1, UBE2D3, CHD7, PFAS, HINT3, PPIP5K2, AKT2, NKIRAS2, NARS2, AKT1, RAC3, MTREX, EARS2, PRKG1, DDX17, MAP2K2, SYK, DCAKD, DICER1, NT5C3A, MRAS, MSH2, PCCA, KIF16B, RRAGD, ULK3, MAPKAPK5, MVD, SIK2, GART, DLD, DAP3, MVK, SAR1A, DHX8, ABCB7, PRKX, NTPCR, DDX60, CAMKK2, DGUOK, ATP5F1A, DHX32, MFN1, MYH14, MFN2, MAP2K6, ATAD1, ABCA2, MAP3K1, NEK4, MMAB, EIF2AK1, GATC, MAPK12, CLK2, CLCN7, AD…	182	1875	6902	1.23376	0.796215	0.304051	0.304051
INTERPRO	IPR000719:Protein kinase, catalytic domain	18	4.12844	0.044822	MAP2K2, MAP3K1, SYK, NEK4, EIF2AK1, PRKX, MAPK12, CLK2, CAMKK2, AKT2, ULK3, AKT1, TRIB3, MAPKAPK5, SIK2, PKN1, PRKG1, MAP2K6	415	500	19129	1.65938	1	1	1
GOTERM_MF_DIRECT	GO:0004712~protein serine/threonine/tyrosine kinase activity	16	3.66972	0.0625126	MAP2K2, MAP3K1, SYK, NEK4, EIF2AK1, PRKX, MAPK12, CLK2, CAMKK2, AKT2, ULK3, AKT1, MAPKAPK5, SIK2, PKN1, PRKG1	413	445	18976	1.65202	1	1	0.993939
UP_KW_MOLECULAR_FUNCTION	KW-0418~Kinase	25	5.73394	0.0732005	MVK, PANK1, PRKX, CAMKK2, DGUOK, PPIP5K2, AKT2, AKT1, SKP2, PRKG1, MAP2K6, MAP2K2, MAP3K1, SYK, NEK4, EIF2AK1, MAPK12, CLK2, ADCK1, ULK3, MAPKAPK5, SIK2, PKN1, TAB1, COQ8A	273	766	11871	1.41917	0.994311	0.471396	0.443667
GOTERM_BP_DIRECT	GO:0018105~peptidyl-serine phosphorylation	8	1.83486	0.0843957	SYK, AKT2, ULK3, AKT1, MAPKAPK5, PRKX, PKN1, MAPK12	399	184	19462	2.12074	1	1	0.999095
GOTERM_BP_DIRECT	GO:0006468~protein phosphorylation	12	2.75229	0.301227	DGUOK, MAP3K1, SYK, NEK4, EIF2AK1, AKT1, TRIB3, PKN1, SIK2, PRKG1, CAMKK2, CLK2	399	445	19462	1.31533	1	1	0.999095
Annotation Cluster 13	Enrichment Score: 1.6192127214832095
Category	Term	Count	%	PValue	Genes	List Total	Pop Hits	Pop Total	Fold Enrichment	Bonferroni	Benjamini	FDR
SMART	SM00527:HMG17	3	0.688073	0.00433692	HMGN4, HMGN2, HMGN1	222	5	10366	28.0162	0.55444	0.430211	0.430211
INTERPRO	IPR000079:High mobility group nucleosome-binding domain-containing family	3	0.688073	0.00447484	HMGN4, HMGN2, HMGN1	415	5	19129	27.6564	0.976361	1	1
GOTERM_MF_DIRECT	GO:0031492~nucleosomal DNA binding	4	0.917431	0.0590573	SMARCC1, HMGN4, HMGN2, HMGN1	413	41	18976	4.48261	1	1	0.993939
UP_KW_PTM	KW-0013~ADP-ribosylation	6	1.37615	0.291016	HMGN4, UBC, TMA7, RAC3, HMGN2, HMGN1	353	145	14201	1.66467	0.999482	1	0.954545
Annotation Cluster 14	Enrichment Score: 1.4935477555883823
Category	Term	Count	%	PValue	Genes	List Total	Pop Hits	Pop Total	Fold Enrichment	Bonferroni	Benjamini	FDR
UP_KW_MOLECULAR_FUNCTION	KW-0540~Nuclease	9	2.06422	0.0213529	TATDN3, EXD2, CNOT6, CNOT7, XRN2, ENDOD1, APEX2, DNASE1, DICER1	273	149	11871	2.62652	0.76955	0.181499	0.170823
GOTERM_MF_DIRECT	GO:0000175~3'-5'-exoribonuclease activity	4	0.917431	0.034267	EXD2, CNOT6, CNOT7, XRN2	413	33	18976	5.5693	1	0.871173	0.864583
UP_KW_MOLECULAR_FUNCTION	KW-0269~Exonuclease	5	1.14679	0.0348656	EXD2, CNOT6, CNOT7, XRN2, APEX2	273	54	11871	4.02625	0.91047	0.263429	0.247933
KEGG_PATHWAY	hsa03018:RNA degradation	6	1.37615	0.0415987	EXOSC6, CNOT6, CNOT7, XRN2, CNOT10, MTREX	208	79	8586	3.1351	0.999991	0.268802	0.251143
Annotation Cluster 15	Enrichment Score: 1.3788837812293968
Category	Term	Count	%	PValue	Genes	List Total	Pop Hits	Pop Total	Fold Enrichment	Bonferroni	Benjamini	FDR
UP_SEQ_FEATURE	TOPO_DOM:Mitochondrial intermembrane	11	2.52294	0.000775864	ATAD1, EXD2, SLC25A3, APOOL, ABCB7, MFN1, MFN2, IMMT, MFF, SLC25A4, SLC25A13	425	143	20583	3.72543	0.80084	0.268837	0.268449
GOTERM_BP_DIRECT	GO:0008053~mitochondrial fusion	3	0.688073	0.0567357	MFN1, MFN2, MFF	399	19	19462	7.70162	1	1	0.999095
UP_KW_CELLULAR_COMPONENT	KW-1000~Mitochondrion outer membrane	6	1.37615	0.248117	ATAD1, EXD2, UBC, MFN1, MFN2, MFF	386	156	17831	1.7767	0.99998	0.942845	0.893221
GOTERM_CC_DIRECT	GO:0005741~mitochondrial outer membrane	7	1.6055	0.279361	ATAD1, EXD2, UBC, MFN1, MFN2, RAC3, MFF	422	216	20660	1.58658	1	1	0.987041
Annotation Cluster 16	Enrichment Score: 1.363483063375223
Category	Term	Count	%	PValue	Genes	List Total	Pop Hits	Pop Total	Fold Enrichment	Bonferroni	Benjamini	FDR
GOTERM_BP_DIRECT	GO:0016567~protein ubiquitination	19	4.3578	0.0144851	CUL5, ANAPC16, FBXW8, UBE2D3, MIB2, UBE3B, CCNB1IP1, DCAF7, PCNP, MED12, RNF157, RNF144A, UBC, UBE2V2, AKT1, MDM4, SKP2, MMACHC, RNF187	399	498	19462	1.86097	1	1	0.999095
GOTERM_BP_DIRECT	GO:0006511~ubiquitin-dependent protein catabolic process	12	2.75229	0.0369285	FBXW4, RNF144A, RNF146, RNF20, USP37, CUL5, UBE2D3, UBE3B, SKP2, USP28, MMACHC, RC3H2	399	290	19462	2.01836	1	1	0.999095
UP_KW_BIOLOGICAL_PROCESS	KW-0833~Ubl conjugation pathway	27	6.19266	0.0426382	USP37, CUL5, ANAPC16, MINDY2, UBE2D3, KLHL11, FBXO46, UBE3B, DCAF7, FBXO42, RNF157, SKP2, FBXW4, RNF20, FBXW8, MIB2, SENP2, USP28, RC3H2, CCNB1IP1, RNF144A, RNF146, TRAF4, TBL1XR1, UBE2V2, MMACHC, RNF187	279	746	11376	1.47574	0.990556	0.350945	0.327986
GOTERM_MF_DIRECT	GO:0061630~ubiquitin protein ligase activity	12	2.75229	0.154165	MED12, RNF157, RNF144A, RNF146, RNF20, UBE2D3, MIB2, UBE3B, MMACHC, CCNB1IP1, RC3H2, RNF187	413	356	18976	1.54877	1	1	0.993939
Annotation Cluster 17	Enrichment Score: 1.3506471398501947
Category	Term	Count	%	PValue	Genes	List Total	Pop Hits	Pop Total	Fold Enrichment	Bonferroni	Benjamini	FDR
KEGG_PATHWAY	hsa00280:Valine, leucine and isoleucine degradation	6	1.37615	0.00572609	HMGCS1, AUH, PCCA, HADH, DLD, ACAT2	208	48	8586	5.15986	0.792673	0.09883	0.0923375
KEGG_PATHWAY	hsa00380:Tryptophan metabolism	4	0.917431	0.0799053	HADH, DLD, ACAT2, DHTKD1	208	42	8586	3.93132	1	0.405445	0.37881
KEGG_PATHWAY	hsa00310:Lysine degradation	4	0.917431	0.193921	HADH, DLD, ACAT2, DHTKD1	208	63	8586	2.62088	1	0.664179	0.620547
Annotation Cluster 18	Enrichment Score: 1.3075577012801076
Category	Term	Count	%	PValue	Genes	List Total	Pop Hits	Pop Total	Fold Enrichment	Bonferroni	Benjamini	FDR
INTERPRO	IPR001841:Zinc finger, RING-type	14	3.21101	0.0188466	RNF20, MAP3K1, PCGF3, MIB2, RC3H2, CCNB1IP1, RNF157, RNF144A, RNF146, TRAF4, MDM4, RNF141, MMACHC, RNF187	415	312	19129	2.06832	1	1	1
GOTERM_MF_DIRECT	GO:0004842~ubiquitin-protein transferase activity	12	2.75229	0.022024	RNF144A, RNF146, RNF20, CUL5, FBXW8, UBE2D3, MIB2, MDM4, MMACHC, RNF141, RC3H2, RNF187	413	251	18976	2.19666	1	0.766204	0.760408
UP_SEQ_FEATURE	DOMAIN:RING-type	10	2.29358	0.0382585	RNF157, RNF144A, TRAF4, PCGF3, MIB2, MDM4, RNF141, CCNB1IP1, RC3H2, RNF187	425	219	20583	2.21144	1	1	0.999038
UP_SEQ_FEATURE	ZN_FING:RING-type	10	2.29358	0.0382585	RNF157, RNF146, RNF20, MAP3K1, TRAF4, PCGF3, MDM4, MMACHC, RNF141, RNF187	425	219	20583	2.21144	1	1	0.999038
INTERPRO	IPR017907:Zinc finger, RING-type, conserved site	9	2.06422	0.0460868	RNF144A, RNF146, RNF20, TRAF4, PCGF3, MMACHC, RNF141, RC3H2, RNF187	415	183	19129	2.26692	1	1	1
GOTERM_BP_DIRECT	GO:0051865~protein autoubiquitination	5	1.14679	0.0575061	RNF157, RNF146, UBE2D3, RNF141, RNF187	399	71	19462	3.435	1	1	0.999095
INTERPRO	IPR013083:Zinc finger, RING/FYVE/PHD-type	17	3.89908	0.0669895	RNF20, KDM5B, MAP3K1, PCGF3, MIB2, RSF1, TCF20, RC3H2, PHF20L1, RNF157, RNF144A, RNF146, TRAF4, MDM4, RNF141, MMACHC, RNF187	415	489	19129	1.60245	1	1	1
SMART	SM00184:RING	10	2.29358	0.102592	RNF157, RNF146, RNF20, TRAF4, PCGF3, MIB2, MMACHC, RNF141, RC3H2, RNF187	222	259	10366	1.80285	1	1	1
GOTERM_MF_DIRECT	GO:0061630~ubiquitin protein ligase activity	12	2.75229	0.154165	MED12, RNF157, RNF144A, RNF146, RNF20, UBE2D3, MIB2, UBE3B, MMACHC, CCNB1IP1, RC3H2, RNF187	413	356	18976	1.54877	1	1	0.993939
Annotation Cluster 19	Enrichment Score: 1.2891296143387208
Category	Term	Count	%	PValue	Genes	List Total	Pop Hits	Pop Total	Fold Enrichment	Bonferroni	Benjamini	FDR
GOTERM_CC_DIRECT	GO:0019005~SCF ubiquitin ligase complex	5	1.14679	0.0456307	FBXW4, CUL5, FBXW8, SKP2, FBXO42	422	66	20660	3.70889	1	0.846906	0.834129
SMART	SM00256:FBOX	4	0.917431	0.0498161	FBXW8, FBXO46, SKP2, FBXO42	222	39	10366	4.7891	0.999925	1	1
INTERPRO	IPR001810:F-box domain, cyclin-like	5	1.14679	0.0521997	FBXW4, FBXW8, FBXO46, SKP2, FBXO42	415	65	19129	3.54569	1	1	1
UP_SEQ_FEATURE	DOMAIN:F-box	5	1.14679	0.0587742	FBXW4, FBXW8, FBXO46, SKP2, FBXO42	425	71	20583	3.4106	1	1	0.999038
Annotation Cluster 20	Enrichment Score: 1.255813730820893
Category	Term	Count	%	PValue	Genes	List Total	Pop Hits	Pop Total	Fold Enrichment	Bonferroni	Benjamini	FDR
BIOCARTA	h_p38mapkPathway:p38 MAPK Signaling Pathway	6	1.37615	0.00416572	DAXX, MAP3K1, MYC, MAPKAPK5, MAP2K6, HMGN1	46	40	1623	5.29239	0.416377	0.537378	0.537378
BIOCARTA	h_hcmvPathway:Human Cytomegalovirus and Map Kinase Pathways	4	0.917431	0.0103224	MAP2K2, MAP3K1, AKT1, MAP2K6	46	17	1623	8.30179	0.737763	0.665793	0.665793
KEGG_PATHWAY	hsa04935:Growth hormone synthesis, secretion and action	8	1.83486	0.0257624	SHC2, MAP2K2, MAP3K1, AKT2, AKT1, JUNB, MAPK12, MAP2K6	208	120	8586	2.75192	0.999216	0.235605	0.220127
BIOCARTA	h_mapkPathway:MAPKinase Signaling Pathway	7	1.6055	0.0300584	DAXX, MAP2K2, MAP3K1, MYC, MAPKAPK5, MAPK12, MAP2K6	46	87	1623	2.83883	0.980493	1	1
GOTERM_MF_DIRECT	GO:0004708~MAP kinase kinase activity	3	0.688073	0.0630645	MAP2K2, MAPKAPK5, MAP2K6	413	19	18976	7.25475	1	1	0.993939
BIOCARTA	h_fmlpPathway:fMLP induced chemokine gene expression in HMC-1 cells	4	0.917431	0.0803386	MAP2K2, MAP3K1, GNB1, MAP2K6	46	37	1623	3.81434	0.99998	1	1
GOTERM_BP_DIRECT	GO:0000165~MAPK cascade	7	1.6055	0.103663	MAP2K2, MAP3K1, MYC, MAPKAPK5, MAPK12, CAMKK2, MAP2K6	399	157	19462	2.17477	1	1	0.999095
BBID	100.MAPK_signaling_cascades	3	0.688073	0.104797	MAP2K2, MAP3K1, MAP2K6	11	22	388	4.80992	0.949663	1	1
BIOCARTA	h_keratinocytePathway:Keratinocyte Differentiation	3	0.688073	0.387319	DAXX, MAP3K1, MAP2K6	46	48	1623	2.20516	1	1	1
KEGG_PATHWAY	hsa04912:GnRH signaling pathway	4	0.917431	0.389664	MAP2K2, MAP3K1, MAPK12, MAP2K6	208	93	8586	1.77543	1	0.987129	0.922281
Annotation Cluster 21	Enrichment Score: 1.190038063932937
Category	Term	Count	%	PValue	Genes	List Total	Pop Hits	Pop Total	Fold Enrichment	Bonferroni	Benjamini	FDR
GOTERM_BP_DIRECT	GO:0060155~platelet dense granule organization	4	0.917431	0.0172576	BLOC1S2, AP3D1, HPS3, HPS5	399	27	19462	7.22621	1	1	0.999095
UP_KW_DISEASE	KW-0363~Hermansky-Pudlak syndrome	3	0.688073	0.0340893	AP3D1, HPS3, HPS5	129	11	4728	9.99577	0.835289	0.699271	0.699271
GOTERM_BP_DIRECT	GO:1903232~melanosome assembly	3	0.688073	0.0622095	AP3D1, HPS3, HPS5	399	20	19462	7.31654	1	1	0.999095
UP_KW_DISEASE	KW-0015~Albinism	3	0.688073	0.109367	AP3D1, HPS3, HPS5	129	21	4728	5.23588	0.997577	1	1
GOTERM_BP_DIRECT	GO:0046907~intracellular transport	3	0.688073	0.280201	AP3D1, HPS3, HPS5	399	51	19462	2.86923	1	1	0.999095
Annotation Cluster 22	Enrichment Score: 1.1342044429533267
Category	Term	Count	%	PValue	Genes	List Total	Pop Hits	Pop Total	Fold Enrichment	Bonferroni	Benjamini	FDR
SMART	SM00133:S_TK_X	5	1.14679	0.0215496	AKT2, AKT1, PRKX, PKN1, PRKG1	222	50	10366	4.66937	0.982613	1	1
UP_SEQ_FEATURE	DOMAIN:AGC-kinase C-terminal	5	1.14679	0.0332492	AKT2, AKT1, PRKX, PKN1, PRKG1	425	59	20583	4.10429	1	1	0.999038
INTERPRO	IPR000961:AGC-kinase, C-terminal	5	1.14679	0.0387486	AKT2, AKT1, PRKX, PKN1, PRKG1	415	59	19129	3.90627	1	1	1
GOTERM_BP_DIRECT	GO:0018105~peptidyl-serine phosphorylation	8	1.83486	0.0843957	SYK, AKT2, ULK3, AKT1, MAPKAPK5, PRKX, PKN1, MAPK12	399	184	19462	2.12074	1	1	0.999095
GOTERM_BP_DIRECT	GO:0030334~regulation of cell migration	6	1.37615	0.0847959	TBCCD1, AKT2, AKT1, PRKX, NTN1, AMOT	399	114	19462	2.56721	1	1	0.999095
INTERPRO	IPR017892:Protein kinase, C-terminal	3	0.688073	0.144401	AKT2, AKT1, PKN1	415	31	19129	4.46071	1	1	1
KEGG_PATHWAY	hsa04923:Regulation of lipolysis in adipocytes	4	0.917431	0.163781	AKT2, PDE3B, AKT1, PRKG1	208	58	8586	2.84682	1	0.596219	0.557051
KEGG_PATHWAY	hsa04611:Platelet activation	6	1.37615	0.179621	SYK, AKT2, AKT1, TLN2, PRKG1, MAPK12	208	124	8586	1.99736	1	0.630977	0.589526
Annotation Cluster 23	Enrichment Score: 1.0461646172407282
Category	Term	Count	%	PValue	Genes	List Total	Pop Hits	Pop Total	Fold Enrichment	Bonferroni	Benjamini	FDR
UP_SEQ_FEATURE	REPEAT:WD	10	2.29358	0.0346616	FBXW4, FBXW8, TBL1XR1, RBBP5, WDR82, GNB1, ELP2, CORO7, DCAF7, WDR33	425	215	20583	2.25259	1	1	0.999038
UP_SEQ_FEATURE	REPEAT:WD 5	11	2.52294	0.0472194	FBXW4, FBXW8, TBL1XR1, RBBP5, WDR82, GNB1, ELP2, CORO7, WDR76, DCAF7, WDR33	425	264	20583	2.01794	1	1	0.999038
UP_SEQ_FEATURE	REPEAT:WD 4	11	2.52294	0.0507537	FBXW4, FBXW8, TBL1XR1, RBBP5, WDR82, GNB1, ELP2, CORO7, WDR76, DCAF7, WDR33	425	267	20583	1.99527	1	1	0.999038
UP_SEQ_FEATURE	REPEAT:WD 3	11	2.52294	0.0528733	FBXW4, FBXW8, TBL1XR1, RBBP5, WDR82, GNB1, ELP2, CORO7, WDR76, DCAF7, WDR33	425	269	20583	1.98043	1	1	0.999038
UP_SEQ_FEATURE	REPEAT:WD 1	11	2.52294	0.0619456	FBXW4, FBXW8, TBL1XR1, RBBP5, WDR82, GNB1, ELP2, CORO7, WDR76, DCAF7, WDR33	425	277	20583	1.92324	1	1	0.999038
UP_SEQ_FEATURE	REPEAT:WD 2	11	2.52294	0.0619456	FBXW4, FBXW8, TBL1XR1, RBBP5, WDR82, GNB1, ELP2, CORO7, WDR76, DCAF7, WDR33	425	277	20583	1.92324	1	1	0.999038
UP_KW_DOMAIN	KW-0853~WD repeat	11	2.52294	0.0622602	FBXW4, FBXW8, TBL1XR1, RBBP5, WDR82, GNB1, ELP2, CORO7, WDR76, DCAF7, WDR33	295	284	14587	1.91522	0.799526	0.222358	0.222358
SMART	SM00320:WD40	11	2.52294	0.069957	FBXW4, FBXW8, TBL1XR1, RBBP5, WDR82, GNB1, ELP2, CORO7, WDR76, DCAF7, WDR33	222	275	10366	1.86775	0.999999	1	1
INTERPRO	IPR001680:WD40 repeat	11	2.52294	0.0784012	FBXW4, FBXW8, TBL1XR1, RBBP5, WDR82, GNB1, ELP2, CORO7, WDR76, DCAF7, WDR33	415	276	19129	1.83708	1	1	1
UP_SEQ_FEATURE	REPEAT:WD 6	10	2.29358	0.0855543	FBXW4, TBL1XR1, RBBP5, WDR82, GNB1, ELP2, CORO7, WDR76, DCAF7, WDR33	425	257	20583	1.88446	1	1	0.999038
INTERPRO	IPR015943:WD40/YVTN repeat-like-containing domain	13	2.98165	0.0887538	FBXW4, FBXW8, SORT1, ELP2, HPS5, WDR76, DCAF7, WDR33, TBL1XR1, RBBP5, WDR82, GNB1, CORO7	415	358	19129	1.6738	1	1	1
UP_SEQ_FEATURE	REPEAT:WD 7	7	1.6055	0.240102	TBL1XR1, GNB1, ELP2, CORO7, WDR76, DCAF7, WDR33	425	203	20583	1.67002	1	1	0.999038
INTERPRO	IPR020472:G-protein beta WD-40 repeat	4	0.917431	0.344598	TBL1XR1, WDR82, GNB1, CORO7	415	96	19129	1.92058	1	1	1
INTERPRO	IPR019775:WD40 repeat, conserved site	4	0.917431	0.624453	TBL1XR1, GNB1, CORO7, DCAF7	415	148	19129	1.24578	1	1	1
Annotation Cluster 24	Enrichment Score: 0.9830355394707586
Category	Term	Count	%	PValue	Genes	List Total	Pop Hits	Pop Total	Fold Enrichment	Bonferroni	Benjamini	FDR
KEGG_PATHWAY	hsa05167:Kaposi sarcoma-associated herpesvirus infection	14	3.21101	0.000809384	MAP2K2, SYK, MAPK12, PPP3R1, MYC, AKT2, UBC, GNB1, E2F2, AKT1, TP53, TLR3, MAP2K6, IFNAR1	208	194	8586	2.97889	0.198973	0.053608	0.0500864
KEGG_PATHWAY	hsa04010:MAPK signaling pathway	18	4.12844	0.000945014	DAXX, MAP2K2, JUND, MAP3K1, CACNA2D1, DUSP16, CACNA1H, MAPK12, PPP3R1, MRAS, MYC, AKT2, AKT1, RAC3, MAPKAPK5, TAB1, TP53, MAP2K6	208	301	8586	2.4685	0.22822	0.053608	0.0500864
GOTERM_BP_DIRECT	GO:0010918~positive regulation of mitochondrial membrane potential	4	0.917431	0.0016277	AKT2, MYC, MFN1, AKT1	399	12	19462	16.259	0.97268	0.399556	0.399014
KEGG_PATHWAY	hsa05161:Hepatitis B	12	2.75229	0.00182346	MAP2K2, MAP3K1, AKT2, MYC, E2F2, AKT1, TAB1, TP53, TLR3, MAPK12, MAP2K6, IFNAR1	208	162	8586	3.05769	0.39352	0.0624535	0.0583507
KEGG_PATHWAY	hsa04722:Neurotrophin signaling pathway	10	2.29358	0.00226522	SHC2, MAP2K2, MAP3K1, SORT1, AKT2, PSEN2, GAB1, AKT1, TP53, MAPK12	208	119	8586	3.46881	0.462795	0.0689634	0.064433
KEGG_PATHWAY	hsa04370:VEGF signaling pathway	7	1.6055	0.00284016	PPP3R1, SHC2, MAP2K2, AKT2, RAC3, AKT1, MAPK12	208	59	8586	4.89749	0.541278	0.0778205	0.0727082
KEGG_PATHWAY	hsa05169:Epstein-Barr virus infection	13	2.98165	0.00351025	SYK, MAPK12, TAPBP, SIN3A, MYC, AKT2, E2F2, AKT1, TAB1, SKP2, TP53, MAP2K6, IFNAR1	208	202	8586	2.65656	0.618445	0.0874371	0.081693
KEGG_PATHWAY	hsa04218:Cellular senescence	11	2.52294	0.00440473	PPP3R1, MAP2K2, MRAS, AKT2, MYC, E2F2, AKT1, SLC25A4, TP53, MAPK12, MAP2K6	208	156	8586	2.91069	0.701672	0.0941165	0.0879337
KEGG_PATHWAY	hsa04380:Osteoclast differentiation	10	2.29358	0.00526517	PPP3R1, JUND, SYK, AKT2, AKT1, TAB1, JUNB, MAPK12, MAP2K6, IFNAR1	208	135	8586	3.05769	0.7646	0.09883	0.0923375
KEGG_PATHWAY	hsa04664:Fc epsilon RI signaling pathway	7	1.6055	0.00577109	MAP2K2, SYK, AKT2, RAC3, AKT1, MAPK12, MAP2K6	208	68	8586	4.24929	0.795228	0.09883	0.0923375
KEGG_PATHWAY	hsa05222:Small cell lung cancer	8	1.83486	0.0066399	TRAF4, LAMC3, AKT2, MYC, E2F2, AKT1, SKP2, TP53	208	92	8586	3.58946	0.838847	0.101152	0.0945068
KEGG_PATHWAY	hsa05230:Central carbon metabolism in cancer	7	1.6055	0.00664501	MAP2K2, AKT2, MYC, IDH1, AKT1, PDHB, TP53	208	70	8586	4.12788	0.839074	0.101152	0.0945068
KEGG_PATHWAY	hsa05225:Hepatocellular carcinoma	11	2.52294	0.00736622	SMARCC1, SHC2, MAP2K2, AKT2, MYC, GAB1, LRP5, E2F2, AKT1, BRD7, TP53	208	168	8586	2.70278	0.868114	0.106229	0.0992501
KEGG_PATHWAY	hsa01522:Endocrine resistance	8	1.83486	0.00929557	NOTCH3, SHC2, MAP2K2, AKT2, E2F2, AKT1, TP53, MAPK12	208	98	8586	3.3697	0.92261	0.121285	0.113317
KEGG_PATHWAY	hsa05220:Chronic myeloid leukemia	7	1.6055	0.00984143	SHC2, MAP2K2, AKT2, MYC, E2F2, AKT1, TP53	208	76	8586	3.802	0.933457	0.122571	0.114518
KEGG_PATHWAY	hsa04620:Toll-like receptor signaling pathway	8	1.83486	0.0153369	MAP2K2, AKT2, AKT1, TAB1, TLR3, MAPK12, MAP2K6, IFNAR1	208	108	8586	3.05769	0.985518	0.182709	0.170707
KEGG_PATHWAY	hsa04012:ErbB signaling pathway	7	1.6055	0.0164923	SHC2, MAP2K2, AKT2, MYC, GAB1, NCK2, AKT1	208	85	8586	3.39943	0.989502	0.185472	0.173287
KEGG_PATHWAY	hsa05210:Colorectal cancer	7	1.6055	0.0173846	MAP2K2, MSH2, AKT2, MYC, RAC3, AKT1, TP53	208	86	8586	3.35991	0.991814	0.185472	0.173287
KEGG_PATHWAY	hsa05135:Yersinia infection	9	2.06422	0.0175995	MAP2K2, AKT2, RAC3, AKT1, PKN1, TAB1, DOCK1, MAPK12, MAP2K6	208	137	8586	2.71175	0.99229	0.185472	0.173287
KEGG_PATHWAY	hsa05163:Human cytomegalovirus infection	12	2.75229	0.0199931	PPP3R1, MAP2K2, AKT2, MYC, GNB1, RAC3, E2F2, AKT1, TP53, MAPK12, MAP2K6, TAPBP	208	225	8586	2.20154	0.996048	0.202893	0.189565
GOTERM_BP_DIRECT	GO:0032869~cellular response to insulin stimulus	7	1.6055	0.0217413	AKT2, MYC, GPT2, PDE3B, AKT1, TRIB3, USF1	399	106	19462	3.22112	1	1	0.999095
KEGG_PATHWAY	hsa05224:Breast cancer	9	2.06422	0.0256425	NOTCH3, SHC2, MAP2K2, AKT2, MYC, LRP5, E2F2, AKT1, TP53	208	147	8586	2.52728	0.999189	0.235605	0.220127
KEGG_PATHWAY	hsa04935:Growth hormone synthesis, secretion and action	8	1.83486	0.0257624	SHC2, MAP2K2, MAP3K1, AKT2, AKT1, JUNB, MAPK12, MAP2K6	208	120	8586	2.75192	0.999216	0.235605	0.220127
KEGG_PATHWAY	hsa04072:Phospholipase D signaling pathway	9	2.06422	0.0265677	ARF1, SHC2, MAP2K2, MRAS, SYK, AKT2, GAB1, AKT1, AGPAT3	208	148	8586	2.5102	0.999375	0.235605	0.220127
KEGG_PATHWAY	hsa04919:Thyroid hormone signaling pathway	8	1.83486	0.0268064	MED12, NOTCH3, MAP2K2, SIN3A, AKT2, MYC, AKT1, TP53	208	121	8586	2.72918	0.999416	0.235605	0.220127
KEGG_PATHWAY	hsa05226:Gastric cancer	9	2.06422	0.0275159	SHC2, MAP2K2, AKT2, MYC, GAB1, LRP5, E2F2, AKT1, TP53	208	149	8586	2.49335	0.999522	0.235605	0.220127
KEGG_PATHWAY	hsa05170:Human immunodeficiency virus 1 infection	11	2.52294	0.0323348	PPP3R1, MAP2K2, CUL5, AKT2, GNB1, RAC3, AKT1, TAB1, MAPK12, MAP2K6, TAPBP	208	212	8586	2.14183	0.999877	0.248104	0.231805
KEGG_PATHWAY	hsa05214:Glioma	6	1.37615	0.0343716	SHC2, MAP2K2, AKT2, E2F2, AKT1, TP53	208	75	8586	3.30231	0.999931	0.248104	0.231805
KEGG_PATHWAY	hsa05160:Hepatitis C	9	2.06422	0.0371251	MAP2K2, AKT2, MYC, EIF2AK1, E2F2, AKT1, TP53, TLR3, IFNAR1	208	158	8586	2.35133	0.999969	0.248104	0.231805
KEGG_PATHWAY	hsa05166:Human T-cell leukemia virus 1 infection	11	2.52294	0.0421842	PPP3R1, MAP2K2, MAP3K1, ANAPC16, AKT2, MYC, E2F2, AKT1, TLN2, SLC25A4, TP53	208	222	8586	2.04535	0.999993	0.268802	0.251143
GOTERM_BP_DIRECT	GO:0006006~glucose metabolic process	5	1.14679	0.0439949	KCNJ11, AKT2, MYC, AKT1, PDHB	399	65	19462	3.75207	1	1	0.999095
KEGG_PATHWAY	hsa04922:Glucagon signaling pathway	7	1.6055	0.0443568	PPP3R1, AKT2, PDE3B, AKT1, SIK2, PPP4R3B, PDHB	208	107	8586	2.70049	0.999996	0.276222	0.258076
KEGG_PATHWAY	hsa05213:Endometrial cancer	5	1.14679	0.0507257	MAP2K2, AKT2, MYC, AKT1, TP53	208	58	8586	3.55852	0.999999	0.308755	0.288472
KEGG_PATHWAY	hsa04662:B cell receptor signaling pathway	6	1.37615	0.0518348	PPP3R1, MAP2K2, SYK, AKT2, RAC3, AKT1	208	84	8586	2.94849	1	0.308755	0.288472
KEGG_PATHWAY	hsa05235:PD-L1 expression and PD-1 checkpoint pathway in cancer	6	1.37615	0.0634191	PPP3R1, MAP2K2, AKT2, AKT1, MAPK12, MAP2K6	208	89	8586	2.78284	1	0.362017	0.338235
KEGG_PATHWAY	hsa04929:GnRH secretion	5	1.14679	0.0680998	MAP2K2, KCNJ11, AKT2, AKT1, CACNA1H	208	64	8586	3.22491	1	0.380803	0.355787
UP_KW_BIOLOGICAL_PROCESS	KW-0313~Glucose metabolism	3	0.688073	0.0704171	AKT2, AKT1, PDHB	279	18	11376	6.7957	0.999596	0.538188	0.50298
KEGG_PATHWAY	hsa05219:Bladder cancer	4	0.917431	0.0754811	MAP2K2, MYC, E2F2, TP53	208	41	8586	4.0272	1	0.405445	0.37881
KEGG_PATHWAY	hsa05132:Salmonella infection	11	2.52294	0.0782118	ARF1, MAP2K2, AKT2, MYC, AKT1, GCC2, PKN1, TAB1, EXOC2, MAPK12, MAP2K6	208	249	8586	1.82356	1	0.405445	0.37881
GOTERM_BP_DIRECT	GO:0018105~peptidyl-serine phosphorylation	8	1.83486	0.0843957	SYK, AKT2, ULK3, AKT1, MAPKAPK5, PRKX, PKN1, MAPK12	399	184	19462	2.12074	1	1	0.999095
BIOCARTA	h_telPathway:Telomeres, Telomerase, Cellular Aging, and Immortality	3	0.688073	0.0868436	MYC, AKT1, TP53	46	18	1623	5.88043	0.999992	1	1
KEGG_PATHWAY	hsa04917:Prolactin signaling pathway	5	1.14679	0.0881549	SHC2, MAP2K2, AKT2, AKT1, MAPK12	208	70	8586	2.94849	1	0.434465	0.405924
KEGG_PATHWAY	hsa05218:Melanoma	5	1.14679	0.0954089	MAP2K2, AKT2, E2F2, AKT1, TP53	208	72	8586	2.86659	1	0.450725	0.421115
KEGG_PATHWAY	hsa05223:Non-small cell lung cancer	5	1.14679	0.0954089	MAP2K2, AKT2, E2F2, AKT1, TP53	208	72	8586	2.86659	1	0.450725	0.421115
KEGG_PATHWAY	hsa04625:C-type lectin receptor signaling pathway	6	1.37615	0.106109	PPP3R1, MRAS, SYK, AKT2, AKT1, MAPK12	208	104	8586	2.38147	1	0.484566	0.452733
KEGG_PATHWAY	hsa05212:Pancreatic cancer	5	1.14679	0.110726	AKT2, RAC3, E2F2, AKT1, TP53	208	76	8586	2.71571	1	0.497358	0.464684
KEGG_PATHWAY	hsa05418:Fluid shear stress and atherosclerosis	7	1.6055	0.119175	AKT2, GPC1, RAC3, AKT1, TP53, MAPK12, MAP2K6	208	139	8586	2.07879	1	0.510169	0.476654
KEGG_PATHWAY	hsa04371:Apelin signaling pathway	7	1.6055	0.119175	NOTCH3, MAP2K2, MRAS, AKT2, PDE3B, GNB1, AKT1	208	139	8586	2.07879	1	0.510169	0.476654
KEGG_PATHWAY	hsa05205:Proteoglycans in cancer	9	2.06422	0.12227	MAP2K2, MRAS, AKT2, MYC, GPC1, GAB1, AKT1, TP53, MAPK12	208	205	8586	1.81224	1	0.510169	0.476654
KEGG_PATHWAY	hsa01521:EGFR tyrosine kinase inhibitor resistance	5	1.14679	0.122887	SHC2, MAP2K2, AKT2, GAB1, AKT1	208	79	8586	2.61259	1	0.510169	0.476654
KEGG_PATHWAY	hsa05145:Toxoplasmosis	6	1.37615	0.12987	LAMC3, AKT2, AKT1, TAB1, MAPK12, MAP2K6	208	111	8586	2.23129	1	0.52164	0.487372
KEGG_PATHWAY	hsa04550:Signaling pathways regulating pluripotency of stem cells	7	1.6055	0.131362	MAP2K2, AKT2, MYC, PCGF3, SMAD9, AKT1, MAPK12	208	143	8586	2.02064	1	0.52164	0.487372
UP_KW_BIOLOGICAL_PROCESS	KW-0321~Glycogen metabolism	3	0.688073	0.131976	PPP1R3B, AKT2, AKT1	279	26	11376	4.70471	1	0.600609	0.561317
KEGG_PATHWAY	hsa04015:Rap1 signaling pathway	9	2.06422	0.134775	FARP2, MAP2K2, MRAS, AKT2, RAC3, AKT1, TLN2, MAPK12, MAP2K6	208	210	8586	1.76909	1	0.527547	0.492891
KEGG_PATHWAY	hsa04668:TNF signaling pathway	6	1.37615	0.140735	AKT2, AKT1, TAB1, JUNB, MAPK12, MAP2K6	208	114	8586	2.17257	1	0.535577	0.500393
KEGG_PATHWAY	hsa04211:Longevity regulating pathway	5	1.14679	0.167159	AKT2, SESN1, AKT1, TP53, CAMKK2	208	89	8586	2.31904	1	0.596219	0.557051
KEGG_PATHWAY	hsa04071:Sphingolipid signaling pathway	6	1.37615	0.167551	MAP2K2, AKT2, RAC3, AKT1, TP53, MAPK12	208	121	8586	2.04688	1	0.596219	0.557051
KEGG_PATHWAY	hsa04660:T cell receptor signaling pathway	6	1.37615	0.167551	PPP3R1, MAP2K2, AKT2, NCK2, AKT1, MAPK12	208	121	8586	2.04688	1	0.596219	0.557051
KEGG_PATHWAY	hsa04611:Platelet activation	6	1.37615	0.179621	SYK, AKT2, AKT1, TLN2, PRKG1, MAPK12	208	124	8586	1.99736	1	0.630977	0.589526
KEGG_PATHWAY	hsa04650:Natural killer cell mediated cytotoxicity	6	1.37615	0.192008	PPP3R1, SHC2, MAP2K2, SYK, RAC3, IFNAR1	208	127	8586	1.95018	1	0.664179	0.620547
KEGG_PATHWAY	hsa04926:Relaxin signaling pathway	6	1.37615	0.200432	SHC2, MAP2K2, AKT2, GNB1, AKT1, MAPK12	208	129	8586	1.91995	1	0.676943	0.632473
KEGG_PATHWAY	hsa05215:Prostate cancer	5	1.14679	0.206048	MAP2K2, AKT2, E2F2, AKT1, TP53	208	97	8586	2.12778	1	0.676943	0.632473
KEGG_PATHWAY	hsa04140:Autophagy - animal	7	1.6055	0.207882	MAP2K2, MRAS, AKT2, RRAGD, UBC, AKT1, CAMKK2	208	165	8586	1.75122	1	0.676943	0.632473
KEGG_PATHWAY	hsa04014:Ras signaling pathway	9	2.06422	0.210001	SHC2, MAP2K2, MRAS, AKT2, GNB1, GAB1, RAC3, AKT1, EXOC2	208	236	8586	1.57419	1	0.676943	0.632473
KEGG_PATHWAY	hsa04022:cGMP-PKG signaling pathway	7	1.6055	0.215527	PPP3R1, MAP2K2, AKT2, PDE3B, AKT1, SLC25A4, PRKG1	208	167	8586	1.73025	1	0.686678	0.641567
KEGG_PATHWAY	hsa05221:Acute myeloid leukemia	4	0.917431	0.218942	MAP2K2, AKT2, MYC, AKT1	208	67	8586	2.46441	1	0.689541	0.644243
KEGG_PATHWAY	hsa05216:Thyroid cancer	3	0.688073	0.223993	MAP2K2, MYC, TP53	208	37	8586	3.34693	1	0.697432	0.651616
KEGG_PATHWAY	hsa05164:Influenza A	7	1.6055	0.231076	MAP2K2, AKT2, AKT1, NXT2, SLC25A4, TLR3, IFNAR1	208	171	8586	1.68978	1	0.697628	0.651799
KEGG_PATHWAY	hsa04914:Progesterone-mediated oocyte maturation	5	1.14679	0.231576	ANAPC16, AKT2, PDE3B, AKT1, MAPK12	208	102	8586	2.02347	1	0.697628	0.651799
KEGG_PATHWAY	hsa05211:Renal cell carcinoma	4	0.917431	0.231694	MAP2K2, AKT2, GAB1, AKT1	208	69	8586	2.39298	1	0.697628	0.651799
KEGG_PATHWAY	hsa04910:Insulin signaling pathway	6	1.37615	0.235299	SHC2, MAP2K2, PPP1R3B, AKT2, PDE3B, AKT1	208	137	8586	1.80783	1	0.700783	0.654746
KEGG_PATHWAY	hsa01524:Platinum drug resistance	4	0.917431	0.257576	MSH2, AKT2, AKT1, TP53	208	73	8586	2.26185	1	0.751774	0.702388
KEGG_PATHWAY	hsa04936:Alcoholic liver disease	6	1.37615	0.257908	AKT2, AKT1, TAB1, MAPK12, CAMKK2, MAP2K6	208	142	8586	1.74418	1	0.751774	0.702388
KEGG_PATHWAY	hsa05417:Lipid and atherosclerosis	8	1.83486	0.262131	PPP3R1, AKT2, MIB2, AKT1, TAB1, TP53, MAPK12, MAP2K6	208	215	8586	1.53596	1	0.756041	0.706374
KEGG_PATHWAY	hsa05152:Tuberculosis	7	1.6055	0.267314	PPP3R1, SYK, AKT2, CEBPG, ATP6V0A2, AKT1, MAPK12	208	180	8586	1.60529	1	0.762959	0.712838
KEGG_PATHWAY	hsa05165:Human papillomavirus infection	11	2.52294	0.276616	NOTCH3, MAP2K2, LAMC3, AKT2, TADA3, ATP6V0A2, AKT1, TP53, TLR3, HES4, IFNAR1	208	331	8586	1.3718	1	0.781368	0.730037
KEGG_PATHWAY	hsa04150:mTOR signaling pathway	6	1.37615	0.323526	MAP2K2, AKT2, RRAGD, LRP5, AKT1, SKP2	208	156	8586	1.58765	1	0.904552	0.845129
GOTERM_CC_DIRECT	GO:0005911~cell-cell junction	6	1.37615	0.358589	MAP2K2, CXADR, FLRT2, GAB1, TWF1, AKT1	422	193	20660	1.52199	1	1	0.987041
KEGG_PATHWAY	hsa05415:Diabetic cardiomyopathy	7	1.6055	0.365363	ATP5F1A, AKT2, AKT1, NDUFS1, PDHB, SLC25A4, MAPK12	208	203	8586	1.42341	1	0.953424	0.89079
KEGG_PATHWAY	hsa04510:Focal adhesion	7	1.6055	0.365363	SHC2, LAMC3, AKT2, RAC3, AKT1, TLN2, DOCK1	208	203	8586	1.42341	1	0.953424	0.89079
KEGG_PATHWAY	hsa04068:FoxO signaling pathway	5	1.14679	0.388835	MAP2K2, AKT2, AKT1, SKP2, MAPK12	208	131	8586	1.57553	1	0.987129	0.922281
KEGG_PATHWAY	hsa05200:Pathways in cancer	15	3.44037	0.404076	NOTCH3, MAP2K2, LAMC3, LRP5, TRAF4, MSH2, MYC, AKT2, GNB1, E2F2, AKT1, RAC3, SKP2, TP53, IFNAR1	208	531	8586	1.16607	1	1	0.937729
KEGG_PATHWAY	hsa04666:Fc gamma R-mediated phagocytosis	4	0.917431	0.415725	SYK, AKT2, AKT1, DOCK1	208	97	8586	1.70222	1	1	0.937729
KEGG_PATHWAY	hsa04210:Apoptosis	5	1.14679	0.416181	DAXX, MAP2K2, AKT2, AKT1, TP53	208	136	8586	1.5176	1	1	0.937729
KEGG_PATHWAY	hsa05231:Choline metabolism in cancer	4	0.917431	0.422187	MAP2K2, AKT2, RAC3, AKT1	208	98	8586	1.68485	1	1	0.937729
KEGG_PATHWAY	hsa05162:Measles	5	1.14679	0.427049	AKT2, EIF2AK1, AKT1, TP53, IFNAR1	208	138	8586	1.49561	1	1	0.937729
UP_KW_BIOLOGICAL_PROCESS	KW-0119~Carbohydrate metabolism	4	0.917431	0.443583	PPP1R3B, AKT2, AKT1, PDHB	279	100	11376	1.63097	1	1	0.943396
KEGG_PATHWAY	hsa05208:Chemical carcinogenesis - reactive oxygen species	7	1.6055	0.451387	ATP5F1A, MAP2K2, AKT2, AKT1, NDUFS1, SLC25A4, MAPK12	208	223	8586	1.29575	1	1	0.937729
KEGG_PATHWAY	hsa05206:MicroRNAs in cancer	9	2.06422	0.473758	NOTCH3, MAP2K2, MYC, DNMT3A, E2F2, MDM4, DICER1, TP53, SOX4	208	310	8586	1.19842	1	1	0.937729
KEGG_PATHWAY	hsa04810:Regulation of actin cytoskeleton	7	1.6055	0.476474	MAP2K2, MRAS, AKT2, RAC3, MYH14, AKT1, DOCK1	208	229	8586	1.2618	1	1	0.937729
KEGG_PATHWAY	hsa04931:Insulin resistance	4	0.917431	0.485297	PPP1R3B, AKT2, AKT1, TRIB3	208	108	8586	1.52885	1	1	0.937729
KEGG_PATHWAY	hsa04613:Neutrophil extracellular trap formation	6	1.37615	0.490223	MAP2K2, SYK, AKT2, AKT1, SLC25A4, MAPK12	208	191	8586	1.29672	1	1	0.937729
KEGG_PATHWAY	hsa04066:HIF-1 signaling pathway	4	0.917431	0.491433	MAP2K2, AKT2, AKT1, PDHB	208	109	8586	1.51482	1	1	0.937729
KEGG_PATHWAY	hsa04151:PI3K-Akt signaling pathway	10	2.29358	0.501066	MAP2K2, SYK, LAMC3, AKT2, MYC, GNB1, AKT1, PKN1, TP53, IFNAR1	208	359	8586	1.14983	1	1	0.937729
GOTERM_CC_DIRECT	GO:0005938~cell cortex	5	1.14679	0.502332	AKT2, PSEN2, RAC3, AKT1, RAI14	422	180	20660	1.35993	1	1	0.987041
KEGG_PATHWAY	hsa05168:Herpes simplex virus 1 infection	13	2.98165	0.583497	DAXX, SYK, EIF2AK1, TAPBP, AKT2, AKT1, ZNF623, TAB1, ZNF555, TP53, TLR3, ZNF641, IFNAR1	208	512	8586	1.0481	1	1	0.937729
KEGG_PATHWAY	hsa04728:Dopaminergic synapse	4	0.917431	0.621349	AKT2, GNB1, AKT1, MAPK12	208	132	8586	1.25087	1	1	0.937729
KEGG_PATHWAY	hsa04915:Estrogen signaling pathway	4	0.917431	0.646438	SHC2, MAP2K2, AKT2, AKT1	208	137	8586	1.20522	1	1	0.937729
KEGG_PATHWAY	hsa05017:Spinocerebellar ataxia	4	0.917431	0.674973	AKT2, AKT1, SLC25A4, SPTBN2	208	143	8586	1.15465	1	1	0.937729
KEGG_PATHWAY	hsa04062:Chemokine signaling pathway	5	1.14679	0.685155	SHC2, AKT2, GNB1, RAC3, AKT1	208	192	8586	1.07497	1	1	0.937729
KEGG_PATHWAY	hsa04933:AGE-RAGE signaling pathway in diabetic complications	3	0.688073	0.699417	AKT2, AKT1, MAPK12	208	100	8586	1.23837	1	1	0.937729
KEGG_PATHWAY	hsa05142:Chagas disease	3	0.688073	0.709766	AKT2, AKT1, MAPK12	208	102	8586	1.21408	1	1	0.937729
KEGG_PATHWAY	hsa04261:Adrenergic signaling in cardiomyocytes	4	0.917431	0.722828	AKT2, CACNA2D1, AKT1, MAPK12	208	154	8586	1.07218	1	1	0.937729
KEGG_PATHWAY	hsa04932:Non-alcoholic fatty liver disease	4	0.917431	0.726895	AKT2, AKT1, NDUFS1, MAPK12	208	155	8586	1.06526	1	1	0.937729
GOTERM_BP_DIRECT	GO:0001649~osteoblast differentiation	3	0.688073	0.740197	AKT1, JUNB, MAP2K6	399	128	19462	1.14321	1	1	0.999095
KEGG_PATHWAY	hsa04725:Cholinergic synapse	3	0.688073	0.761491	AKT2, GNB1, AKT1	208	113	8586	1.0959	1	1	0.937729
KEGG_PATHWAY	hsa04630:JAK-STAT signaling pathway	4	0.917431	0.768611	AKT2, MYC, AKT1, IFNAR1	208	166	8586	0.994671	1	1	0.937729
KEGG_PATHWAY	hsa04024:cAMP signaling pathway	5	1.14679	0.796804	MAP2K2, AKT2, PDE3B, RAC3, AKT1	208	225	8586	0.917308	1	1	0.937729
KEGG_PATHWAY	hsa05207:Chemical carcinogenesis - receptor activation	4	0.917431	0.890373	MAP2K2, AKT2, MYC, AKT1	208	212	8586	0.778846	1	1	0.937729
GOTERM_BP_DIRECT	GO:0010628~positive regulation of gene expression	8	1.83486	0.909346	KDM5B, MAP2K2, BCL11A, MYC, TADA3, AKT1, TP53, TLR3	399	519	19462	0.75186	1	1	0.999095
UP_KW_DISEASE	KW-0656~Proto-oncogene	4	0.917431	0.958106	PCM1, AKT2, MYC, AKT1	129	235	4728	0.62385	1	1	1
GOTERM_BP_DIRECT	GO:0007186~G-protein coupled receptor signaling pathway	6	1.37615	0.999987	SORT1, PDE3B, GNB1, RAC3, AKT1, CELSR2	399	968	19462	0.302336	1	1	0.999987
Annotation Cluster 25	Enrichment Score: 0.9489456860351171
Category	Term	Count	%	PValue	Genes	List Total	Pop Hits	Pop Total	Fold Enrichment	Bonferroni	Benjamini	FDR
UP_SEQ_FEATURE	REPEAT:Kelch 4	5	1.14679	0.056338	KBTBD6, KLHL11, MEGF8, KBTBD11, FBXO42	425	70	20583	3.45933	1	1	0.999038
UP_KW_DOMAIN	KW-0880~Kelch repeat	5	1.14679	0.0573201	KBTBD6, KLHL11, MEGF8, KBTBD11, FBXO42	295	72	14587	3.43385	0.771384	0.222358	0.222358
UP_SEQ_FEATURE	REPEAT:Kelch 1	5	1.14679	0.0587742	KBTBD6, KLHL11, MEGF8, KBTBD11, FBXO42	425	71	20583	3.4106	1	1	0.999038
UP_SEQ_FEATURE	REPEAT:Kelch 2	5	1.14679	0.0587742	KBTBD6, KLHL11, MEGF8, KBTBD11, FBXO42	425	71	20583	3.4106	1	1	0.999038
UP_SEQ_FEATURE	REPEAT:Kelch 3	5	1.14679	0.0587742	KBTBD6, KLHL11, MEGF8, KBTBD11, FBXO42	425	71	20583	3.4106	1	1	0.999038
INTERPRO	IPR015915:Kelch-type beta propeller	5	1.14679	0.0795304	KBTBD6, KLHL11, MEGF8, KBTBD11, FBXO42	415	75	19129	3.07293	1	1	1
SMART	SM00612:Kelch	3	0.688073	0.351666	KBTBD6, KLHL11, KBTBD11	222	58	10366	2.41519	1	1	1
UP_SEQ_FEATURE	REPEAT:Kelch 5	3	0.688073	0.395625	KBTBD6, KLHL11, MEGF8	425	66	20583	2.20139	1	1	0.999038
INTERPRO	IPR006652:Kelch repeat type 1	3	0.688073	0.397076	KBTBD6, KLHL11, KBTBD11	415	63	19129	2.19495	1	1	1
Annotation Cluster 26	Enrichment Score: 0.9368726128943893
Category	Term	Count	%	PValue	Genes	List Total	Pop Hits	Pop Total	Fold Enrichment	Bonferroni	Benjamini	FDR
GOTERM_CC_DIRECT	GO:0000785~chromatin	36	8.25688	0.00746165	KDM5B, KDM3A, KDM3B, CHD7, CEBPG, NUCKS1, HOXC13, NR3C1, HMBOX1, HMGN4, CHAF1A, SIN3A, MYC, E2F2, HMGN2, BRD7, JUNB, SOX4, ZBED4, HES4, HMGN1, ESRRA, AKIRIN2, SMARCC1, JUND, TGIF2, CBX1, SMAD9, PPP4R3B, ZBTB33, SREBF2, USF1, ZNF618, WDR82, IRF2, TP53	422	1114	20660	1.5821	0.969044	0.288517	0.284164
GOTERM_BP_DIRECT	GO:0006357~regulation of transcription from RNA polymerase II promoter	51	11.6972	0.00849204	TCF20, NUCKS1, HOXC13, NR3C1, MED12, MYC, CCNL2, JUNB, ZNF641, HMGN1, DDX17, SMARCC1, TGIF2, TSC22D3, CTDSPL, ZBTB33, SREBF2, PHF20L1, TBL1XR1, IRF2, ZNF555, TP53, HDGFL3, KDM3A, ZNF395, KDM3B, ZNF518B, CEBPG, ZNF22, NTN1, REPIN1, E2F2, ZNF623, BRD7, HES4, ESRRA, ZBTB18, ABCA2, JUND, MYEF2, BCL11A, PCGF3, ZBTB10, IRF2BP2, ELP2, SMAD9, ARID3A, USF1, TADA3, MDM4, PKN1	399	1736	19462	1.43296	1	1	0.999095
UP_KW_BIOLOGICAL_PROCESS	KW-0804~Transcription	76	17.4312	0.0218185	KDM5B, CHD7, TCF20, RSF1, HOXC13, NR3C1, RCBTB1, MED12, SIN3A, MYC, CCNL2, NELFCD, MAF1, JUNB, SOX4, ZNF641, DDX17, SMARCC1, DAXX, SLC30A9, TGIF2, ZBTB33, SREBF2, WDR82, TBL1XR1, XRN2, IRF2, TRIB3, ZNF512, ZNF555, TP53, NOTCH3, KDM3A, ZNF395, L3MBTL2, KDM3B, ZNF518B, CEBPG, ZNF22, MBTD1, HMBOX1, MTA1, RBBP5, MIER3, TDG, E2F2, ZNF623, SUDS3, BRD7, ZBED4, HES4, MAP2K6, ESRRA, POLR2M, ZBTB18, AKIRIN…	279	2477	11376	1.25105	0.905619	0.203029	0.189747
UP_KW_BIOLOGICAL_PROCESS	KW-0805~Transcription regulation	74	16.9725	0.0227697	KDM5B, CHD7, TCF20, RSF1, HOXC13, NR3C1, RCBTB1, MED12, SIN3A, MYC, CCNL2, NELFCD, MAF1, JUNB, SOX4, ZNF641, DDX17, SMARCC1, DAXX, SLC30A9, TGIF2, ZBTB33, SREBF2, WDR82, TBL1XR1, XRN2, IRF2, TRIB3, ZNF512, ZNF555, TP53, NOTCH3, KDM3A, ZNF395, L3MBTL2, KDM3B, ZNF518B, CEBPG, ZNF22, MBTD1, HMBOX1, MTA1, RBBP5, MIER3, TDG, E2F2, ZNF623, SUDS3, BRD7, ZBED4, HES4, MAP2K6, ESRRA, ZBTB18, AKIRIN2, JUND,…	279	2406	11376	1.25407	0.91495	0.203029	0.189747
GOTERM_MF_DIRECT	GO:0003700~transcription factor activity, sequence-specific DNA binding	19	4.3578	0.127781	ESRRA, ZNF395, JUND, TGIF2, BCL11A, SMAD9, ZNF22, HOXC13, NR3C1, SREBF2, USF1, ZNF618, MYC, IRF2, E2F2, ZNF512, JUNB, TP53, SOX4	413	618	18976	1.4126	1	1	0.993939
GOTERM_MF_DIRECT	GO:1990837~sequence-specific double-stranded DNA binding	16	3.66972	0.238237	ZBTB18, ESRRA, KDM5B, JUND, TGIF2, CEBPG, ZBTB33, HOXC13, NR3C1, SREBF2, USF1, HMBOX1, IRF2, E2F2, JUNB, SOX4	413	560	18976	1.31276	1	1	0.993939
GOTERM_CC_DIRECT	GO:0005667~transcription factor complex	7	1.6055	0.350791	JUND, SMAD9, E2F2, TP53, JUNB, SOX4, USF1	422	236	20660	1.45212	1	1	0.987041
GOTERM_MF_DIRECT	GO:0001228~transcriptional activator activity, RNA polymerase II transcription regulatory region sequence-specific binding	12	2.75229	0.483849	ZNF395, JUND, MYC, IRF2, CEBPG, E2F2, HOXC13, NR3C1, TP53, JUNB, ZBED4, SOX4	413	483	18976	1.14153	1	1	0.993939
GOTERM_MF_DIRECT	GO:0000978~RNA polymerase II core promoter proximal region sequence-specific DNA binding	27	6.19266	0.572228	ZNF395, CHD7, CEBPG, HOXC13, NR3C1, NTN1, MED12, MTA1, MYC, E2F2, ZNF623, JUNB, SOX4, ZNF641, HES4, ZBTB18, ESRRA, JUND, TGIF2, BCL11A, DNMT3A, SMAD9, ZBTB33, SREBF2, USF1, IRF2, TP53	413	1222	18976	1.01519	1	1	0.993939
UP_KW_MOLECULAR_FUNCTION	KW-0238~DNA-binding	47	10.7798	0.657962	ZNF395, CCDC25, ZNF518B, CHD7, CEBPG, ZNF22, TCF20, HOXC13, NR3C1, REPIN1, HMBOX1, HMGN4, MTA1, MYC, E2F2, ZNF623, HMGN2, JUNB, PMS1, SOX4, ZBED4, ZNF641, HES4, HMGN1, ZBTB18, ESRRA, JUND, TGIF2, MYEF2, CNBP, DNMT3A, ZBTB10, APEX2, SMAD9, ARID3A, ZBTB33, LEMD3, SREBF2, USF1, MSH2, ZNF618, IRF2, XRN2, TCEA2, ZNF512, ZNF555, TP53	273	2100	11871	0.973203	1	1	0.955224
GOTERM_MF_DIRECT	GO:0000981~RNA polymerase II transcription factor activity, sequence-specific DNA binding	25	5.73394	0.807922	ZNF518B, CEBPG, ZNF22, HOXC13, NR3C1, NTN1, MYC, E2F2, ZNF623, JUNB, SOX4, ZBED4, ZNF641, HES4, ZBTB18, ESRRA, JUND, TGIF2, SMAD9, ZBTB33, SREBF2, USF1, IRF2, ZNF555, TP53	413	1286	18976	0.89321	1	1	0.993939
Annotation Cluster 27	Enrichment Score: 0.9154345306135927
Category	Term	Count	%	PValue	Genes	List Total	Pop Hits	Pop Total	Fold Enrichment	Bonferroni	Benjamini	FDR
KEGG_PATHWAY	hsa03013:Nucleocytoplasmic transport	9	2.06422	0.00446538	IPO9, NUP210, NCBP2, TMEM33, PYM1, NXT2, SENP2, SNUPN, NUP160	208	108	8586	3.4399	0.706611	0.0941165	0.0879337
UP_KW_BIOLOGICAL_PROCESS	KW-0509~mRNA transport	6	1.37615	0.158416	NUP210, NCBP2, FMR1, NXT2, SENP2, NUP160	279	117	11376	2.09098	1	0.600609	0.561317
UP_KW_CELLULAR_COMPONENT	KW-0906~Nuclear pore complex	3	0.688073	0.301835	NUP210, SENP2, NUP160	386	51	17831	2.71731	0.999999	0.9928	0.940547
GOTERM_CC_DIRECT	GO:0005643~nuclear pore	4	0.917431	0.328064	NUP210, SENP2, SNUPN, NUP160	422	99	20660	1.97807	1	1	0.987041
UP_KW_BIOLOGICAL_PROCESS	KW-0811~Translocation	4	0.917431	0.377957	NUP210, SEC62, SENP2, NUP160	279	90	11376	1.81219	1	1	0.943396
Annotation Cluster 28	Enrichment Score: 0.9120893173694198
Category	Term	Count	%	PValue	Genes	List Total	Pop Hits	Pop Total	Fold Enrichment	Bonferroni	Benjamini	FDR
INTERPRO	IPR014001:Helicase, superfamily 1/2, ATP-binding domain	7	1.6055	0.0349457	DDX17, DHX32, DHX8, CHD7, MTREX, DICER1, DDX60	415	112	19129	2.88087	1	1	1
UP_SEQ_FEATURE	DOMAIN:Helicase ATP-binding	7	1.6055	0.036711	DDX17, DHX32, DHX8, CHD7, MTREX, DICER1, DDX60	425	119	20583	2.84886	1	1	0.999038
UP_SEQ_FEATURE	DOMAIN:Helicase C-terminal	6	1.37615	0.0772277	DDX17, DHX8, CHD7, MTREX, DICER1, DDX60	425	110	20583	2.64167	1	1	0.999038
GOTERM_MF_DIRECT	GO:0003724~RNA helicase activity	5	1.14679	0.080249	DDX17, DHX32, DHX8, MTREX, DDX60	413	75	18976	3.06312	1	1	0.993939
SMART	SM00490:HELICc	6	1.37615	0.0808525	DDX17, DHX8, CHD7, MTREX, DICER1, DDX60	222	108	10366	2.59409	1	1	1
INTERPRO	IPR001650:Helicase, C-terminal	6	1.37615	0.0854214	DDX17, DHX8, CHD7, MTREX, DICER1, DDX60	415	108	19129	2.56078	1	1	1
SMART	SM00487:DEXDc	6	1.37615	0.088462	DDX17, DHX8, CHD7, MTREX, DICER1, DDX60	222	111	10366	2.52398	1	1	1
UP_KW_MOLECULAR_FUNCTION	KW-0347~Helicase	7	1.6055	0.118986	DDX17, DHX32, DHX8, CHD7, MTREX, DICER1, DDX60	273	146	11871	2.08483	0.999819	0.622388	0.585776
GOTERM_MF_DIRECT	GO:0016887~ATPase activity	14	3.21101	0.168181	ATAD1, DDX17, ABCA2, DHX8, ABCB7, CHD7, NTPCR, DDX60, ATP5F1A, DHX32, MSH2, KIF16B, MTREX, PMS1	413	443	18976	1.45204	1	1	0.993939
UP_SEQ_FEATURE	MOTIF:DEAH box	3	0.688073	0.260042	DHX32, DHX8, CHD7	425	48	20583	3.02691	1	1	0.999038
GOTERM_MF_DIRECT	GO:0004386~helicase activity	4	0.917431	0.28101	DHX32, CHD7, DICER1, DDX60	413	85	18976	2.1622	1	1	0.993939
INTERPRO	IPR011545:DNA/RNA helicase, DEAD/DEAH box type, N-terminal	3	0.688073	0.434671	DDX17, MTREX, DDX60	415	68	19129	2.03356	1	1	1
UP_KW_BIOLOGICAL_PROCESS	KW-0698~rRNA processing	4	0.917431	0.450008	DDX17, EXOSC6, CHD7, MTREX	279	101	11376	1.61482	1	1	0.943396
Annotation Cluster 29	Enrichment Score: 0.8874684774152728
Category	Term	Count	%	PValue	Genes	List Total	Pop Hits	Pop Total	Fold Enrichment	Bonferroni	Benjamini	FDR
UP_SEQ_FEATURE	TOPO_DOM:Mitochondrial matrix	6	1.37615	0.0483832	SLC25A3, APOOL, ABCB7, IMMT, SLC25A4, SLC25A13	425	96	20583	3.02691	1	1	0.999038
GOTERM_CC_DIRECT	GO:0005743~mitochondrial inner membrane	15	3.44037	0.135748	SLC25A3, APOOL, ABCB7, PSEN2, IMMT, CRLS1, MRPL42, ATP5F1A, ADCK1, PMPCA, NDUFS1, MICU2, SLC25A4, DAP3, SLC25A13	422	494	20660	1.48656	1	1	0.987041
UP_KW_CELLULAR_COMPONENT	KW-0999~Mitochondrion inner membrane	10	2.29358	0.331258	SLC25A3, ATP5F1A, APOOL, ABCB7, IMMT, PMPCA, NDUFS1, SLC25A4, CRLS1, SLC25A13	386	346	17831	1.3351	1	0.9928	0.940547
Annotation Cluster 30	Enrichment Score: 0.8550815025863082
Category	Term	Count	%	PValue	Genes	List Total	Pop Hits	Pop Total	Fold Enrichment	Bonferroni	Benjamini	FDR
GOTERM_MF_DIRECT	GO:0046872~metal ion binding	75	17.2018	0.0235092	KDM5B, B4GALT3, PRR3, PDE3B, TCF20, RSF1, MTR, PFAS, TATDN3, RNF157, AKT2, PMPCA, ME2, ZNF641, MAP2K2, GGPS1, CACNA2D1, DNMT3A, CTDSPL, ZBTB33, DICER1, POMGNT1, RC3H2, CCNB1IP1, PHF20L1, RNF144A, ACAP3, TRAF4, PCCA, XRN2, NDUFS1, ZNF512, ZNF555, GART, TP53, IDI1, ZNF395, SEC23A, KDM3B, ZNF518B, GMPR2, IREB2, ENDOD1, CACNA1H, SELENOI, REPIN1, LMAN1, ANKMY2, PDF, MTA1, MAN2A2, MGAT1, ZNF623, ZBED4,…	413	2728	18976	1.2632	1	0.77698	0.771103
UP_KW_DOMAIN	KW-0863~Zinc-finger	50	11.4679	0.0255857	KDM5B, PRR3, TCF20, RSF1, NR3C1, RNF157, ZMYM1, ZNF641, DNMT3A, ZBTB33, RC3H2, CCNB1IP1, PHF20L1, RNF144A, ACAP3, TRAF4, XRN2, ZNF512, ZNF555, KDM3A, ZNF395, L3MBTL2, KDM3B, ZNF518B, ZNF22, MBTD1, REPIN1, ANKMY2, MTA1, ZNF623, ZBED4, ESRRA, RNF20, ZBTB18, MAP3K1, BCL11A, CNBP, PCGF3, ZBTB10, MIB2, IRF2BP2, APEX2, GTF2H3, RNF146, ZNF618, TCEA2, MDM4, RNF141, MMACHC, RNF187	295	1845	14587	1.34004	0.476892	0.130615	0.130615
UP_KW_LIGAND	KW-0862~Zinc	63	14.4495	0.77481	KDM5B, PRR3, TCF20, RSF1, MTR, NR3C1, RNF157, NPEPPS, ZMYM1, ZNF641, SLC30A9, DNMT3A, ZBTB33, RC3H2, CCNB1IP1, PHF20L1, RNF144A, ACAP3, NPEPL1, TRAF4, XRN2, ZNF512, ZNF555, TP53, KDM3A, ZNF395, SEC23A, L3MBTL2, KDM3B, ZNF518B, ZNF22, CACNA1H, MBTD1, REPIN1, ANKMY2, MTA1, MAN2A2, GPC1, PGGT1B, ZNF623, ZBED4, ESRRA, RNF20, ZBTB18, MAP3K1, BCL11A, CNBP, NRDC, PCGF3, ZBTB10, MIB2, IRF2BP2, APEX2, SMA…	182	2530	6902	0.94433	1	1	1
UP_KW_LIGAND	KW-0479~Metal-binding	101	23.1651	0.815161	NR3C1, TATDN3, NPEPPS, AKT2, MAP2K2, CACNA2D1, ZBTB33, DICER1, RC3H2, CCNB1IP1, ACAP3, PPA2, XRN2, SIK2, ZNF555, TP53, IDI1, EXD2, ZNF395, L3MBTL2, IREB2, ZNF22, CACNA1H, MBTD1, PPP3R1, MAN2A2, ZBED4, FDFT1, ESRRA, ZBTB18, NEK4, BCL11A, IDH1, NRDC, ZBTB10, IRF2BP2, SMAD9, CNOT6, CNOT7, CPD, ACO1, MDM4, RNF187, KDM5B, B4GALT3, PRR3, PDE3B, EFCAB14, TCF20, RSF1, MTR, PFAS, RNF157, ZMYM1, ME2, ZNF64…	182	4018	6902	0.953268	1	1	1
Annotation Cluster 31	Enrichment Score: 0.831335499868079
Category	Term	Count	%	PValue	Genes	List Total	Pop Hits	Pop Total	Fold Enrichment	Bonferroni	Benjamini	FDR
INTERPRO	IPR002049:EGF-like, laminin	6	1.37615	0.00226813	LAMC3, CRELD1, MEGF8, SCARF2, CELSR2, NTN1	415	43	19129	6.43172	0.849838	1	1
SMART	SM00180:EGF_Lam	5	1.14679	0.00693888	LAMC3, MEGF8, SCARF2, CELSR2, NTN1	222	36	10366	6.48524	0.726138	0.430211	0.430211
UP_SEQ_FEATURE	DOMAIN:Laminin EGF-like	4	0.917431	0.0113186	LAMC3, MEGF8, CELSR2, NTN1	425	23	20583	8.42271	1	1	0.999038
UP_KW_DOMAIN	KW-0424~Laminin EGF-like domain	4	0.917431	0.026123	LAMC3, MEGF8, CELSR2, NTN1	295	32	14587	6.18093	0.484056	0.130615	0.130615
GOTERM_BP_DIRECT	GO:0009888~tissue development	4	0.917431	0.0422603	LAMC3, DHCR24, MEGF8, NTN1	399	38	19462	5.13441	1	1	0.999095
UP_SEQ_FEATURE	DOMAIN:Laminin EGF-like 3	3	0.688073	0.0806277	LAMC3, MEGF8, NTN1	425	23	20583	6.31703	1	1	0.999038
UP_SEQ_FEATURE	DOMAIN:Laminin EGF-like 1	3	0.688073	0.106098	LAMC3, MEGF8, NTN1	425	27	20583	5.38118	1	1	0.999038
UP_SEQ_FEATURE	DOMAIN:Laminin EGF-like 2	3	0.688073	0.112766	LAMC3, MEGF8, NTN1	425	28	20583	5.18899	1	1	0.999038
GOTERM_BP_DIRECT	GO:0009887~animal organ morphogenesis	6	1.37615	0.166338	SMARCC1, SYK, LAMC3, DGCR6L, MEGF8, NTN1	399	142	19462	2.061	1	1	0.999095
UP_SEQ_FEATURE	DOMAIN:EGF-like 5	3	0.688073	0.191593	NOTCH3, MEGF8, SCARF2	425	39	20583	3.72543	1	1	0.999038
SMART	SM00181:EGF	7	1.6055	0.260018	NOTCH3, LAMC3, LRP5, CRELD1, MEGF8, SCARF2, CELSR2	222	200	10366	1.63428	1	1	1
UP_SEQ_FEATURE	DOMAIN:EGF-like 1	5	1.14679	0.289256	NOTCH3, LRP5, CRELD1, MEGF8, SCARF2	425	132	20583	1.83449	1	1	0.999038
UP_SEQ_FEATURE	DOMAIN:EGF-like 2	4	0.917431	0.35101	NOTCH3, LRP5, MEGF8, SCARF2	425	102	20583	1.89924	1	1	0.999038
INTERPRO	IPR000152:EGF-type aspartate/asparagine hydroxylation site	4	0.917431	0.409264	NOTCH3, CRELD1, MEGF8, CELSR2	415	107	19129	1.72314	1	1	1
UP_SEQ_FEATURE	DOMAIN:EGF-like 4	3	0.688073	0.417257	LRP5, MEGF8, SCARF2	425	69	20583	2.10568	1	1	0.999038
INTERPRO	IPR000742:Epidermal growth factor-like domain	7	1.6055	0.468534	NOTCH3, LAMC3, LRP5, CRELD1, MEGF8, SCARF2, CELSR2	415	253	19129	1.27533	1	1	1
UP_SEQ_FEATURE	DOMAIN:EGF-like 3	3	0.688073	0.525254	NOTCH3, LRP5, SCARF2	425	85	20583	1.70931	1	1	0.999038
SMART	SM00179:EGF_CA	4	0.917431	0.547439	NOTCH3, CRELD1, MEGF8, CELSR2	222	134	10366	1.39384	1	1	1
INTERPRO	IPR001881:EGF-like calcium-binding	4	0.917431	0.557062	NOTCH3, CRELD1, MEGF8, CELSR2	415	134	19129	1.37594	1	1	1
UP_KW_DOMAIN	KW-0245~EGF-like domain	6	1.37615	0.594262	NOTCH3, LRP5, CRELD1, MEGF8, SCARF2, CELSR2	295	257	14587	1.15442	1	1	1
INTERPRO	IPR009030:Insulin-like growth factor binding protein, N-terminal	4	0.917431	0.615268	NOTCH3, CRELD1, SCARF2, CELSR2	415	146	19129	1.26285	1	1	1
INTERPRO	IPR018097:EGF-like calcium-binding, conserved site	3	0.688073	0.686704	NOTCH3, CRELD1, MEGF8	415	109	19129	1.26864	1	1	1
Annotation Cluster 32	Enrichment Score: 0.8199989718356963
Category	Term	Count	%	PValue	Genes	List Total	Pop Hits	Pop Total	Fold Enrichment	Bonferroni	Benjamini	FDR
UP_KW_CELLULAR_COMPONENT	KW-0576~Peroxisome	7	1.6055	0.0296695	ATAD1, IDI1, PEX19, MVK, IDH1, HMGCR, MFF	386	108	17831	2.99408	0.681619	0.225488	0.21362
GOTERM_CC_DIRECT	GO:0005777~peroxisome	5	1.14679	0.195142	IDI1, PEX19, MVK, IDH1, MFF	422	112	20660	2.1856	1	1	0.987041
KEGG_PATHWAY	hsa04146:Peroxisome	3	0.688073	0.598882	PEX19, MVK, IDH1	208	83	8586	1.49201	1	1	0.937729
Annotation Cluster 33	Enrichment Score: 0.8165911527693729
Category	Term	Count	%	PValue	Genes	List Total	Pop Hits	Pop Total	Fold Enrichment	Bonferroni	Benjamini	FDR
KEGG_PATHWAY	hsa05225:Hepatocellular carcinoma	11	2.52294	0.00736622	SMARCC1, SHC2, MAP2K2, AKT2, MYC, GAB1, LRP5, E2F2, AKT1, BRD7, TP53	208	168	8586	2.70278	0.868114	0.106229	0.0992501
KEGG_PATHWAY	hsa04012:ErbB signaling pathway	7	1.6055	0.0164923	SHC2, MAP2K2, AKT2, MYC, GAB1, NCK2, AKT1	208	85	8586	3.39943	0.989502	0.185472	0.173287
KEGG_PATHWAY	hsa01521:EGFR tyrosine kinase inhibitor resistance	5	1.14679	0.122887	SHC2, MAP2K2, AKT2, GAB1, AKT1	208	79	8586	2.61259	1	0.510169	0.476654
GOTERM_BP_DIRECT	GO:0008286~insulin receptor signaling pathway	4	0.917431	0.172449	SMARCC1, AKT2, GAB1, AKT1	399	70	19462	2.78725	1	1	0.999095
KEGG_PATHWAY	hsa05211:Renal cell carcinoma	4	0.917431	0.231694	MAP2K2, AKT2, GAB1, AKT1	208	69	8586	2.39298	1	0.697628	0.651799
SMART	SM00233:PH	7	1.6055	0.500978	FARP2, ACAP3, AKT2, GAB1, ARHGEF3, AKT1, SPTBN2	222	267	10366	1.22418	1	1	1
INTERPRO	IPR011993:Pleckstrin homology-like domain	11	2.52294	0.514539	FARP2, ACAP3, SHC2, AKT2, GAB1, ARHGEF3, AKT1, PPP4R3B, TLN2, SH2D5, SPTBN2	415	452	19129	1.12176	1	1	1
UP_SEQ_FEATURE	DOMAIN:PH	7	1.6055	0.528134	FARP2, ACAP3, AKT2, GAB1, ARHGEF3, AKT1, SPTBN2	425	284	20583	1.19371	1	1	0.999038
INTERPRO	IPR001849:Pleckstrin homology domain	7	1.6055	0.550922	FARP2, ACAP3, AKT2, GAB1, ARHGEF3, AKT1, SPTBN2	415	275	19129	1.1733	1	1	1
Annotation Cluster 34	Enrichment Score: 0.8123671645074032
Category	Term	Count	%	PValue	Genes	List Total	Pop Hits	Pop Total	Fold Enrichment	Bonferroni	Benjamini	FDR
GOTERM_BP_DIRECT	GO:0006888~ER to Golgi vesicle-mediated transport	8	1.83486	0.0211397	LMAN1, SEC23A, SAR1A, USO1, COPG2, TRAPPC13, IER3IP1, TMED5	399	135	19462	2.89049	1	1	0.999095
UP_KW_BIOLOGICAL_PROCESS	KW-0931~ER-Golgi transport	6	1.37615	0.0980408	LMAN1, SEC23A, ARF1, SAR1A, USO1, COPG2	279	100	11376	2.44645	0.999984	0.600609	0.561317
GOTERM_CC_DIRECT	GO:0070971~endoplasmic reticulum exit site	3	0.688073	0.145013	SEC23A, SAR1A, TMED5	422	33	20660	4.45067	1	1	0.987041
GOTERM_BP_DIRECT	GO:0006886~intracellular protein transport	8	1.83486	0.528364	SEC23A, ARF1, SAR1A, BLOC1S2, USO1, AP3D1, COPG2, TMED5	399	337	19462	1.15791	1	1	0.999095
GOTERM_BP_DIRECT	GO:0016192~vesicle-mediated transport	6	1.37615	0.546157	SEC23A, ARF1, SAR1A, AP3D1, COPG2, SPTBN2	399	240	19462	1.21942	1	1	0.999095
Annotation Cluster 35	Enrichment Score: 0.7162715535411335
Category	Term	Count	%	PValue	Genes	List Total	Pop Hits	Pop Total	Fold Enrichment	Bonferroni	Benjamini	FDR
KEGG_PATHWAY	hsa04923:Regulation of lipolysis in adipocytes	4	0.917431	0.163781	AKT2, PDE3B, AKT1, PRKG1	208	58	8586	2.84682	1	0.596219	0.557051
BIOCARTA	h_no1Pathway:Actions of Nitric Oxide in the Heart	3	0.688073	0.201104	PDE3B, AKT1, PRKG1	46	30	1623	3.52826	1	1	1
KEGG_PATHWAY	hsa04022:cGMP-PKG signaling pathway	7	1.6055	0.215527	PPP3R1, MAP2K2, AKT2, PDE3B, AKT1, SLC25A4, PRKG1	208	167	8586	1.73025	1	0.686678	0.641567
Annotation Cluster 36	Enrichment Score: 0.7040320701316812
Category	Term	Count	%	PValue	Genes	List Total	Pop Hits	Pop Total	Fold Enrichment	Bonferroni	Benjamini	FDR
UP_KW_BIOLOGICAL_PROCESS	KW-0227~DNA damage	15	3.44037	0.165027	EXD2, SLF1, FMR1, UBE2D3, APEX2, NUCKS1, USP28, GTF2H3, CDC14B, POLD3, CHAF1A, MSH2, TDG, MTREX, PMS1	279	429	11376	1.42567	1	0.600609	0.561317
UP_KW_BIOLOGICAL_PROCESS	KW-0234~DNA repair	13	2.98165	0.167315	EXD2, SLF1, UBE2D3, APEX2, NUCKS1, USP28, GTF2H3, CDC14B, POLD3, CHAF1A, MSH2, TDG, PMS1	279	358	11376	1.48063	1	0.600609	0.561317
GOTERM_BP_DIRECT	GO:0006281~DNA repair	9	2.06422	0.279779	SLF1, CHAF1A, MSH2, FMR1, UBE2D3, APEX2, GTF2H3, USP28, CDC14B	399	302	19462	1.45362	1	1	0.999095
Annotation Cluster 37	Enrichment Score: 0.6674055236519892
Category	Term	Count	%	PValue	Genes	List Total	Pop Hits	Pop Total	Fold Enrichment	Bonferroni	Benjamini	FDR
SMART	SM00195:DSPc	4	0.917431	0.0466933	DUSP22, STYX, DUSP16, CDC14B	222	38	10366	4.91513	0.999863	1	1
INTERPRO	IPR000340:Dual specificity phosphatase, catalytic domain	4	0.917431	0.0586075	DUSP22, STYX, DUSP16, CDC14B	415	41	19129	4.49697	1	1	1
INTERPRO	IPR020422:Dual specificity phosphatase, subgroup, catalytic domain	4	0.917431	0.0657736	DUSP22, STYX, DUSP16, CDC14B	415	43	19129	4.28781	1	1	1
UP_SEQ_FEATURE	DOMAIN:Tyrosine specific protein phosphatases	4	0.917431	0.185342	DUSP22, STYX, DUSP16, CDC14B	425	72	20583	2.69059	1	1	0.999038
UP_SEQ_FEATURE	DOMAIN:Tyrosine-protein phosphatase	4	0.917431	0.217109	DUSP22, STYX, DUSP16, CDC14B	425	78	20583	2.48362	1	1	0.999038
GOTERM_MF_DIRECT	GO:0008138~protein tyrosine/serine/threonine phosphatase activity	3	0.688073	0.247581	DUSP22, STYX, CDC14B	413	44	18976	3.13273	1	1	0.993939
GOTERM_MF_DIRECT	GO:0017018~myosin phosphatase activity	4	0.917431	0.263323	DUSP22, CTDSPL, DUSP16, CDC14B	413	82	18976	2.2413	1	1	0.993939
INTERPRO	IPR000387:Protein-tyrosine/Dual specificity phosphatase	4	0.917431	0.308991	DUSP22, STYX, DUSP16, CDC14B	415	90	19129	2.04862	1	1	1
GOTERM_MF_DIRECT	GO:0004725~protein tyrosine phosphatase activity	4	0.917431	0.42285	DUSP22, DUSP16, PALD1, CDC14B	413	109	18976	1.68612	1	1	0.993939
GOTERM_BP_DIRECT	GO:0016311~dephosphorylation	3	0.688073	0.43483	DUSP22, STYX, DUSP16	399	72	19462	2.03237	1	1	0.999095
UP_SEQ_FEATURE	ACT_SITE:Phosphocysteine intermediate	3	0.688073	0.562145	DUSP22, DUSP16, CDC14B	425	91	20583	1.59661	1	1	0.999038
UP_KW_MOLECULAR_FUNCTION	KW-0904~Protein phosphatase	4	0.917431	0.649706	DUSP22, CTDSPL, DUSP16, CDC14B	273	145	11871	1.19955	1	1	0.955224
Annotation Cluster 38	Enrichment Score: 0.6408101351834145
Category	Term	Count	%	PValue	Genes	List Total	Pop Hits	Pop Total	Fold Enrichment	Bonferroni	Benjamini	FDR
GOTERM_CC_DIRECT	GO:0005681~spliceosomal complex	7	1.6055	0.0617888	RBM3, DHX32, PRPF6, DHX8, CIRBP, PPIL3, PTBP2	422	137	20660	2.50147	1	0.955667	0.941249
GOTERM_BP_DIRECT	GO:0000398~mRNA splicing, via spliceosome	8	1.83486	0.117448	PRPF6, SART3, DHX8, NCBP2, PRPF40A, MTREX, PPIL3, SRSF12	399	200	19462	1.95108	1	1	0.999095
UP_KW_BIOLOGICAL_PROCESS	KW-0508~mRNA splicing	12	2.75229	0.134484	DDX17, PRPF6, SART3, DHX8, NCBP2, FMR1, LARP7, PRPF40A, MTREX, PPIL3, PTBP2, SRSF12	279	308	11376	1.5886	1	0.600609	0.561317
UP_KW_BIOLOGICAL_PROCESS	KW-0507~mRNA processing	14	3.21101	0.172143	DDX17, DHX8, NCBP2, FMR1, LARP7, PRPF40A, PTBP2, WDR33, SART3, PRPF6, XRN2, MTREX, PPIL3, SRSF12	279	397	11376	1.43788	1	0.600609	0.561317
GOTERM_BP_DIRECT	GO:0008380~RNA splicing	7	1.6055	0.26756	PRPF6, DHX8, NCBP2, FMR1, LARP7, PPIL3, PTBP2	399	212	19462	1.61056	1	1	0.999095
GOTERM_CC_DIRECT	GO:0071013~catalytic step 2 spliceosome	4	0.917431	0.289015	PRPF6, DHX8, MTREX, PPIL3	422	92	20660	2.12858	1	1	0.987041
UP_KW_CELLULAR_COMPONENT	KW-0747~Spliceosome	4	0.917431	0.640863	PRPF6, DHX8, MTREX, PPIL3	386	152	17831	1.21564	1	1	0.972973
KEGG_PATHWAY	hsa03040:Spliceosome	4	0.917431	0.897631	PRPF6, DHX8, NCBP2, PRPF40A	208	216	8586	0.764423	1	1	0.937729
Annotation Cluster 39	Enrichment Score: 0.6226113182784667
Category	Term	Count	%	PValue	Genes	List Total	Pop Hits	Pop Total	Fold Enrichment	Bonferroni	Benjamini	FDR
INTERPRO	IPR017884:SANT domain	3	0.688073	0.115163	SMARCC1, MTA1, MIER3	415	27	19129	5.12155	1	1	1
UP_SEQ_FEATURE	DOMAIN:SANT	3	0.688073	0.119539	SMARCC1, MTA1, MIER3	425	29	20583	5.01006	1	1	0.999038
SMART	SM00717:SANT	3	0.688073	0.233224	SMARCC1, MTA1, MIER3	222	43	10366	3.2577	1	1	1
INTERPRO	IPR001005:SANT/Myb domain	3	0.688073	0.286728	SMARCC1, MTA1, MIER3	415	49	19129	2.82208	1	1	1
INTERPRO	IPR009057:Homeodomain-like	6	1.37615	0.837295	HMBOX1, SMARCC1, TGIF2, MTA1, MIER3, HOXC13	415	326	19129	0.848355	1	1	1
Annotation Cluster 40	Enrichment Score: 0.6180055570151824
Category	Term	Count	%	PValue	Genes	List Total	Pop Hits	Pop Total	Fold Enrichment	Bonferroni	Benjamini	FDR
UP_KW_BIOLOGICAL_PROCESS	KW-0914~Notch signaling pathway	4	0.917431	0.139357	NOTCH3, NCSTN, PSEN2, MIB2	279	53	11376	3.0773	1	0.600609	0.561317
GOTERM_BP_DIRECT	GO:0007219~Notch signaling pathway	5	1.14679	0.22669	NOTCH3, NCSTN, BLOC1S2, PSEN2, MIB2	399	119	19462	2.04945	1	1	0.999095
KEGG_PATHWAY	hsa04330:Notch signaling pathway	3	0.688073	0.443021	NOTCH3, NCSTN, PSEN2	208	62	8586	1.99736	1	1	0.937729
Annotation Cluster 41	Enrichment Score: 0.6072329927096154
Category	Term	Count	%	PValue	Genes	List Total	Pop Hits	Pop Total	Fold Enrichment	Bonferroni	Benjamini	FDR
KEGG_PATHWAY	hsa00510:N-Glycan biosynthesis	6	1.37615	0.00871223	B4GALT3, MAN2A2, TMEM258, SRD5A3, MOGS, MGAT1	208	53	8586	4.67308	0.909065	0.119358	0.111517
KEGG_PATHWAY	hsa00513:Various types of N-glycan biosynthesis	4	0.917431	0.0799053	B4GALT3, MAN2A2, TMEM258, MGAT1	208	42	8586	3.93132	1	0.405445	0.37881
GOTERM_BP_DIRECT	GO:0006486~protein glycosylation	4	0.917431	0.45658	B4GALT3, MAN2A2, MGAT1, POMGNT1	399	122	19462	1.59924	1	1	0.999095
UP_KW_MOLECULAR_FUNCTION	KW-0328~Glycosyltransferase	5	1.14679	0.804347	UGCG, B4GALT3, MGAT1, POMGNT1, GBA2	273	240	11871	0.905907	1	1	0.955224
UP_SEQ_FEATURE	TRANSMEM:Helical; Signal-anchor for type II membrane protein	6	1.37615	0.923535	B4GALT3, MAN2A2, MOGS, MGAT1, POMGNT1, HS2ST1	425	406	20583	0.715723	1	1	0.999038
UP_KW_DOMAIN	KW-0735~Signal-anchor	6	1.37615	0.962683	B4GALT3, MAN2A2, MOGS, MGAT1, POMGNT1, HS2ST1	295	470	14587	0.631244	1	1	1
Annotation Cluster 42	Enrichment Score: 0.6040505647320273
Category	Term	Count	%	PValue	Genes	List Total	Pop Hits	Pop Total	Fold Enrichment	Bonferroni	Benjamini	FDR
UP_KW_BIOLOGICAL_PROCESS	KW-0648~Protein biosynthesis	8	1.83486	0.0926872	PDF, EIF2AK1, NARS2, TCEA2, GATC, DENR, EIF4G3, EARS2	279	158	11376	2.06452	0.99997	0.600609	0.561317
GOTERM_MF_DIRECT	GO:0003743~translation initiation factor activity	3	0.688073	0.406247	EIF2AK1, DENR, EIF4G3	413	64	18976	2.15375	1	1	0.993939
UP_KW_MOLECULAR_FUNCTION	KW-0396~Initiation factor	3	0.688073	0.409297	EIF2AK1, DENR, EIF4G3	273	61	11871	2.13853	1	1	0.955224
Annotation Cluster 43	Enrichment Score: 0.6020390338327447
Category	Term	Count	%	PValue	Genes	List Total	Pop Hits	Pop Total	Fold Enrichment	Bonferroni	Benjamini	FDR
UP_SEQ_FEATURE	REPEAT:HEAT 3	4	0.917431	0.117299	TBCD, AP3D1, COPG2, EIF4G3	425	58	20583	3.34004	1	1	0.999038
UP_SEQ_FEATURE	REPEAT:HEAT 1	4	0.917431	0.159914	TBCD, AP3D1, COPG2, EIF4G3	425	67	20583	2.89138	1	1	0.999038
UP_SEQ_FEATURE	REPEAT:HEAT 2	4	0.917431	0.159914	TBCD, AP3D1, COPG2, EIF4G3	425	67	20583	2.89138	1	1	0.999038
UP_SEQ_FEATURE	REPEAT:HEAT 5	3	0.688073	0.221815	AP3D1, COPG2, EIF4G3	425	43	20583	3.37888	1	1	0.999038
UP_SEQ_FEATURE	REPEAT:HEAT 4	3	0.688073	0.275374	AP3D1, COPG2, EIF4G3	425	50	20583	2.90584	1	1	0.999038
INTERPRO	IPR016024:Armadillo-type fold	9	2.06422	0.524101	MAP3K1, IPO9, USO1, TBCD, AP3D1, COPG2, PPP4R3B, EIF4G3, DOCK1	415	361	19129	1.14916	1	1	1
INTERPRO	IPR011989:Armadillo-like helical	6	1.37615	0.635815	MAP3K1, IPO9, USO1, TBCD, AP3D1, COPG2	415	251	19129	1.10185	1	1	1
Annotation Cluster 44	Enrichment Score: 0.5727408236946893
Category	Term	Count	%	PValue	Genes	List Total	Pop Hits	Pop Total	Fold Enrichment	Bonferroni	Benjamini	FDR
UP_SEQ_FEATURE	DOMAIN:RRM	9	2.06422	0.126351	RBM3, MYEF2, SART3, NCBP2, CIRBP, LARP7, PTBP2, TNRC6B, SRSF12	425	241	20583	1.80861	1	1	0.999038
INTERPRO	IPR012677:Nucleotide-binding, alpha-beta plait	10	2.29358	0.1397	RBM3, MYEF2, SART3, NCBP2, CIRBP, LARP7, LEMD3, PTBP2, TNRC6B, SRSF12	415	273	19129	1.68842	1	1	1
SMART	SM00360:RRM	8	1.83486	0.194086	RBM3, MYEF2, SART3, NCBP2, CIRBP, LARP7, PTBP2, SRSF12	222	220	10366	1.69795	1	1	1
INTERPRO	IPR000504:RNA recognition motif domain	8	1.83486	0.248868	RBM3, MYEF2, SART3, NCBP2, CIRBP, LARP7, PTBP2, SRSF12	415	235	19129	1.56916	1	1	1
UP_SEQ_FEATURE	DOMAIN:RRM 1	3	0.688073	0.655254	MYEF2, SART3, PTBP2	425	108	20583	1.34529	1	1	0.999038
UP_SEQ_FEATURE	DOMAIN:RRM 2	3	0.688073	0.655254	MYEF2, SART3, PTBP2	425	108	20583	1.34529	1	1	0.999038
Annotation Cluster 45	Enrichment Score: 0.5372468185879756
Category	Term	Count	%	PValue	Genes	List Total	Pop Hits	Pop Total	Fold Enrichment	Bonferroni	Benjamini	FDR
SMART	SM00558:JmjC	3	0.688073	0.133577	KDM5B, KDM3A, KDM3B	222	30	10366	4.66937	1	1	1
UP_SEQ_FEATURE	DOMAIN:JmjC	3	0.688073	0.162	KDM5B, KDM3A, KDM3B	425	35	20583	4.15119	1	1	0.999038
INTERPRO	IPR003347:JmjC domain	3	0.688073	0.167222	KDM5B, KDM3A, KDM3B	415	34	19129	4.06712	1	1	1
UP_KW_MOLECULAR_FUNCTION	KW-0223~Dioxygenase	3	0.688073	0.59632	KDM5B, KDM3A, KDM3B	273	87	11871	1.49943	1	1	0.955224
UP_KW_LIGAND	KW-0408~Iron	6	1.37615	0.954434	KDM5B, KDM3A, KDM3B, IREB2, ACO1, NDUFS1	182	347	6902	0.65573	1	1	1
Annotation Cluster 46	Enrichment Score: 0.5319156502360369
Category	Term	Count	%	PValue	Genes	List Total	Pop Hits	Pop Total	Fold Enrichment	Bonferroni	Benjamini	FDR
KEGG_PATHWAY	hsa04211:Longevity regulating pathway	5	1.14679	0.167159	AKT2, SESN1, AKT1, TP53, CAMKK2	208	89	8586	2.31904	1	0.596219	0.557051
GOTERM_BP_DIRECT	GO:0001934~positive regulation of protein phosphorylation	8	1.83486	0.181213	DAXX, AKT2, FMR1, NPTN, AKT1, PPIA, CAMKK2, MAP2K6	399	226	19462	1.72662	1	1	0.999095
KEGG_PATHWAY	hsa04936:Alcoholic liver disease	6	1.37615	0.257908	AKT2, AKT1, TAB1, MAPK12, CAMKK2, MAP2K6	208	142	8586	1.74418	1	0.751774	0.702388
KEGG_PATHWAY	hsa04920:Adipocytokine signaling pathway	3	0.688073	0.498718	AKT2, AKT1, CAMKK2	208	69	8586	1.79473	1	1	0.937729
KEGG_PATHWAY	hsa04152:AMPK signaling pathway	4	0.917431	0.562058	AKT2, AKT1, HMGCR, CAMKK2	208	121	8586	1.36459	1	1	0.937729
Annotation Cluster 47	Enrichment Score: 0.49546893685121424
Category	Term	Count	%	PValue	Genes	List Total	Pop Hits	Pop Total	Fold Enrichment	Bonferroni	Benjamini	FDR
UP_KW_CELLULAR_COMPONENT	KW-0796~Tight junction	5	1.14679	0.178912	CXADR, TRAF4, SAPCD2, TBCD, AMOT	386	102	17831	2.26443	0.999442	0.755404	0.715646
GOTERM_CC_DIRECT	GO:0005923~bicellular tight junction	5	1.14679	0.278178	CXADR, TRAF4, SAPCD2, TBCD, AMOT	422	131	20660	1.8686	1	1	0.987041
UP_KW_CELLULAR_COMPONENT	KW-0965~Cell junction	9	2.06422	0.655591	CXADR, TRAF4, SAPCD2, FLRT2, CCDC88C, TBCD, TLN2, RAI14, AMOT	386	407	17831	1.0215	1	1	0.972973
Annotation Cluster 48	Enrichment Score: 0.4828603962909631
Category	Term	Count	%	PValue	Genes	List Total	Pop Hits	Pop Total	Fold Enrichment	Bonferroni	Benjamini	FDR
GOTERM_MF_DIRECT	GO:0071949~FAD binding	3	0.688073	0.223413	SQLE, DHCR24, MMACHC	413	41	18976	3.36196	1	1	0.993939
UP_KW_LIGAND	KW-0274~FAD	5	1.14679	0.362319	SQLE, DHCR24, QSOX2, MMACHC, DLD	182	116	6902	1.63462	1	1	1
UP_KW_LIGAND	KW-0285~Flavoprotein	5	1.14679	0.439763	SQLE, DHCR24, QSOX2, MMACHC, DLD	182	129	6902	1.46989	1	1	1
Annotation Cluster 49	Enrichment Score: 0.4777192279040306
Category	Term	Count	%	PValue	Genes	List Total	Pop Hits	Pop Total	Fold Enrichment	Bonferroni	Benjamini	FDR
UP_SEQ_FEATURE	DOMAIN:BHLH	4	0.917431	0.217109	MYC, SREBF2, USF1, HES4	425	78	20583	2.48362	1	1	0.999038
GOTERM_MF_DIRECT	GO:0046983~protein dimerization activity	7	1.6055	0.222191	ZMYM1, MYC, E2F2, SREBF2, ZBED4, USF1, HES4	413	187	18976	1.71993	1	1	0.993939
UP_SEQ_FEATURE	DOMAIN:bHLH	4	0.917431	0.417933	MYC, SREBF2, USF1, HES4	425	114	20583	1.69932	1	1	0.999038
SMART	SM00353:HLH	4	0.917431	0.440022	MYC, SREBF2, USF1, HES4	222	114	10366	1.63838	1	1	1
INTERPRO	IPR011598:Myc-type, basic helix-loop-helix (bHLH) domain	4	0.917431	0.460699	MYC, SREBF2, USF1, HES4	415	116	19129	1.58945	1	1	1
Annotation Cluster 50	Enrichment Score: 0.4655687049772123
Category	Term	Count	%	PValue	Genes	List Total	Pop Hits	Pop Total	Fold Enrichment	Bonferroni	Benjamini	FDR
GOTERM_BP_DIRECT	GO:0008637~apoptotic mitochondrial changes	3	0.688073	0.0514422	AKT1, NDUFS1, SLC25A4	399	18	19462	8.12949	1	1	0.999095
KEGG_PATHWAY	hsa05022:Pathways of neurodegeneration - multiple diseases	14	3.21101	0.36175	DAXX, MAP2K2, PSEN2, LRP5, MAPK12, ATP5F1A, PPP3R1, UBC, MFN1, MFN2, NDUFS1, SLC25A4, MAP2K6, SPTBN2	208	476	8586	1.21408	1	0.953424	0.89079
KEGG_PATHWAY	hsa05415:Diabetic cardiomyopathy	7	1.6055	0.365363	ATP5F1A, AKT2, AKT1, NDUFS1, PDHB, SLC25A4, MAPK12	208	203	8586	1.42341	1	0.953424	0.89079
KEGG_PATHWAY	hsa05208:Chemical carcinogenesis - reactive oxygen species	7	1.6055	0.451387	ATP5F1A, MAP2K2, AKT2, AKT1, NDUFS1, SLC25A4, MAPK12	208	223	8586	1.29575	1	1	0.937729
KEGG_PATHWAY	hsa05010:Alzheimer disease	10	2.29358	0.583426	ATP5F1A, NCSTN, PPP3R1, MAP2K2, AKT2, PSEN2, LRP5, AKT1, NDUFS1, SLC25A4	208	384	8586	1.07497	1	1	0.937729
KEGG_PATHWAY	hsa05020:Prion disease	5	1.14679	0.898669	ATP5F1A, PPP3R1, NDUFS1, SLC25A4, MAPK12	208	272	8586	0.758802	1	1	0.937729
Annotation Cluster 51	Enrichment Score: 0.45998560700331353
Category	Term	Count	%	PValue	Genes	List Total	Pop Hits	Pop Total	Fold Enrichment	Bonferroni	Benjamini	FDR
SMART	SM00338:BRLZ	3	0.688073	0.312522	JUND, CEBPG, JUNB	222	53	10366	2.64304	1	1	1
UP_SEQ_FEATURE	DOMAIN:bZIP	3	0.688073	0.313576	JUND, CEBPG, JUNB	425	55	20583	2.64167	1	1	0.999038
UP_SEQ_FEATURE	REGION:Basic motif	3	0.688073	0.321172	JUND, CEBPG, JUNB	425	56	20583	2.5945	1	1	0.999038
INTERPRO	IPR004827:Basic-leucine zipper domain	3	0.688073	0.34263	JUND, CEBPG, JUNB	415	56	19129	2.46932	1	1	1
GOTERM_CC_DIRECT	GO:0090575~RNA polymerase II transcription factor complex	4	0.917431	0.464822	JUND, CEBPG, E2F2, JUNB	422	124	20660	1.57927	1	1	0.987041
Annotation Cluster 52	Enrichment Score: 0.3797959626571298
Category	Term	Count	%	PValue	Genes	List Total	Pop Hits	Pop Total	Fold Enrichment	Bonferroni	Benjamini	FDR
UP_SEQ_FEATURE	DOMAIN:PHD-type	4	0.917431	0.211734	KDM5B, DNMT3A, RSF1, TCF20	425	77	20583	2.51587	1	1	0.999038
SMART	SM00249:PHD	3	0.688073	0.581502	KDM5B, RSF1, TCF20	222	91	10366	1.53935	1	1	1
INTERPRO	IPR001965:Zinc finger, PHD-type	3	0.688073	0.58921	KDM5B, RSF1, TCF20	415	91	19129	1.51958	1	1	1
Annotation Cluster 53	Enrichment Score: 0.35531289903211116
Category	Term	Count	%	PValue	Genes	List Total	Pop Hits	Pop Total	Fold Enrichment	Bonferroni	Benjamini	FDR
UP_SEQ_FEATURE	TOPO_DOM:Mitochondrial matrix	6	1.37615	0.0483832	SLC25A3, APOOL, ABCB7, IMMT, SLC25A4, SLC25A13	425	96	20583	3.02691	1	1	0.999038
UP_SEQ_FEATURE	REPEAT:Solcar	3	0.688073	0.244719	SLC25A3, SLC25A4, SLC25A13	425	46	20583	3.15852	1	1	0.999038
UP_SEQ_FEATURE	REPEAT:Solcar 3	3	0.688073	0.275374	SLC25A3, SLC25A4, SLC25A13	425	50	20583	2.90584	1	1	0.999038
UP_SEQ_FEATURE	REPEAT:Solcar 1	3	0.688073	0.298331	SLC25A3, SLC25A4, SLC25A13	425	53	20583	2.74135	1	1	0.999038
UP_SEQ_FEATURE	REPEAT:Solcar 2	3	0.688073	0.298331	SLC25A3, SLC25A4, SLC25A13	425	53	20583	2.74135	1	1	0.999038
GOTERM_BP_DIRECT	GO:1902600~hydrogen ion transmembrane transport	5	1.14679	0.326287	SLC25A3, ATP5F1A, ATP6V0A2, SLC25A4, SLC25A13	399	141	19462	1.72968	1	1	0.999095
INTERPRO	IPR018108:Mitochondrial substrate/solute carrier	3	0.688073	0.334713	SLC25A3, SLC25A4, SLC25A13	415	55	19129	2.51422	1	1	1
INTERPRO	IPR023395:Mitochondrial carrier domain	3	0.688073	0.334713	SLC25A3, SLC25A4, SLC25A13	415	55	19129	2.51422	1	1	1
UP_SEQ_FEATURE	TRANSMEM:Helical; Name=1	7	1.6055	0.999992	SLC25A3, SLC6A15, MFN1, MFN2, CELSR2, SLC25A4, SLC25A13	425	1076	20583	0.315069	1	1	0.999992
UP_SEQ_FEATURE	TRANSMEM:Helical; Name=2	7	1.6055	0.999992	SLC25A3, SLC6A15, MFN1, MFN2, CELSR2, SLC25A4, SLC25A13	425	1077	20583	0.314776	1	1	0.999992
UP_SEQ_FEATURE	TRANSMEM:Helical; Name=6	5	1.14679	0.999999	SLC25A3, SLC6A15, CELSR2, SLC25A4, SLC25A13	425	1027	20583	0.235787	1	1	0.999999
UP_SEQ_FEATURE	TRANSMEM:Helical; Name=5	5	1.14679	0.999999	SLC25A3, SLC6A15, CELSR2, SLC25A4, SLC25A13	425	1033	20583	0.234417	1	1	0.999999
UP_SEQ_FEATURE	TRANSMEM:Helical; Name=3	5	1.14679	1	SLC25A3, SLC6A15, CELSR2, SLC25A4, SLC25A13	425	1055	20583	0.229529	1	1	1
UP_SEQ_FEATURE	TRANSMEM:Helical; Name=4	5	1.14679	1	SLC25A3, SLC6A15, CELSR2, SLC25A4, SLC25A13	425	1058	20583	0.228878	1	1	1
Annotation Cluster 54	Enrichment Score: 0.3525758689291607
Category	Term	Count	%	PValue	Genes	List Total	Pop Hits	Pop Total	Fold Enrichment	Bonferroni	Benjamini	FDR
GOTERM_MF_DIRECT	GO:0051539~4 iron, 4 sulfur cluster binding	3	0.688073	0.263745	IREB2, ACO1, NDUFS1	413	46	18976	2.99653	1	1	0.993939
UP_KW_LIGAND	KW-0004~4Fe-4S	3	0.688073	0.292281	IREB2, ACO1, NDUFS1	182	41	6902	2.77486	0.999997	1	1
UP_KW_LIGAND	KW-0411~Iron-sulfur	3	0.688073	0.528402	IREB2, ACO1, NDUFS1	182	67	6902	1.69805	1	1	1
UP_KW_LIGAND	KW-0408~Iron	6	1.37615	0.954434	KDM5B, KDM3A, KDM3B, IREB2, ACO1, NDUFS1	182	347	6902	0.65573	1	1	1
Annotation Cluster 55	Enrichment Score: 0.345849027284519
Category	Term	Count	%	PValue	Genes	List Total	Pop Hits	Pop Total	Fold Enrichment	Bonferroni	Benjamini	FDR
UP_KW_DOMAIN	KW-0727~SH2 domain	4	0.917431	0.377162	SHC2, SYK, NCK2, SH2D5	295	109	14587	1.81459	0.999993	1	1
UP_SEQ_FEATURE	DOMAIN:SH2	4	0.917431	0.38468	SHC2, SYK, NCK2, SH2D5	425	108	20583	1.79373	1	1	0.999038
INTERPRO	IPR000980:SH2 domain	4	0.917431	0.432337	SHC2, SYK, NCK2, SH2D5	415	111	19129	1.66104	1	1	1
SMART	SM00252:SH2	3	0.688073	0.659408	SHC2, SYK, NCK2	222	105	10366	1.33411	1	1	1
Annotation Cluster 56	Enrichment Score: 0.3277934547070287
Category	Term	Count	%	PValue	Genes	List Total	Pop Hits	Pop Total	Fold Enrichment	Bonferroni	Benjamini	FDR
UP_KW_BIOLOGICAL_PROCESS	KW-0594~Phospholipid biosynthesis	3	0.688073	0.310414	CRLS1, SELENOI, AGPAT3	279	46	11376	2.65919	1	0.948981	0.886898
UP_KW_BIOLOGICAL_PROCESS	KW-1208~Phospholipid metabolism	3	0.688073	0.482211	CRLS1, SELENOI, AGPAT3	279	66	11376	1.85337	1	1	0.943396
KEGG_PATHWAY	hsa00564:Glycerophospholipid metabolism	3	0.688073	0.694129	CRLS1, SELENOI, AGPAT3	208	99	8586	1.25087	1	1	0.937729
Annotation Cluster 57	Enrichment Score: 0.26283582009405493
Category	Term	Count	%	PValue	Genes	List Total	Pop Hits	Pop Total	Fold Enrichment	Bonferroni	Benjamini	FDR
GOTERM_MF_DIRECT	GO:0003924~GTPase activity	10	2.29358	0.400087	ARF1, MRAS, SAR1A, NKIRAS2, RRAGD, GNB1, MFN1, MFN2, RAC3, NTPCR	413	365	18976	1.25881	1	1	0.993939
INTERPRO	IPR005225:Small GTP-binding protein domain	5	1.14679	0.530933	ARF1, MRAS, SAR1A, NKIRAS2, RAC3	415	176	19129	1.30949	1	1	1
GOTERM_MF_DIRECT	GO:0005525~GTP binding	10	2.29358	0.535927	IRGQ, ARF1, MRAS, SAR1A, NKIRAS2, RRAGD, MFN1, MFN2, RAC3, DAP3	413	407	18976	1.12891	1	1	0.993939
UP_KW_LIGAND	KW-0342~GTP-binding	9	2.06422	0.780472	ARF1, MRAS, SAR1A, NKIRAS2, RRAGD, MFN1, MFN2, RAC3, DAP3	182	377	6902	0.905325	1	1	1
Annotation Cluster 58	Enrichment Score: 0.2009039915633698
Category	Term	Count	%	PValue	Genes	List Total	Pop Hits	Pop Total	Fold Enrichment	Bonferroni	Benjamini	FDR
UP_SEQ_FEATURE	REPEAT:ANK	6	1.37615	0.39872	ACAP3, NOTCH3, ANKMY2, SLF1, MIB2, RAI14	425	201	20583	1.44569	1	1	0.999038
UP_SEQ_FEATURE	REPEAT:ANK 3	6	1.37615	0.483755	ACAP3, NOTCH3, ANKMY2, SLF1, MIB2, RAI14	425	222	20583	1.30893	1	1	0.999038
UP_SEQ_FEATURE	REPEAT:ANK 1	6	1.37615	0.623262	ACAP3, NOTCH3, ANKMY2, SLF1, MIB2, RAI14	425	260	20583	1.11763	1	1	0.999038
UP_SEQ_FEATURE	REPEAT:ANK 2	6	1.37615	0.626629	ACAP3, NOTCH3, ANKMY2, SLF1, MIB2, RAI14	425	261	20583	1.11335	1	1	0.999038
SMART	SM00248:ANK	6	1.37615	0.630867	ACAP3, NOTCH3, ANKMY2, SLF1, MIB2, RAI14	222	253	10366	1.10736	1	1	1
UP_KW_DOMAIN	KW-0040~ANK repeat	6	1.37615	0.644233	ACAP3, NOTCH3, ANKMY2, SLF1, MIB2, RAI14	295	272	14587	1.09075	1	1	1
INTERPRO	IPR002110:Ankyrin repeat	6	1.37615	0.676058	ACAP3, NOTCH3, ANKMY2, SLF1, MIB2, RAI14	415	263	19129	1.05157	1	1	1
UP_SEQ_FEATURE	REPEAT:ANK 5	3	0.688073	0.834597	NOTCH3, MIB2, RAI14	425	156	20583	0.931357	1	1	0.999038
UP_SEQ_FEATURE	REPEAT:ANK 4	3	0.688073	0.900425	NOTCH3, MIB2, RAI14	425	187	20583	0.776961	1	1	0.999038
Annotation Cluster 59	Enrichment Score: 0.19287214292618524
Category	Term	Count	%	PValue	Genes	List Total	Pop Hits	Pop Total	Fold Enrichment	Bonferroni	Benjamini	FDR
INTERPRO	IPR005225:Small GTP-binding protein domain	5	1.14679	0.530933	ARF1, MRAS, SAR1A, NKIRAS2, RAC3	415	176	19129	1.30949	1	1	1
UP_SEQ_FEATURE	MOTIF:Effector region	3	0.688073	0.602534	MRAS, NKIRAS2, RAC3	425	98	20583	1.48257	1	1	0.999038
INTERPRO	IPR001806:Small GTPase superfamily	3	0.688073	0.824826	MRAS, NKIRAS2, RAC3	415	145	19129	0.953668	1	1	1
Annotation Cluster 60	Enrichment Score: 0.18606592935159155
Category	Term	Count	%	PValue	Genes	List Total	Pop Hits	Pop Total	Fold Enrichment	Bonferroni	Benjamini	FDR
GOTERM_MF_DIRECT	GO:0003779~actin binding	9	2.06422	0.465796	MIB2, NCK2, MYH14, TWF1, CORO7, TLN2, DNASE1, RAI14, SPTBN2	413	343	18976	1.2056	1	1	0.993939
GOTERM_MF_DIRECT	GO:0051015~actin filament binding	5	1.14679	0.747962	MYH14, TWF1, CORO7, TLN2, SPTBN2	413	233	18976	0.985981	1	1	0.993939
UP_KW_MOLECULAR_FUNCTION	KW-0009~Actin-binding	6	1.37615	0.793829	MIB2, MYH14, TWF1, CORO7, DNASE1, SPTBN2	273	288	11871	0.905907	1	1	0.955224
Annotation Cluster 61	Enrichment Score: 0.17263495482626018
Category	Term	Count	%	PValue	Genes	List Total	Pop Hits	Pop Total	Fold Enrichment	Bonferroni	Benjamini	FDR
UP_KW_LIGAND	KW-0949~S-adenosyl-L-methionine	6	1.37615	0.598165	TRMT5, AMD1, DNMT3A, MTR, METTL21A, METTL17	182	198	6902	1.14918	1	1	1
GOTERM_MF_DIRECT	GO:0008168~methyltransferase activity	3	0.688073	0.663415	MTR, METTL21A, METTL17	413	104	18976	1.32539	1	1	0.993939
UP_KW_MOLECULAR_FUNCTION	KW-0489~Methyltransferase	5	1.14679	0.709635	TRMT5, DNMT3A, MTR, METTL21A, METTL17	273	209	11871	1.04028	1	1	0.955224
GOTERM_BP_DIRECT	GO:0032259~methylation	3	0.688073	0.724134	MTR, METTL21A, METTL17	399	124	19462	1.18009	1	1	0.999095
Annotation Cluster 62	Enrichment Score: 0.16705000183173704
Category	Term	Count	%	PValue	Genes	List Total	Pop Hits	Pop Total	Fold Enrichment	Bonferroni	Benjamini	FDR
GOTERM_BP_DIRECT	GO:0032755~positive regulation of interleukin-6 production	4	0.917431	0.363609	AKIRIN2, SYK, INAVA, TLR3	399	105	19462	1.85817	1	1	0.999095
UP_KW_BIOLOGICAL_PROCESS	KW-0399~Innate immunity	10	2.29358	0.7036	AKIRIN2, TRAF4, SYK, TMEM33, ENDOD1, DDX60, SKP2, SERINC3, INAVA, TLR3	279	420	11376	0.970814	1	1	0.943396
GOTERM_BP_DIRECT	GO:0045087~innate immune response	11	2.52294	0.840325	AKIRIN2, TRAF4, SYK, TMEM33, ENDOD1, DDX60, SKP2, SERINC3, INAVA, TLR3, RNF187	399	635	19462	0.844955	1	1	0.999095
UP_KW_BIOLOGICAL_PROCESS	KW-0391~Immunity	12	2.75229	0.998601	DDX17, AKIRIN2, TRAF4, SYK, TMEM33, ENDOD1, DDX60, SKP2, SERINC3, PIBF1, INAVA, TLR3	279	935	11376	0.523305	1	1	0.998601
Annotation Cluster 63	Enrichment Score: 0.16242604359754526
Category	Term	Count	%	PValue	Genes	List Total	Pop Hits	Pop Total	Fold Enrichment	Bonferroni	Benjamini	FDR
UP_KW_MOLECULAR_FUNCTION	KW-0788~Thiol protease	4	0.917431	0.667804	USP37, MINDY2, USP28, SENP2	273	149	11871	1.16734	1	1	0.955224
UP_SEQ_FEATURE	ACT_SITE:Nucleophile	8	1.83486	0.672388	NT5C3A, USP37, MAN2A2, MINDY2, QSOX2, USP28, SENP2, PFAS	425	381	20583	1.01692	1	1	0.999038
GOTERM_MF_DIRECT	GO:0004843~thiol-dependent ubiquitin-specific protease activity	3	0.688073	0.725192	USP37, MINDY2, USP28	413	117	18976	1.17812	1	1	0.993939
Annotation Cluster 64	Enrichment Score: 0.12236089308747633
Category	Term	Count	%	PValue	Genes	List Total	Pop Hits	Pop Total	Fold Enrichment	Bonferroni	Benjamini	FDR
UP_SEQ_FEATURE	DOMAIN:EF-hand 4	3	0.688073	0.388332	PPP3R1, MICU2, SLC25A13	425	65	20583	2.23526	1	1	0.999038
UP_SEQ_FEATURE	DOMAIN:EF-hand 3	3	0.688073	0.624322	PPP3R1, MICU2, SLC25A13	425	102	20583	1.42443	1	1	0.999038
UP_SEQ_FEATURE	DOMAIN:EF-hand 1	4	0.917431	0.743774	PPP3R1, EFCAB14, MICU2, SLC25A13	425	187	20583	1.03595	1	1	0.999038
UP_SEQ_FEATURE	DOMAIN:EF-hand 2	4	0.917431	0.756542	PPP3R1, EFCAB14, MICU2, SLC25A13	425	191	20583	1.01425	1	1	0.999038
UP_SEQ_FEATURE	DOMAIN:EF-hand	4	0.917431	0.797232	PPP3R1, EFCAB14, MICU2, SLC25A13	425	205	20583	0.944987	1	1	0.999038
INTERPRO	IPR011992:EF-hand-like domain	5	1.14679	0.851265	PPP3R1, EFCAB14, MICU2, MMACHC, SLC25A13	415	276	19129	0.835036	1	1	1
INTERPRO	IPR002048:EF-hand domain	4	0.917431	0.883125	PPP3R1, EFCAB14, MICU2, SLC25A13	415	233	19129	0.791313	1	1	1
GOTERM_MF_DIRECT	GO:0005509~calcium ion binding	11	2.52294	0.968726	NOTCH3, PPP3R1, EFCAB14, MICU2, ME2, CRELD1, MEGF8, CELSR2, MMACHC, CAMKK2, SLC25A13	413	756	18976	0.668537	1	1	0.993939
UP_KW_LIGAND	KW-0106~Calcium	10	2.29358	0.999983	PPP3R1, CACNA2D1, EFCAB14, CRELD1, DNASE1, MEGF8, CELSR2, MMACHC, CACNA1H, SLC25A13	182	972	6902	0.390155	1	1	1
Annotation Cluster 65	Enrichment Score: 0.11483957020947026
Category	Term	Count	%	PValue	Genes	List Total	Pop Hits	Pop Total	Fold Enrichment	Bonferroni	Benjamini	FDR
GOTERM_MF_DIRECT	GO:0001227~transcriptional repressor activity, RNA polymerase II transcription regulatory region sequence-specific binding	11	2.52294	0.1995	ZBTB18, TGIF2, BCL11A, MYC, ZBTB10, ZBTB33, ZNF555, NR3C1, TP53, SREBF2, ZNF641	413	337	18976	1.49974	1	1	0.993939
UP_SEQ_FEATURE	ZN_FING:C2H2-type 2	12	2.75229	0.758421	ZBTB18, REPIN1, ZNF618, BCL11A, ZNF518B, ZBTB10, ZNF22, ZNF623, ZNF512, ZBTB33, ZNF555, ZNF641	425	633	20583	0.918115	1	1	0.999038
UP_SEQ_FEATURE	ZN_FING:C2H2-type 1	10	2.29358	0.820183	ZBTB18, ZNF618, BCL11A, ZNF518B, ZBTB10, ZNF22, ZNF623, ZNF512, ZBTB33, ZNF641	425	561	20583	0.86329	1	1	0.999038
UP_SEQ_FEATURE	ZN_FING:C2H2-type 3	10	2.29358	0.926125	ZBTB18, REPIN1, ZNF618, BCL11A, ZNF518B, ZNF22, ZNF623, ZBTB33, ZNF555, ZNF641	425	655	20583	0.739398	1	1	0.999038
UP_SEQ_FEATURE	ZN_FING:C2H2-type 4	9	2.06422	0.935834	ZBTB18, REPIN1, ZNF618, BCL11A, ZNF22, ZNF623, ZNF512, ZNF555, ZNF641	425	608	20583	0.7169	1	1	0.999038
INTERPRO	IPR013087:Zinc finger C2H2-type/integrase DNA-binding domain	13	2.98165	0.942721	ZBTB18, ZNF395, BCL11A, ZNF518B, ZBTB10, ZNF22, ZBTB33, REPIN1, ZNF618, ZNF623, ZNF512, ZNF555, ZNF641	415	817	19129	0.733441	1	1	1
SMART	SM00355:ZnF_C2H2	12	2.75229	0.945148	ZBTB18, REPIN1, ZNF618, BCL11A, ZNF518B, ZBTB10, ZNF22, ZNF623, ZNF512, ZBTB33, ZNF555, ZNF641	222	771	10366	0.72675	1	1	1
UP_SEQ_FEATURE	DOMAIN:C2H2-type	7	1.6055	0.973411	ZBTB18, REPIN1, ZNF618, BCL11A, ZBTB10, ZNF22, ZNF512	425	554	20583	0.611939	1	1	0.999038
UP_SEQ_FEATURE	ZN_FING:C2H2-type 5	6	1.37615	0.992272	REPIN1, BCL11A, ZNF22, ZNF623, ZNF555, ZNF641	425	572	20583	0.508013	1	1	0.999038
Annotation Cluster 66	Enrichment Score: 0.0863649326699555
Category	Term	Count	%	PValue	Genes	List Total	Pop Hits	Pop Total	Fold Enrichment	Bonferroni	Benjamini	FDR
SMART	SM00028:TPR	3	0.688073	0.776562	PRPF6, TTC13, CNOT10	222	132	10366	1.06122	1	1	1
INTERPRO	IPR019734:Tetratricopeptide repeat	3	0.688073	0.809602	PRPF6, TTC13, CNOT10	415	140	19129	0.987728	1	1	1
INTERPRO	IPR011990:Tetratricopeptide-like helical	4	0.917431	0.875905	PRPF6, TTC13, SART3, CNOT10	415	229	19129	0.805135	1	1	1
Annotation Cluster 67	Enrichment Score: 0.08547159679123931
Category	Term	Count	%	PValue	Genes	List Total	Pop Hits	Pop Total	Fold Enrichment	Bonferroni	Benjamini	FDR
GOTERM_CC_DIRECT	GO:0016021~integral component of membrane	110	25.2294	0.642138	RETREG3, ARL6IP1, GBA2, CELSR2, CDC14B, AMOT, SCAMP5, MYC, SEC62, FADS1, SLC30A9, C5ORF15, NUP210, MMGT1, CACNA2D1, SLC35C2, SLC6A15, SACM1L, MOGS, LEMD3, TMEM258, TBL1XR1, WDR82, TP53, EXD2, NOTCH3, ABCB7, PSEN2, CACNA1H, ITPRIPL2, UGCG, BCL2L13, NCSTN, MAN2A2, FLRT2, TSPAN6, ATP6V0A2, KIAA0319L, FDFT1, ABCA2, TMEM184C, SRD5A3, TMEM192, DHCR24, CRLS1, SQLE, CPD, DNAJC10, DHCR7, CORO7, AVL9, SERI…	422	5488	20660	0.981288	1	1	0.987041
UP_SEQ_FEATURE	TRANSMEM:Helical	108	24.7706	0.766534	RETREG3, ARL6IP1, CDC14B, SCAMP5, MYC, SEC62, FADS1, SLC30A9, CXADR, C5ORF15, NUP210, MMGT1, CACNA2D1, SLC35C2, SLC6A15, SACM1L, MOGS, LEMD3, TMEM258, TBL1XR1, TP53, IFNAR1, EXD2, NOTCH3, PLGRKT, ABCB7, CCDC25, PSEN2, CACNA1H, ITPRIPL2, UGCG, BCL2L13, NCSTN, MAN2A2, FLRT2, TSPAN6, ATP6V0A2, KIAA0319L, FDFT1, ABCA2, TMEM184C, APOOL, SRD5A3, TMEM192, DHCR24, CRLS1, SQLE, CPD, DNAJC10, DHCR7, AVL9, …	425	5490	20583	0.952733	1	1	0.999038
UP_KW_DOMAIN	KW-1133~Transmembrane helix	113	25.9174	0.807831	RETREG3, ARL6IP1, CELSR2, CDC14B, SCAMP5, MYC, SEC62, FADS1, SLC30A9, CXADR, C5ORF15, NUP210, MMGT1, CACNA2D1, SLC35C2, SLC6A15, SACM1L, MOGS, LEMD3, TMEM258, TBL1XR1, TP53, IFNAR1, EXD2, NOTCH3, PLGRKT, ABCB7, CCDC25, PSEN2, CACNA1H, ITPRIPL2, UGCG, BCL2L13, NCSTN, MAN2A2, FLRT2, TSPAN6, ATP6V0A2, KIAA0319L, FDFT1, ABCA2, TMEM184C, APOOL, SRD5A3, TMEM192, DHCR24, CRLS1, SQLE, CPD, DNAJC10, DHCR7…	295	5892	14587	0.94833	1	1	1
UP_KW_DOMAIN	KW-0812~Transmembrane	114	26.1468	0.810398	RETREG3, ARL6IP1, CELSR2, CDC14B, SCAMP5, MYC, SEC62, FADS1, SLC30A9, CXADR, C5ORF15, NUP210, MMGT1, CACNA2D1, SLC35C2, SLC6A15, SACM1L, MOGS, LEMD3, TMEM258, TBL1XR1, WDR82, TP53, IFNAR1, EXD2, NOTCH3, PLGRKT, ABCB7, CCDC25, PSEN2, CACNA1H, ITPRIPL2, UGCG, BCL2L13, NCSTN, MAN2A2, FLRT2, TSPAN6, ATP6V0A2, KIAA0319L, FDFT1, ABCA2, TMEM184C, APOOL, SRD5A3, TMEM192, DHCR24, CRLS1, SQLE, CPD, DNAJC10…	295	5946	14587	0.948034	1	1	1
UP_SEQ_FEATURE	TOPO_DOM:Cytoplasmic	68	15.5963	0.956594	B4GALT3, RETREG3, ARL6IP1, PODXL2, CELSR2, HS2ST1, SCAMP5, TMEM104, NPTN, SCARF2, SEC62, FADS1, TMED5, CXADR, NUP210, C5ORF15, MMGT1, CACNA2D1, SLC6A15, SACM1L, MOGS, POMGNT1, SREBF2, TAPBP, TMEM33, MIR17HG, TMEM219, CRELD1, TLR3, IFNAR1, EXD2, NOTCH3, PLGRKT, CCDC25, PSEN2, LRP5, HMGCR, MFF, AGPAT3, CACNA1H, ITPRIPL2, LMAN1, UGCG, NCSTN, MAN2A2, FLRT2, TSPAN6, NCR3LG1, MFN1, ATP6V0A2, MFN2, MGAT…	425	3881	20583	0.848565	1	1	0.999038
UP_KW_CELLULAR_COMPONENT	KW-0472~Membrane	155	35.5505	0.996008	RETREG3, ARL6IP1, FMR1, UBE2D3, GCC2, GBA2, CELSR2, CDC14B, SCAMP5, MYC, AKT2, AKT1, PMPCA, SEC62, FADS1, SLC30A9, MAP2K2, CXADR, C5ORF15, NUP210, MMGT1, CACNA2D1, SLC35C2, SLC6A15, SACM1L, MOGS, LEMD3, TMEM258, KIF16B, TBL1XR1, WDR82, RRAGD, TBC1D24, SIK2, TLN2, TP53, IFNAR1, EXD2, NOTCH3, PLGRKT, ABCB7, CCDC25, PSEN2, CACNA1H, ITPRIPL2, SNX4, UGCG, BCL2L13, NCSTN, PPP3R1, MAN2A2, FLRT2, BLOC1S2…	386	8294	17831	0.863289	1	1	0.996008
Annotation Cluster 68	Enrichment Score: 0.05991086652642243
Category	Term	Count	%	PValue	Genes	List Total	Pop Hits	Pop Total	Fold Enrichment	Bonferroni	Benjamini	FDR
UP_KW_BIOLOGICAL_PROCESS	KW-0131~Cell cycle	15	3.44037	0.799623	USP37, NEK4, ANAPC16, APEX2, PRPF40A, NR3C1, RCBTB1, MAPK12, SKA2, PCNP, CHAF1A, SAPCD2, E2F2, BRD7, TP53	279	689	11376	0.887682	1	1	0.943396
UP_KW_BIOLOGICAL_PROCESS	KW-0498~Mitosis	6	1.37615	0.841591	USP37, ANAPC16, NEK4, SAPCD2, NR3C1, SKA2	279	290	11376	0.843604	1	1	0.943396
GOTERM_BP_DIRECT	GO:0051301~cell division	6	1.37615	0.902444	USP37, ANAPC16, NEK4, PRPF40A, NR3C1, SKA2	399	389	19462	0.752344	1	1	0.999095
UP_KW_BIOLOGICAL_PROCESS	KW-0132~Cell division	7	1.6055	0.948309	USP37, ANAPC16, NEK4, SAPCD2, PRPF40A, NR3C1, SKA2	279	421	11376	0.677956	1	1	0.948309
Annotation Cluster 69	Enrichment Score: 0.05764262637570131
Category	Term	Count	%	PValue	Genes	List Total	Pop Hits	Pop Total	Fold Enrichment	Bonferroni	Benjamini	FDR
GOTERM_BP_DIRECT	GO:0034765~regulation of ion transmembrane transport	3	0.688073	0.780301	KCNJ11, CACNA2D1, CACNA1H	399	139	19462	1.05274	1	1	0.999095
UP_KW_MOLECULAR_FUNCTION	KW-0851~Voltage-gated channel	3	0.688073	0.862089	KCNJ11, CACNA2D1, CACNA1H	273	150	11871	0.86967	1	1	0.955224
UP_KW_MOLECULAR_FUNCTION	KW-0407~Ion channel	3	0.688073	0.998292	KCNJ11, CACNA2D1, CACNA1H	273	368	11871	0.354485	1	1	0.998292
Annotation Cluster 70	Enrichment Score: 0.04444237798527614
Category	Term	Count	%	PValue	Genes	List Total	Pop Hits	Pop Total	Fold Enrichment	Bonferroni	Benjamini	FDR
UP_SEQ_FEATURE	REPEAT:LRR 10	3	0.688073	0.660208	FLRT2, SKP2, TLR3	425	109	20583	1.33295	1	1	0.999038
UP_SEQ_FEATURE	REPEAT:LRR 9	3	0.688073	0.842373	FLRT2, SKP2, TLR3	425	159	20583	0.913785	1	1	0.999038
UP_SEQ_FEATURE	REPEAT:LRR 8	3	0.688073	0.880495	FLRT2, SKP2, TLR3	425	176	20583	0.825521	1	1	0.999038
SMART	SM00369:LRR_TYP	3	0.688073	0.900296	CNOT6, FLRT2, TLR3	222	180	10366	0.778228	1	1	1
INTERPRO	IPR003591:Leucine-rich repeat, typical subtype	3	0.688073	0.904027	CNOT6, FLRT2, TLR3	415	180	19129	0.768233	1	1	1
UP_SEQ_FEATURE	REPEAT:LRR 4	4	0.917431	0.911418	CNOT6, FLRT2, SKP2, TLR3	425	264	20583	0.733797	1	1	0.999038
UP_SEQ_FEATURE	REPEAT:LRR 3	4	0.917431	0.926959	CNOT6, FLRT2, SKP2, TLR3	425	277	20583	0.699359	1	1	0.999038
UP_SEQ_FEATURE	REPEAT:LRR 7	3	0.688073	0.927731	FLRT2, SKP2, TLR3	425	206	20583	0.7053	1	1	0.999038
UP_SEQ_FEATURE	REPEAT:LRR 2	4	0.917431	0.936211	CNOT6, FLRT2, SKP2, TLR3	425	286	20583	0.677351	1	1	0.999038
UP_SEQ_FEATURE	REPEAT:LRR 1	4	0.917431	0.939046	CNOT6, FLRT2, SKP2, TLR3	425	289	20583	0.67032	1	1	0.999038
UP_SEQ_FEATURE	REPEAT:LRR 6	3	0.688073	0.953023	FLRT2, SKP2, TLR3	425	231	20583	0.628969	1	1	0.999038
UP_KW_DOMAIN	KW-0433~Leucine-rich repeat	4	0.917431	0.956421	CNOT6, FLRT2, SKP2, TLR3	295	317	14587	0.623943	1	1	1
UP_SEQ_FEATURE	REPEAT:LRR 5	3	0.688073	0.972791	FLRT2, SKP2, TLR3	425	262	20583	0.554549	1	1	0.999038
INTERPRO	IPR001611:Leucine-rich repeat	3	0.688073	0.980155	CNOT6, FLRT2, TLR3	415	266	19129	0.519857	1	1	1
Annotation Cluster 71	Enrichment Score: 0.04204238485345039
Category	Term	Count	%	PValue	Genes	List Total	Pop Hits	Pop Total	Fold Enrichment	Bonferroni	Benjamini	FDR
UP_SEQ_FEATURE	DOMAIN:Homeobox	3	0.688073	0.762647	HMBOX1, TGIF2, HOXC13	425	133	20583	1.09242	1	1	0.999038
INTERPRO	IPR009057:Homeodomain-like	6	1.37615	0.837295	HMBOX1, SMARCC1, TGIF2, MTA1, MIER3, HOXC13	415	326	19129	0.848355	1	1	1
UP_SEQ_FEATURE	DNA_BIND:Homeobox	3	0.688073	0.955417	HMBOX1, TGIF2, HOXC13	425	234	20583	0.620905	1	1	0.999038
UP_KW_DOMAIN	KW-0371~Homeobox	3	0.688073	0.965746	HMBOX1, TGIF2, HOXC13	295	254	14587	0.584025	1	1	1
SMART	SM00389:HOX	3	0.688073	0.972351	HMBOX1, TGIF2, HOXC13	222	251	10366	0.558092	1	1	1
INTERPRO	IPR001356:Homeodomain	3	0.688073	0.976482	HMBOX1, TGIF2, HOXC13	415	257	19129	0.538062	1	1	1
Annotation Cluster 72	Enrichment Score: 0.004736041158374168
Category	Term	Count	%	PValue	Genes	List Total	Pop Hits	Pop Total	Fold Enrichment	Bonferroni	Benjamini	FDR
UP_SEQ_FEATURE	ZN_FING:C2H2-type 13	3	0.688073	0.947863	REPIN1, ZNF623, ZNF555	425	225	20583	0.645741	1	1	0.999038
UP_SEQ_FEATURE	ZN_FING:C2H2-type 12	3	0.688073	0.980985	REPIN1, ZNF623, ZNF555	425	282	20583	0.515219	1	1	0.999038
UP_SEQ_FEATURE	ZN_FING:C2H2-type 11	3	0.688073	0.990123	REPIN1, ZNF623, ZNF555	425	318	20583	0.456892	1	1	0.999038
UP_SEQ_FEATURE	ZN_FING:C2H2-type 5	6	1.37615	0.992272	REPIN1, BCL11A, ZNF22, ZNF623, ZNF555, ZNF641	425	572	20583	0.508013	1	1	0.999038
UP_SEQ_FEATURE	ZN_FING:C2H2-type 10	3	0.688073	0.996377	REPIN1, ZNF623, ZNF555	425	372	20583	0.390569	1	1	0.999038
UP_SEQ_FEATURE	ZN_FING:C2H2-type 9	3	0.688073	0.998331	REPIN1, ZNF623, ZNF555	425	413	20583	0.351796	1	1	0.999038
UP_SEQ_FEATURE	ZN_FING:C2H2-type 6	4	0.917431	0.998725	REPIN1, BCL11A, ZNF623, ZNF555	425	521	20583	0.371828	1	1	0.999038
UP_SEQ_FEATURE	ZN_FING:C2H2-type 8	3	0.688073	0.999253	REPIN1, ZNF623, ZNF555	425	455	20583	0.319323	1	1	0.999253
UP_SEQ_FEATURE	ZN_FING:C2H2-type 7	3	0.688073	0.999605	REPIN1, ZNF623, ZNF555	425	488	20583	0.297729	1	1	0.999605
Annotation Cluster 73	Enrichment Score: 2.110176938202666E-5
Category	Term	Count	%	PValue	Genes	List Total	Pop Hits	Pop Total	Fold Enrichment	Bonferroni	Benjamini	FDR
SMART	SM00409:IG	3	0.688073	0.999891	CXADR, NCR3LG1, NPTN	222	529	10366	0.264804	1	1	1
INTERPRO	IPR003599:Immunoglobulin subtype	3	0.688073	0.999896	CXADR, NCR3LG1, NPTN	415	529	19129	0.261403	1	1	1
UP_KW_DOMAIN	KW-0393~Immunoglobulin domain	4	0.917431	0.999983	CXADR, NCR3LG1, NPTN, TAPBP	295	766	14587	0.258211	1	1	1
INTERPRO	IPR007110:Immunoglobulin-like domain	4	0.917431	0.999993	CXADR, NCR3LG1, NPTN, TAPBP	415	763	19129	0.241646	1	1	1
INTERPRO	IPR013783:Immunoglobulin-like fold	8	1.83486	0.999994	CXADR, FLRT2, NCR3LG1, NPTN, KIAA0319L, EXOC2, TAPBP, IFNAR1	415	1118	19129	0.329832	1	1	1
Annotation Cluster 74	Enrichment Score: 1.6883257127820463E-7
Category	Term	Count	%	PValue	Genes	List Total	Pop Hits	Pop Total	Fold Enrichment	Bonferroni	Benjamini	FDR
UP_SEQ_FEATURE	TOPO_DOM:Extracellular	32	7.33945	0.999998	NOTCH3, PODXL2, PLGRKT, CCDC25, LRP5, CELSR2, CACNA1H, ITPRIPL2, SCAMP5, NCSTN, TMEM104, FLRT2, TSPAN6, NCR3LG1, NPTN, SCARF2, KIAA0319L, SLC12A2, CXADR, C5ORF15, KCNJ11, SORT1, CACNA2D1, SLC6A15, TSPAN15, CPD, MIR17HG, TMEM219, CRELD1, SERINC3, MEGF8, IFNAR1	425	2975	20583	0.520934	1	1	0.999998
UP_SEQ_FEATURE	CARBOHYD:N-linked (GlcNAc...) asparagine	47	10.7798	1	LGALS3BP, NOTCH3, B4GALT3, PODXL2, LAMC3, LRP5, HMGCR, NTN1, CELSR2, CACNA1H, HS2ST1, NCSTN, DPP7, TMEM104, FLRT2, MAN2A2, GPC1, TSPAN6, NCR3LG1, NPTN, ATP6V0A2, QSOX2, SCARF2, KIAA0319L, ABCA2, CXADR, C5ORF15, NUP210, SORT1, CACNA2D1, SLC6A15, SLC35C2, ELOVL6, MOGS, C6ORF120, TAPBP, TSPAN15, CPD, DNAJC10, TMEM219, CRELD1, DNASE1, SERINC3, MEGF8, PPIA, TLR3, IFNAR1	425	4417	20583	0.515336	1	1	1
UP_KW_PTM	KW-1015~Disulfide bond	41	9.40367	1	LGALS3BP, NOTCH3, B4GALT3, PODXL2, LAMC3, UBE2D3, LRP5, NTN1, CELSR2, HS2ST1, PRDX2, LMAN1, NCSTN, FLRT2, MAN2A2, GPC1, AKT2, NCR3LG1, NPTN, AKT1, MGAT1, QSOX2, SCARF2, PRKG1, MPST, SLC12A2, JUND, CXADR, SORT1, CACNA2D1, EIF2AK1, POMGNT1, TAPBP, DNAJC10, CRELD1, MICU2, DNASE1, MEGF8, DLD, TLR3, IFNAR1	353	3860	14201	0.427308	1	1	1
UP_KW_PTM	KW-0325~Glycoprotein	56	12.844	1	LGALS3BP, B4GALT3, PODXL2, LAMC3, CELSR2, HS2ST1, TMEM104, MYC, AKT2, NPTN, AKT1, RAC3, ME2, QSOX2, SCARF2, CXADR, NUP210, C5ORF15, CACNA2D1, SLC35C2, SLC6A15, MOGS, ELOVL6, TAPBP, TMEM219, CRELD1, DNASE1, PPIA, TP53, TLR3, IFNAR1, NOTCH3, LRP5, HMGCR, NTN1, CACNA1H, NCSTN, ATP5F1A, DPP7, MAN2A2, FLRT2, GPC1, TSPAN6, NCR3LG1, ATP6V0A2, KIAA0319L, ABCA2, SORT1, C6ORF120, TSPAN15, CPD, DNAJC10, TAB…	353	4781	14201	0.471209	1	1	1
