# Supplementary material for: Inhibiting cholesterol synthesis halts rhabdomyosarcoma growth via ER stress and cell cycle arrest
Source: EMBO Mol Med. 2025 Nov 17;17(12):3586–606. doi: 10.1038/s44321-025-00336-x (PMC12686467; doi:10.1038/s44321-025-00336-x)
Supplement: Supplementary file 6 — Source data Fig. 1 [file 44321_2025_336_MOESM6_ESM.zip › Figure 1/Cholestrol measurment analysis In RD and KLHEL1 shSCR shPROX1 GFP 310123.xlsx]

## Sheet: End point_1
	1. Raw Data (500)
	1	2	3	4	5	6	7	8	9	10	11	12
A
B	0.399	0.422	0.247	0.25	0.146	0.154	0.099	0.104	0.038	0.046
C	0.074	0.075	0.078	0.08	0.076	0.071	0.072	0.073	0.066	0.066	0.085	0.069
D	0.085	0.088	0.081	0.083	0.077	0.074	0.073	0.078	0.075	0.081	0.071	0.07
E
F
G
H
	2. Blank corrected based on Raw Data (500)
	1	2	3	4	5	6	7	8	9	10	11	12		Average of all blanks used
A
B	0.357	0.38	0.204	0.208	0.104	0.112	0.057	0.061
C	0.032	0.032	0.036	0.038	0.034	0.029	0.03	0.03	0.024	0.023	0.043	0.026
D	0.043	0.046	0.039	0.041	0.035	0.031	0.031	0.036	0.032	0.039	0.028	0.028
E
F
G
H
	3. Average over replicates based on Blank corrected (500)
	1	2	3	4	5	6	7	8	9	10	11	12
A
B	0.368	0.368	0.206	0.206	0.108	0.108	0.059	0.059
C	0.032	0.032	0.037	0.037	0.031	0.031	0.03	0.03	0.024	0.024	0.035	0.035
D	0.044	0.044	0.04	0.04	0.033	0.033	0.033	0.033	0.036	0.036	0.028	0.028
E
F
G
H
	4. Linear regression fit based on Blank corrected (500)
	1	2	3	4	5	6	7	8	9	10	11	12
A
B	18.495	19.73	10.11	10.313	4.574	5.03	2.015	2.257
C	0.637	0.659	0.862	0.972	0.73	0.472	0.511	0.56	0.209	0.17	1.241	0.335
D	1.252	1.395	1.016	1.115	0.791	0.604	0.588	0.857	0.659	1.032	0.45	0.423
E
F
G
H

## Sheet: End point
Well Row	Well Col	Content	Raw Data (500)	Blank corrected based on Raw Data (500)	Average over replicates based on Blank corrected (500)	Linear regression fit based on Blank corrected (500)
B	9	Blank B	0.038
B	10	Blank B	0.046
C	1	Sample X1	0.074	0.032	0.032	0.737		RD
C	2	Sample X1	0.075	0.032	0.032	0.659	0.698	shSCR1	0.057		12.2456			612.281
C	3	Sample X2	0.078	0.036	0.037	0.862
C	4	Sample X2	0.08	0.038	0.037	0.972	0.917	shSCR1	0.0665		13.7895			689.474
C	5	Sample X3	0.076	0.034	0.031	0.73
C	6	Sample X3	0.071	0.029	0.031	0.672	0.701	shSCR1	0.051		13.7451	13.2601		687.255	663.003
C	7	Sample X4	0.072	0.03	0.03	0.511
C	8	Sample X4	0.073	0.03	0.03	0.56	0.5355	ShPROX1, 1	0.0505		10.604			530.198
C	9	Sample X5	0.066	0.024	0.024	0.209
C	10	Sample X5	0.066	0.023	0.024	0.17	0.1895	ShPROX1, 1	0.037		5.12162			256.081
C	11	Sample X6	0.065	0.023	0.035	0.315
C	12	Sample X6	0.069	0.026	0.035	0.335	0.325	ShPROX1, 1	0.039		8.33333	8.01964	0.0348743	416.667	400.982	0.0348743
D	1	Sample X7	0.085	0.043	0.044	1.252		KLHEL1
D	2	Sample X7	0.088	0.046	0.044	1.395	1.3235	shSCR1	0.1195		11.0753			553.766
D	3	Sample X8	0.081	0.039	0.04	1.016
D	4	Sample X8	0.083	0.041	0.04	1.115	1.0655	shSCR1	0.091		11.7088			585.44
D	5	Sample X9	0.077	0.035	0.033	0.791
D	6	Sample X9	0.074	0.031	0.033	0.604	0.6975	shSCR1	0.072		9.6875	10.8239		484.375	541.193
D	7	Sample X10	0.073	0.031	0.033	0.588
D	8	Sample X10	0.078	0.036	0.033	0.857	0.7225	ShPROX1, 1	0.083		8.70482			435.241
D	9	Sample X11	0.075	0.032	0.036	0.659
D	10	Sample X11	0.081	0.039	0.036	0.632	0.6455	ShPROX1, 1	0.085		7.59412			379.706
D	11	Sample X12	0.071	0.028	0.028	0.45
D	12	Sample X12	0.07	0.028	0.028	0.423	0.4365	ShPROX1, 1	0.0875		4.98857	7.09584	0.0408992	249.429	354.792	0.0408992
B	1	Standard S1	0.399	0.357	0.368	18.495
B	2	Standard S1	0.422	0.38	0.368	19.73
B	3	Standard S2	0.247	0.204	0.206	10.11
B	4	Standard S2	0.25	0.208	0.206	10.313
B	5	Standard S3	0.146	0.104	0.108	4.574
B	6	Standard S3	0.154	0.112	0.108	5.03
B	7	Standard S4	0.099	0.057	0.059	2.015
B	8	Standard S4	0.104	0.061	0.059	2.257

## Sheet: Protocol Information
User: USER
Path: C:\Program Files (x86)\BMG\Omega\User\Data\
Test ID: 7809
Test Name: Prot-NY 2
Date: 31.1.2023
Time: 15.59.52
Absorbance
Basic settings
Measurement type:	Absorbance
Microplate name:	BMG LABTECH 96
Endpoint settings
No. of flashes per well:	22
Optic settings
Excitation:	500
General settings
Top optic used
Settling time [s]:	0.2
Reading direction:	unidirectional, vertical left to right, top to bottom
Target temperature [°C]:	25
