# Supplementary material for: Inhibiting cholesterol synthesis halts rhabdomyosarcoma growth via ER stress and cell cycle arrest
Source: EMBO Mol Med. 2025 Nov 17;17(12):3586–606. doi: 10.1038/s44321-025-00336-x (PMC12686467; doi:10.1038/s44321-025-00336-x)
Supplement: Supplementary file 6 — Source data Fig. 1 [file 44321_2025_336_MOESM6_ESM.zip › Figure 1/Figure 1F Cholesterol biosynthesis genes in human myoblast vs RD RH30 and KLHEL1.xlsx]

## Sheet: Chole genes
	250707 Nebeyu qPCR ct-values, samples 1-12
Well		Well	Fluor	Target	Sample	Cq			Well	Fluor	Target	Sample	Cq			Well	Fluor	Target	Sample	Cq							Gene
A01		A01	SYBR	DCHR7	1	25.1712			A01	SYBR	LSS	1	25.5715			A01	SYBR	GGPS1	1	25.0098							ACAT2
B01		B01	SYBR	DCHR7	1	25.2256			B01	SYBR	LSS	1	25.681			B01	SYBR	GGPS1	1	24.6815							HMGCS
A02		A02	SYBR	DCHR7	2	25.0975			A02	SYBR	LSS	2	25.5331			A02	SYBR	GGPS1	2	24.7886							HMGCR
B02		B02	SYBR	DCHR7	2	25.1814			B02	SYBR	LSS	2	25.6829			B02	SYBR	GGPS1	2	24.6024							MVK
A03		A03	SYBR	DCHR7	3	25.0836			A03	SYBR	LSS	3	25.5263			A03	SYBR	GGPS1	3	24.8601							PMVK
B03		B03	SYBR	DCHR7	3	25.1539			B03	SYBR	LSS	3	25.631			B03	SYBR	GGPS1	3	24.6145							MVD
A04		A04	SYBR	DCHR7	4	22.4864			A04	SYBR	LSS	4	24.782			A04	SYBR	GGPS1	4	24.2602							IDI1
B04		B04	SYBR	DCHR7	4	22.5888			B04	SYBR	LSS	4	24.6155			B04	SYBR	GGPS1	4	24.1164							GGPS1
A05		A05	SYBR	DCHR7	5	22.7231			A05	SYBR	LSS	5	24.7953			A05	SYBR	GGPS1	5	24.35							FDPS
B05		B05	SYBR	DCHR7	5	22.8424			B05	SYBR	LSS	5	24.798			B05	SYBR	GGPS1	5	24.364							FDFT1
A06		A06	SYBR	DCHR7	6	22.536			A06	SYBR	LSS	6	24.5756			A06	SYBR	GGPS1	6	24.066							SQLE
B06		B06	SYBR	DCHR7	6	22.5726			B06	SYBR	LSS	6	24.6689			B06	SYBR	GGPS1	6	24.1086							LSS
A07		A07	SYBR	DCHR7	7	21.3887			A07	SYBR	LSS	7	24.2777			A07	SYBR	GGPS1	7	24.4011							MSMO1
B07		B07	SYBR	DCHR7	7	21.4589			B07	SYBR	LSS	7	24.2754			B07	SYBR	GGPS1	7	24.8085							SC5D
A08		A08	SYBR	DCHR7	8	21.4882			A08	SYBR	LSS	8	24.4237			A08	SYBR	GGPS1	8	25.0655							DHCR7
B08		B08	SYBR	DCHR7	8	21.5322			B08	SYBR	LSS	8	24.3867			B08	SYBR	GGPS1	8	24.5342
A09		A09	SYBR	DCHR7	9	21.5022			A09	SYBR	LSS	9	24.4186			A09	SYBR	GGPS1	9	24.9739
B09		B09	SYBR	DCHR7	9	21.6792			B09	SYBR	LSS	9	24.4647			B09	SYBR	GGPS1	9	24.8228
A10		A10	SYBR	DCHR7	10	22.4908			A10	SYBR	LSS	10	24.2792			A10	SYBR	GGPS1	10	22.9995
B10		B10	SYBR	DCHR7	10	22.7034			B10	SYBR	LSS	10	24.3187			B10	SYBR	GGPS1	10	22.9154
A11		A11	SYBR	DCHR7	11	22.4215			A11	SYBR	LSS	11	24.2401			A11	SYBR	GGPS1	11	23.3916
B11		B11	SYBR	DCHR7	11	22.5139			B11	SYBR	LSS	11	24.2501			B11	SYBR	GGPS1	11	23.4316
A12		A12	SYBR	DCHR7	12	22.6373			A12	SYBR	LSS	12	24.4638			A12	SYBR	GGPS1	12	23.1577
B12		B12	SYBR	DCHR7	12	22.7105			B12	SYBR	LSS	12	24.4108			B12	SYBR	GGPS1	12	23.0647
C01	SYBR	ACAT2	1	24.4264			C01	SYBR	MVK	1	27.147			C01	SYBR	MSMO1	1	25.1982			C01	SYBR	PDPS	1	24.1827
D01	SYBR	ACAT2	1	24.5615			D01	SYBR	MVK	1	28.1212			D01	SYBR	MSMO1	1	25.26			D01	SYBR	PDPS	1	24.1275
C02	SYBR	ACAT2	2	24.3299			C02	SYBR	MVK	2	27.0345			C02	SYBR	MSMO1	2	25.1236			C02	SYBR	PDPS	2	24.4845
D02	SYBR	ACAT2	2	24.4603			D02	SYBR	MVK	2	27.0866			D02	SYBR	MSMO1	2	25.1351			D02	SYBR	PDPS	2	24.0839
C03	SYBR	ACAT2	3	23.709			C03	SYBR	MVK	3	26.9515			C03	SYBR	MSMO1	3	25.2735			C03	SYBR	PDPS	3	24.1779
D03	SYBR	ACAT2	3	24.4273			D03	SYBR	MVK	3	27.1977			D03	SYBR	MSMO1	3	25.1151			D03	SYBR	PDPS	3	24.1136
C04	SYBR	ACAT2	4	21.3225			C04	SYBR	MVK	4	23.6326			C04	SYBR	MSMO1	4	23.3422			C04	SYBR	PDPS	4	22.5177
D04	SYBR	ACAT2	4	21.3467			D04	SYBR	MVK	4	24.0993			D04	SYBR	MSMO1	4	23.6439			D04	SYBR	PDPS	4	22.4106
C05	SYBR	ACAT2	5	21.2195			C05	SYBR	MVK	5	23.619			C05	SYBR	MSMO1	5	23.819			C05	SYBR	PDPS	5	22.7091
D05	SYBR	ACAT2	5	21.3677			D05	SYBR	MVK	5	23.9059			D05	SYBR	MSMO1	5	23.9907			D05	SYBR	PDPS	5	22.5745
C06	SYBR	ACAT2	6	21.0966			C06	SYBR	MVK	6	23.5624			C06	SYBR	MSMO1	6	23.5962			C06	SYBR	PDPS	6	22.6192
D06	SYBR	ACAT2	6	21.1643			D06	SYBR	MVK	6	23.6172			D06	SYBR	MSMO1	6	23.7507			D06	SYBR	PDPS	6	22.3681
C07	SYBR	ACAT2	7	21.1799			C07	SYBR	MVK	7	24.1689			C07	SYBR	MSMO1	7	24.8387			C07	SYBR	PDPS	7	21.725
D07	SYBR	ACAT2	7	21.3125			D07	SYBR	MVK	7	24.2903			D07	SYBR	MSMO1	7	25.0353			D07	SYBR	PDPS	7	22.0998
C08	SYBR	ACAT2	8	21.2886			C08	SYBR	MVK	8	24.1573			C08	SYBR	MSMO1	8	24.9202			C08	SYBR	PDPS	8	21.9033
D08	SYBR	ACAT2	8	21.3919			D08	SYBR	MVK	8	24.434			D08	SYBR	MSMO1	8	25.0826			D08	SYBR	PDPS	8	22.1548
C09	SYBR	ACAT2	9	20.914			C09	SYBR	MVK	9	24.242			C09	SYBR	MSMO1	9	25.0239			C09	SYBR	PDPS	9	22.1125
D09	SYBR	ACAT2	9	21.3857			D09	SYBR	MVK	9	24.368			D09	SYBR	MSMO1	9	25.0067			D09	SYBR	PDPS	9	22.4657
C10	SYBR	ACAT2	10	21.1088			C10	SYBR	MVK	10	25.0493			C10	SYBR	MSMO1	10	23.3129			C10	SYBR	PDPS	10	22.422
D10	SYBR	ACAT2	10	21.2614			D10	SYBR	MVK	10	25.2179			D10	SYBR	MSMO1	10	23.4824			D10	SYBR	PDPS	10	22.3995
C11	SYBR	ACAT2	11	21.226			C11	SYBR	MVK	11	25.266			C11	SYBR	MSMO1	11	23.4162			C11	SYBR	PDPS	11	23.0037
D11	SYBR	ACAT2	11	21.3817			D11	SYBR	MVK	11	25.2967			D11	SYBR	MSMO1	11	NaN			D11	SYBR	PDPS	11	22.7779
C12	SYBR	ACAT2	12	21.1849			C12	SYBR	MVK	12	25.1101			C12	SYBR	MSMO1	12	23.4599			C12	SYBR	PDPS	12	23.0616
D12	SYBR	ACAT2	12	21.2778			D12	SYBR	MVK	12	25.1526			D12	SYBR	MSMO1	12	23.5283			D12	SYBR	PDPS	12	22.8648
E01	SYBR	HMGCS	1	24.5149			E01	SYBR	MVD	1	26.1287			E01	SYBR	SREBF2	1	24.8847			E01	SYBR	FDFT1	1	23.7957
F01	SYBR	HMGCS	1	24.6108			F01	SYBR	MVD	1	26.1528			F01	SYBR	SREBF2	1	24.8934			F01	SYBR	FDFT1	1	23.83
E02	SYBR	HMGCS	2	24.5555			E02	SYBR	MVD	2	26.129			E02	SYBR	SREBF2	2	24.8945			E02	SYBR	FDFT1	2	23.7532
F02	SYBR	HMGCS	2	24.6614			F02	SYBR	MVD	2	26.0834			F02	SYBR	SREBF2	2	24.8806			F02	SYBR	FDFT1	2	23.8101
E03	SYBR	HMGCS	3	24.5503			E03	SYBR	MVD	3	26.247			E03	SYBR	SREBF2	3	24.8174			E03	SYBR	FDFT1	3	23.7926
F03	SYBR	HMGCS	3	24.5589			F03	SYBR	MVD	3	26.2034			F03	SYBR	SREBF2	3	24.9159			F03	SYBR	FDFT1	3	23.675
E04	SYBR	HMGCS	4	22.0174			E04	SYBR	MVD	4	24.9298			E04	SYBR	SREBF2	4	23.2077			E04	SYBR	FDFT1	4	21.6312
F04	SYBR	HMGCS	4	22.1313			F04	SYBR	MVD	4	24.9169			F04	SYBR	SREBF2	4	23.3198			F04	SYBR	FDFT1	4	21.6789
E05	SYBR	HMGCS	5	22.1538			E05	SYBR	MVD	5	25.1397			E05	SYBR	SREBF2	5	23.2519			E05	SYBR	FDFT1	5	22.0055
F05	SYBR	HMGCS	5	22.3733			F05	SYBR	MVD	5	25.2877			F05	SYBR	SREBF2	5	23.4977			F05	SYBR	FDFT1	5	22.0064
E06	SYBR	HMGCS	6	21.9628			E06	SYBR	MVD	6	24.9194			E06	SYBR	SREBF2	6	23.0987			E06	SYBR	FDFT1	6	21.7116
F06	SYBR	HMGCS	6	22.1195			F06	SYBR	MVD	6	25.1931			F06	SYBR	SREBF2	6	23.2968			F06	SYBR	FDFT1	6	21.6762
E07	SYBR	HMGCS	7	21.4688			E07	SYBR	MVD	7	25.3783			E07	SYBR	SREBF2	7	22.4316			E07	SYBR	FDFT1	7	21.8962
F07	SYBR	HMGCS	7	21.6276			F07	SYBR	MVD	7	25.4833			F07	SYBR	SREBF2	7	22.6695			F07	SYBR	FDFT1	7	21.8027
E08	SYBR	HMGCS	8	21.4896			E08	SYBR	MVD	8	25.5439			E08	SYBR	SREBF2	8	22.4572			E08	SYBR	FDFT1	8	21.8303
F08	SYBR	HMGCS	8	21.6598			F08	SYBR	MVD	8	25.6111			F08	SYBR	SREBF2	8	22.6551			F08	SYBR	FDFT1	8	21.6918
E09	SYBR	HMGCS	9	21.5584			E09	SYBR	MVD	9	25.5116			E09	SYBR	SREBF2	9	22.4807			E09	SYBR	FDFT1	9	22.0447
F09	SYBR	HMGCS	9	21.7831			F09	SYBR	MVD	9	25.6457			F09	SYBR	SREBF2	9	22.7278			F09	SYBR	FDFT1	9	22.0345
E10	SYBR	HMGCS	10	21.5149			E10	SYBR	MVD	10	24.1732			E10	SYBR	SREBF2	10	23.082			E10	SYBR	FDFT1	10	21.5087
F10	SYBR	HMGCS	10	21.624			F10	SYBR	MVD	10	24.2657			F10	SYBR	SREBF2	10	23.1821			F10	SYBR	FDFT1	10	21.0601
E11	SYBR	HMGCS	11	21.6642			E11	SYBR	MVD	11	24.2628			E11	SYBR	SREBF2	11	23.2843			E11	SYBR	FDFT1	11	21.6682
F11	SYBR	HMGCS	11	21.6654			F11	SYBR	MVD	11	24.2446			F11	SYBR	SREBF2	11	23.3179			F11	SYBR	FDFT1	11	21.9186
E12	SYBR	HMGCS	12	21.7064			E12	SYBR	MVD	12	24.2967			E12	SYBR	SREBF2	12	23.193			E12	SYBR	FDFT1	12	22.0175
F12	SYBR	HMGCS	12	21.8115			F12	SYBR	MVD	12	24.3786			F12	SYBR	SREBF2	12	23.3182			F12	SYBR	FDFT1	12	22.0096
G01	SYBR	HMGCR	1	23.8494			G01	SYBR	IDI1	1	26.2112										G01	SYBR	SQLE	1	24.6254
H01	SYBR	HMGCR	1	24.2641			H01	SYBR	IDI1	1	26.3037										H01	SYBR	SQLE	1	24.5683
G02	SYBR	HMGCR	2	23.756			G02	SYBR	IDI1	2	26.1648										G02	SYBR	SQLE	2	24.5502
H02	SYBR	HMGCR	2	23.8593			H02	SYBR	IDI1	2	26.1309										H02	SYBR	SQLE	2	24.4602
G03	SYBR	HMGCR	3	23.8291			G03	SYBR	IDI1	3	26.1803										G03	SYBR	SQLE	3	24.6048
H03	SYBR	HMGCR	3	24.0103			H03	SYBR	IDI1	3	26.2898										H03	SYBR	SQLE	3	24.513
G04	SYBR	HMGCR	4	21.8593			G04	SYBR	IDI1	4	24.9234										G04	SYBR	SQLE	4	22.6594
H04	SYBR	HMGCR	4	21.9996			H04	SYBR	IDI1	4	25.1228										H04	SYBR	SQLE	4	22.663
G05	SYBR	HMGCR	5	22.198			G05	SYBR	IDI1	5	25.1564										G05	SYBR	SQLE	5	22.9625
H05	SYBR	HMGCR	5	22.3674			H05	SYBR	IDI1	5	25.2751										H05	SYBR	SQLE	5	23.0103
G06	SYBR	HMGCR	6	22.0255			G06	SYBR	IDI1	6	24.9012										G06	SYBR	SQLE	6	22.7702
H06	SYBR	HMGCR	6	22.1541			H06	SYBR	IDI1	6	25.1293										H06	SYBR	SQLE	6	22.6612
G07	SYBR	HMGCR	7	21.9642			G07	SYBR	IDI1	7	25.2181										G07	SYBR	SQLE	7	23.5892
H07	SYBR	HMGCR	7	22.2472			H07	SYBR	IDI1	7	25.3876										H07	SYBR	SQLE	7	23.5618
G08	SYBR	HMGCR	8	22.0079			G08	SYBR	IDI1	8	25.1827										G08	SYBR	SQLE	8	23.5728
H08	SYBR	HMGCR	8	22.0935			H08	SYBR	IDI1	8	25.2133										H08	SYBR	SQLE	8	23.4658
G09	SYBR	HMGCR	9	22.1351			G09	SYBR	IDI1	9	25.2125										G09	SYBR	SQLE	9	23.6268
H09	SYBR	HMGCR	9	22.3952			H09	SYBR	IDI1	9	25.3558										H09	SYBR	SQLE	9	23.5802
G10	SYBR	HMGCR	10	22.3649			G10	SYBR	IDI1	10	24.5812										G10	SYBR	SQLE	10	21.7551
H10	SYBR	HMGCR	10	22.6377			H10	SYBR	IDI1	10	24.8219										H10	SYBR	SQLE	10	21.6215
G11	SYBR	HMGCR	11	22.3785			G11	SYBR	IDI1	11	24.7169										G11	SYBR	SQLE	11	21.1876
H11	SYBR	HMGCR	11	22.5313			H11	SYBR	IDI1	11	24.8086										H11	SYBR	SQLE	11	22.0293
G12	SYBR	HMGCR	12	22.7029			G12	SYBR	IDI1	12	24.8368										G12	SYBR	SQLE	12	22.0977
H12	SYBR	HMGCR	12	22.801			H12	SYBR	IDI1	12	24.8936										H12	SYBR	SQLE	12	21.9087

## Sheet: House keepin gene
250708 Nebeyu qPCR additional housekeepings GAPDH_actB_RPL37A
Well	Fluor	Target	Sample	Cq		Well	Fluor	Target	Sample	Cq		Well	Fluor	Target	Sample	Cq		Fluor	Target	Sample	Cq		Geometric mean
A01	SYBR	GAPDH	1	18.3059		C01	SYBR	actB	1	18.1251		E01	SYBR	RPL37A	1	19.1657		SYBR	HPRT	1	24.0111		19.7676
B01	SYBR	GAPDH	1	18.5097		D01	SYBR	actB	1	18.0681		F01	SYBR	RPL37A	1	19.2559		SYBR	HPRT	1	24.1167		19.8517
A02	SYBR	GAPDH	2	18.3409		C02	SYBR	actB	2	17.9751		E02	SYBR	RPL37A	2	19.2441		SYBR	HPRT	2	23.9603		19.7456
B02	SYBR	GAPDH	2	18.4718		D02	SYBR	actB	2	18.1198		F02	SYBR	RPL37A	2	19.2826		SYBR	HPRT	2	24.0076		19.8401
A03	SYBR	GAPDH	3	18.3784		C03	SYBR	actB	3	18.0826		E03	SYBR	RPL37A	3	19.1811		SYBR	HPRT	3	24.0403		19.7854
B03	SYBR	GAPDH	3	18.2981		D03	SYBR	actB	3	18.135		F03	SYBR	RPL37A	3	19.2772		SYBR	HPRT	3	24.0169		19.798
A04	SYBR	GAPDH	4	17.7415		C04	SYBR	actB	4	18.0787		E04	SYBR	RPL37A	4	17.5455		SYBR	HPRT	4	23.072		18.9825
B04	SYBR	GAPDH	4	17.6483		D04	SYBR	actB	4	18.1112		F04	SYBR	RPL37A	4	17.6938		SYBR	HPRT	4	23.072		19.0059
A05	SYBR	GAPDH	5	17.7987		C05	SYBR	actB	5	18.2711		E05	SYBR	RPL37A	5	17.4521		SYBR	HPRT	5	23.194		19.0478
B05	SYBR	GAPDH	5	17.9374		D05	SYBR	actB	5	18.3375		F05	SYBR	RPL37A	5	17.5999		SYBR	HPRT	5	23.1175		19.1266
A06	SYBR	GAPDH	6	17.3359		C06	SYBR	actB	6	18.1253		E06	SYBR	RPL37A	6	17.1974		SYBR	HPRT	6	23.0585		18.7881
B06	SYBR	GAPDH	6	17.5372		D06	SYBR	actB	6	18.2261		F06	SYBR	RPL37A	6	17.4151		SYBR	HPRT	6	23.0372		18.9235
A07	SYBR	GAPDH	7	17.7895		C07	SYBR	actB	7	17.7504		E07	SYBR	RPL37A	7	18.5066		SYBR	HPRT	7	22.3562		19.0118
B07	SYBR	GAPDH	7	17.8456		D07	SYBR	actB	7	17.7729		F07	SYBR	RPL37A	7	18.6067		SYBR	HPRT	7	22.3557		19.0584
A08	SYBR	GAPDH	8	17.9568		C08	SYBR	actB	8	18.3354		E08	SYBR	RPL37A	8	18.5489		SYBR	HPRT	8	22.4303		19.2384
B08	SYBR	GAPDH	8	18.0887		D08	SYBR	actB	8	17.8681		F08	SYBR	RPL37A	8	18.6512		SYBR	HPRT	8	22.3609		19.1611
A09	SYBR	GAPDH	9	17.9461		C09	SYBR	actB	9	17.861		E09	SYBR	RPL37A	9	18.4378		SYBR	HPRT	9	22.5722		19.1113
B09	SYBR	GAPDH	9	18.129		D09	SYBR	actB	9	18.0033		F09	SYBR	RPL37A	9	18.6679		SYBR	HPRT	9	22.6586		19.2758
A10	SYBR	GAPDH	10	18.5618		C10	SYBR	actB	10	18.5373		E10	SYBR	RPL37A	10	18.0152		SYBR	HPRT	10	21.738		19.1594
B10	SYBR	GAPDH	10	18.5319		D10	SYBR	actB	10	18.9199		F10	SYBR	RPL37A	10	18.2188		SYBR	HPRT	10	21.8112		19.3201
A11	SYBR	GAPDH	11	18.8796		C11	SYBR	actB	11	18.7975		E11	SYBR	RPL37A	11	18.4203		SYBR	HPRT	11	21.9004		19.4518
B11	SYBR	GAPDH	11	19.0172		D11	SYBR	actB	11	19.0952		F11	SYBR	RPL37A	11	18.6428		SYBR	HPRT	11	21.9416		19.6319
A12	SYBR	GAPDH	12	18.5555		C12	SYBR	actB	12	18.7623		E12	SYBR	RPL37A	12	18.202		SYBR	HPRT	12	22.0045		19.324
B12	SYBR	GAPDH	12	18.4421		D12	SYBR	actB	12	18.7844		F12	SYBR	RPL37A	12	18.2443		SYBR	HPRT	12	22.0239		19.3156

## Sheet: Sheet2
Well	Target	Sample	Cq	dCT	Average	ddCT	2-ddCT	Average	t.test			log2	Average
A01	DCHR7	Myoblast 1	25.1712	5.40369		0.0495564	0.966233			-0.0495563643696216		-0.0495564
B01	DCHR7	Myoblast 1	25.2256	5.37384		0.0197093	0.986431			-0.0197092877956175		-0.0197093
A02	DCHR7	Myoblast 2	25.0975	5.35188		-0.00224981	1.00156			0.00224980542143873		0.00224981
B02	DCHR7	Myoblast 2	25.1814	5.34131		-0.0128181	1.00892			0.0128181491638309		0.0128181
A03	DCHR7	Myoblast 3	25.0836	5.29813		-0.0560006	1.03958			0.0560006345697844		0.0560006
B03	DCHR7	Myoblast 3	25.1539	5.35593	5.35413	0.00180294	0.998751	1.00025		-0.00180293698981166		-0.00180294	5.42607e-16
A04	DCHR7	RD 1	22.4864	3.50394		-1.85019	3.60547			1.85018892453062		1.85019
B04	DCHR7	RD 1	22.5888	3.5829		-1.77123	3.41346			1.7712333669215		1.77123
A05	DCHR7	RD 2	22.7231	3.67533		-1.6788	3.20162			1.67880055241715		1.6788
B05	DCHR7	RD 2	22.8424	3.71578		-1.63836	3.11311			1.63835581502266		1.63836
A06	DCHR7	RD 3	22.536	3.74795		-1.60618	3.04445			1.60618184027179		1.60618
B06	DCHR7	RD 3	22.5726	3.64903	3.64582	-1.7051	3.26051	3.2731	1.22291e-10	1.70509757795698		1.7051	1.70831
A07	DCHR7	RH30 1	21.3887	2.37689		-2.97724	7.8748			2.9772427447543		2.97724
B07	DCHR7	RH30 1	21.4589	2.40045		-2.95368	7.74722			2.95367828724509		2.95368
A08	DCHR7	RH30 2	21.4882	2.24977		-3.10436	8.60012			3.10435627356075		3.10436
B08	DCHR7	RH30 2	21.5322	2.37104		-2.98309	7.90678			2.98308938602428		2.98309
A09	DCHR7	RH30 3	21.5022	2.39097		-2.96316	7.79829			2.96315706238614		2.96316
B09	DCHR7	RH30 3	21.6792	2.40339	2.36542	-2.95074	7.73144	7.94311	1.83522e-13	2.95073805560447		2.95074	2.98871
A10	DCHR7	KL 1	22.4908	3.33143		-2.0227	4.06342			2.02269625103878		2.0227
B10	DCHR7	KL 1	22.7034	3.38332		-1.97081	3.91988			1.97080766011061		1.97081
A11	DCHR7	KL 2	22.4215	2.96969		-2.38444	5.22141			2.38443986462648		2.38444
B11	DCHR7	KL 2	22.5139	2.88195		-2.47218	5.54882			2.47217980373378		2.47218
A12	DCHR7	KL 3	22.6373	3.3133		-2.04083	4.11482			2.04082981284153		2.04083
B12	DCHR7	KL 3	22.7105	3.39491	3.21244	-1.95922	3.88851	4.45948	3.98157e-07	1.95921704790258		1.95922	2.1417
Fluor	Target	Sample	Cq
SYBR	HKGs	Myoblast 1	19.7676
SYBR	HKGs	Myoblast 1	19.8517
SYBR	HKGs	Myoblast 2	19.7456
SYBR	HKGs	Myoblast 2	19.8401
SYBR	HKGs	Myoblast 3	19.7854
SYBR	HKGs	Myoblast 3	19.798
SYBR	HKGs	RD 1	18.9825
SYBR	HKGs	RD 1	19.0059
SYBR	HKGs	RD 2	19.0478
SYBR	HKGs	RD 2	19.1266
SYBR	HKGs	RD 3	18.7881
SYBR	HKGs	RD 3	18.9235
SYBR	HKGs	RH30 1	19.0118
SYBR	HKGs	RH30 1	19.0584
SYBR	HKGs	RH30 2	19.2384
SYBR	HKGs	RH30 2	19.1611
SYBR	HKGs	RH30 3	19.1113
SYBR	HKGs	RH30 3	19.2758
SYBR	HKGs	KL 1	19.1594
SYBR	HKGs	KL 1	19.3201
SYBR	HKGs	KL 2	19.4518
SYBR	HKGs	KL 2	19.6319
SYBR	HKGs	KL 3	19.324
SYBR	HKGs	KL 3	19.3156

## Sheet: Sheet3
Well	Target	Sample	Cq	dCT	Average	ddCT	2-ddCT	Average	t.test	log2		log2	Average
A01	ACAT2	Myoblast 1	24.4264	4.65882		0.137836	0.908881			-0.137836408626254		-0.137836
B01	ACAT2	Myoblast 1	24.5615	4.70973		0.188746	0.877368			-0.18874583453615		-0.188746
A02	ACAT2	Myoblast 2	24.3299	4.58425		0.0632606	0.957099			-0.0632605785554938		-0.0632606
B02	ACAT2	Myoblast 2	24.4603	4.62022		0.099232	0.93353			-0.099232003907404		-0.099232
A03	ACAT2	Myoblast 3	23.709	3.92355		-0.597441	1.51303			0.59744120560105		0.597441
B03	ACAT2	Myoblast 3	24.4273	4.62935	4.52099	0.108366	0.927638	1.01959		-0.108366379975746		-0.108366	3.70074e-16
A04	ACAT2	RD 1	21.3225	2.33999		-2.181	4.53466			2.18099586866129		2.181
B04	ACAT2	RD 1	21.3467	2.34074		-2.18025	4.53231			2.18024677413957		2.18025
A05	ACAT2	RD 2	21.2195	2.17172		-2.34926	5.09564			2.34926426281881		2.34926
B05	ACAT2	RD 2	21.3677	2.24104		-2.27995	4.85662			2.27995306665863		2.27995
A06	ACAT2	RD 3	21.0966	2.30859		-2.2124	4.63446			2.21240038021845		2.2124
B06	ACAT2	RD 3	21.1643	2.24075	2.27381	-2.28024	4.85758	4.75188	8.76687e-11	2.28023851122875		2.28024	2.24718
A07	ACAT2	RH30 1	21.1799	2.16807		-2.35291	5.10855			2.35291458852226		2.35291
B07	ACAT2	RH30 1	21.3125	2.25412		-2.26687	4.81277			2.26686874883826		2.26687
A08	ACAT2	RH30 2	21.2886	2.05026		-2.47073	5.54323			2.47072754888052		2.47073
B08	ACAT2	RH30 2	21.3919	2.23078		-2.29021	4.89128			2.29021195274045		2.29021
A09	ACAT2	RH30 3	20.914	1.80272		-2.71827	6.58083			2.71826934251641		2.71827
B09	ACAT2	RH30 3	21.3857	2.10989	2.10264	-2.4111	5.31879	5.37591	2.72358e-08	2.41109802289764		2.4111	2.41835
A10	ACAT2	KL 1	21.1088	1.9494		-2.57159	5.94464			2.57158999994705		2.57159
B10	ACAT2	KL 1	21.2614	1.94125		-2.57973	5.97829			2.57973394669448		2.57973
A11	ACAT2	KL 2	21.226	1.77421		-2.74678	6.71217			2.74677858357675		2.74678
B11	ACAT2	KL 2	21.3817	1.74975		-2.77124	6.82695			2.77124029520495		2.77124
A12	ACAT2	KL 3	21.1849	1.8609		-2.66009	6.32074			2.6600930738973		2.66009
B12	ACAT3	KL 3	21.2778	1.96221	1.87295	-2.55878	5.89209	6.27915	1.11745e-10	2.55877986582175		2.55878	2.64804
Fluor	Target	Sample	Cq
SYBR	HKGs	Myoblast 1	19.7676
SYBR	HKGs	Myoblast 1	19.8517
SYBR	HKGs	Myoblast 2	19.7456
SYBR	HKGs	Myoblast 2	19.8401
SYBR	HKGs	Myoblast 3	19.7854
SYBR	HKGs	Myoblast 3	19.798
SYBR	HKGs	RD 1	18.9825
SYBR	HKGs	RD 1	19.0059
SYBR	HKGs	RD 2	19.0478
SYBR	HKGs	RD 2	19.1266
SYBR	HKGs	RD 3	18.7881
SYBR	HKGs	RD 3	18.9235
SYBR	HKGs	RH30 1	19.0118
SYBR	HKGs	RH30 1	19.0584
SYBR	HKGs	RH30 2	19.2384
SYBR	HKGs	RH30 2	19.1611
SYBR	HKGs	RH30 3	19.1113
SYBR	HKGs	RH30 3	19.2758
SYBR	HKGs	KL 1	19.1594
SYBR	HKGs	KL 1	19.3201
SYBR	HKGs	KL 2	19.4518
SYBR	HKGs	KL 2	19.6319
SYBR	HKGs	KL 3	19.324
SYBR	HKGs	KL 3	19.3156

## Sheet: Sheet4
Well	Target	Sample	Cq	dCT	Average	ddCT	2-ddCT	Average	t.test	log2		log2	Average
A01	HMGCS	Myoblast 1	24.5149	4.74732		-0.0299121	1.02095			0.0299121090017289		0.0299121
B01	HMGCS	Myoblast 1	24.6108	4.75907		-0.0181671	1.01267			0.0181670721452328		0.0181671
A02	HMGCS	Myoblast 2	24.5555	4.80989		0.0326519	0.977622			-0.0326518793769094		-0.0326519
B02	HMGCS	Myoblast 2	24.6614	4.82131		0.0440791	0.969909			-0.0440790634729202		-0.0440791
A03	HMGCS	Myoblast 3	24.5503	4.7649		-0.0123295	1.00858			0.0123295063718319		0.0123295
B03	HMGCS	Myoblast 3	24.5589	4.76091	4.77723	-0.0163223	1.01138	1.00019		0.0163222553310378		0.0163223	3.01264e-16
A04	HMGCS	RD 1	22.0174	3.03493		-1.7423	3.34569			1.74230466845187		1.7423
B04	HMGCS	RD 1	22.1313	3.12537		-1.65187	3.1424			1.65186643328325		1.65187
A05	HMGCS	RD 2	22.1538	3.10606		-1.67117	3.18473			1.6711695045872		1.67117
B05	HMGCS	RD 2	22.3733	3.24664		-1.53059	2.88904			1.53059248379571		1.53059
A06	HMGCS	RD 3	21.9628	3.17478		-1.60245	3.03659			1.60245401213694		1.60245
B06	HMGCS	RD 3	22.1195	3.19594	3.14729	-1.58129	2.99238	3.09847	2.31226e-11	1.58129448975983		1.58129	1.62995
A07	HMGCS	RH30 1	21.4688	2.45694		-2.32029	4.99433			2.32029072937595		2.32029
B07	HMGCS	RH30 1	21.6276	2.56921		-2.20803	4.62043			2.20802736798714		2.20803
A08	HMGCS	RH30 2	21.4896	2.25123		-2.526	5.75974			2.52600440177291		2.526
B08	HMGCS	RH30 2	21.6598	2.49863		-2.2786	4.85209			2.27860494717663		2.2786
A09	HMGCS	RH30 3	21.5584	2.44718		-2.33005	5.02823			2.33005158920689		2.33005
B09	HMGCS	RH30 3	21.7831	2.50723	2.45507	-2.27	4.82324	5.01301	2.45334e-10	2.27000210217662		2.27	2.32216
A10	HMGCS	KL 1	21.5149	2.35549		-2.42175	5.3582			2.42174819715003		2.42175
B10	HMGCS	KL 1	21.624	2.30389		-2.47334	5.55329			2.47334221419806		2.47334
A11	HMGCS	KL 2	21.6642	2.21234		-2.5649	5.91713			2.56489838039603		2.5649
B11	HMGCS	KL 2	21.6654	2.03346		-2.74377	6.6982			2.74377333478033		2.74377
A12	HMGCS	KL 3	21.7064	2.38245		-2.39478	5.25898			2.39478251532508		2.39478
B12	HMGCS	KL 3	21.8115	2.49592	2.29726	-2.28131	4.8612	5.60783	7.03056e-09	2.28131293104733		2.39478	2.49889
Fluor	Target	Sample	Cq
SYBR	HKGs	Myoblast 1	19.7676
SYBR	HKGs	Myoblast 1	19.8517
SYBR	HKGs	Myoblast 2	19.7456
SYBR	HKGs	Myoblast 2	19.8401
SYBR	HKGs	Myoblast 3	19.7854
SYBR	HKGs	Myoblast 3	19.798
SYBR	HKGs	RD 1	18.9825
SYBR	HKGs	RD 1	19.0059
SYBR	HKGs	RD 2	19.0478
SYBR	HKGs	RD 2	19.1266
SYBR	HKGs	RD 3	18.7881
SYBR	HKGs	RD 3	18.9235
SYBR	HKGs	RH30 1	19.0118
SYBR	HKGs	RH30 1	19.0584
SYBR	HKGs	RH30 2	19.2384
SYBR	HKGs	RH30 2	19.1611
SYBR	HKGs	RH30 3	19.1113
SYBR	HKGs	RH30 3	19.2758
SYBR	HKGs	KL 1	19.1594
SYBR	HKGs	KL 1	19.3201
SYBR	HKGs	KL 2	19.4518
SYBR	HKGs	KL 2	19.6319
SYBR	HKGs	KL 3	19.324
SYBR	HKGs	KL 3	19.3156

## Sheet: Sheet5
Well	Target	Sample	Cq	dCT	Average	ddCT	2-ddCT	Average	t.test	log2	Average
A01	HMGCR	Myoblast 1	23.8494	4.08182		-0.0481449	1.03393			0.0481449
B01	HMGCR	Myoblast 1	24.2641	4.41235		0.282384	0.822231			-0.282384
A02	HMGCR	Myoblast 2	23.756	4.01039		-0.119581	1.08642			0.119581
B02	HMGCR	Myoblast 2	23.8593	4.01923		-0.110734	1.07978			0.110734
A03	HMGCR	Myoblast 3	23.8291	4.04365		-0.0863203	1.06166			0.0863203
B03	HMGCR	Myoblast 3	24.0103	4.21236	4.12997	0.0823959	0.944488	1.00475		-0.0823959	-2.96059e-16
A04	HMGCR	RD 1	21.8593	2.87682		-1.25315	2.38362			1.25315
B04	HMGCR	RD 1	21.9996	2.99365		-1.13632	2.19819			1.13632
A05	HMGCR	RD 2	22.198	3.15024		-0.979731	1.9721			0.979731
B05	HMGCR	RD 2	22.3674	3.24081		-0.889159	1.8521			0.889159
A06	HMGCR	RD 3	22.0255	3.23746		-0.892512	1.85641			0.892512
B06	HMGCR	RD 3	22.1541	3.23054	3.12158	-0.899432	1.86533	2.02129	1.33555e-06	0.899432	1.00838
A07	HMGCR	RH30 1	21.9642	2.95233		-1.17764	2.26206			1.17764
B07	HMGCR	RH30 1	22.2472	3.18881		-0.941156	1.92007			0.941156
A08	HMGCR	RH30 2	22.0079	2.7695		-1.36047	2.56769			1.36047
B08	HMGCR	RH30 2	22.0935	2.93235		-1.19762	2.29361			1.19762
A09	HMGCR	RH30 3	22.1351	3.02382		-1.10615	2.1527			1.10615
B09	HMGCR	RH30 3	22.3952	3.11938	2.9977	-1.01059	2.01473	2.20181	3.81798e-07	1.01059	1.13227
A10	HMGCR	KL 1	22.3649	3.20548		-0.924484	1.89801			0.924484
B10	HMGCR	KL 1	22.6377	3.31763		-0.812342	1.75606			0.812342
A11	HMGCR	KL 2	22.3785	2.92667		-1.2033	2.30266			1.2033
B11	HMGCR	KL 2	22.5313	2.8994		-1.23057	2.3466			1.23057
A12	HMGCR	KL 3	22.7029	3.37895		-0.751023	1.68299			0.751023
B12	HMGCR	KL 3	22.801	3.48546	3.20226	-0.644509	1.56321	1.92492	6.4897e-05	0.644509	0.927705
Fluor	Target	Sample	Cq
SYBR	HKGs	Myoblast 1	19.7676
SYBR	HKGs	Myoblast 1	19.8517
SYBR	HKGs	Myoblast 2	19.7456
SYBR	HKGs	Myoblast 2	19.8401
SYBR	HKGs	Myoblast 3	19.7854
SYBR	HKGs	Myoblast 3	19.798
SYBR	HKGs	RD 1	18.9825
SYBR	HKGs	RD 1	19.0059
SYBR	HKGs	RD 2	19.0478
SYBR	HKGs	RD 2	19.1266
SYBR	HKGs	RD 3	18.7881
SYBR	HKGs	RD 3	18.9235
SYBR	HKGs	RH30 1	19.0118
SYBR	HKGs	RH30 1	19.0584
SYBR	HKGs	RH30 2	19.2384
SYBR	HKGs	RH30 2	19.1611
SYBR	HKGs	RH30 3	19.1113
SYBR	HKGs	RH30 3	19.2758
SYBR	HKGs	KL 1	19.1594
SYBR	HKGs	KL 1	19.3201
SYBR	HKGs	KL 2	19.4518
SYBR	HKGs	KL 2	19.6319
SYBR	HKGs	KL 3	19.324
SYBR	HKGs	KL 3	19.3156

## Sheet: Sheet6
Well	Target	Sample	Cq	dCT	Average	ddCT	2-ddCT	Average	t.test	log2	Average
A01	MVK	Myoblast 1	27.147	7.37944		-0.0788968	1.05621			0.0788968
B01	MVK	Myoblast 1	28.1212	8.26944		0.811104	0.569946			-0.811104
A02	MVK	Myoblast 2	27.0345	7.28888		-0.169453	1.12463			0.169453
B02	MVK	Myoblast 2	27.0866	7.24644		-0.211897	1.15821			0.211897
A03	MVK	Myoblast 3	26.9515	7.16607		-0.292269	1.22456			0.292269
B03	MVK	Myoblast 3	27.1977	7.39975	7.45834	-0.0585877	1.04145	1.02917		0.0585877	-5.92119e-16
A04	MVK	RD 1	23.6326	4.65013		-2.80821	7.00416			2.80821
B04	MVK	RD 1	24.0993	5.09335		-2.36499	5.1515			2.36499
A05	MVK	RD 2	23.619	4.57128		-2.88706	7.39761			2.88706
B05	MVK	RD 2	23.9059	4.77931		-2.67903	6.40424			2.67903
A06	MVK	RD 3	23.5624	4.77436		-2.68397	6.42624			2.68397
B06	MVK	RD 3	23.6172	4.69367	4.76035	-2.76467	6.79592	6.52995	1.23363e-08	2.76467	2.69799
A07	MVK	RH30 1	24.1689	5.15707		-2.30127	4.92891			2.30127
B07	MVK	RH30 1	24.2903	5.23192		-2.22642	4.67971			2.22642
A08	MVK	RH30 2	24.1573	4.91891		-2.53943	5.81359			2.53943
B08	MVK	RH30 2	24.434	5.27286		-2.18548	4.54877			2.18548
A09	MVK	RH30 3	24.242	5.13078		-2.32756	5.01955			2.32756
B09	MVK	RH30 3	24.368	5.09215	5.13395	-2.36619	5.15576	5.02438	2.86383e-09	2.36619	2.32439
A10	MVK	KL 1	25.0493	5.88992		-1.56842	2.96579			1.56842
B10	MVK	KL 1	25.2179	5.89783		-1.56051	2.94957			1.56051
A11	MVK	KL 2	25.266	5.81416		-1.64418	3.1257			1.64418
B11	MVK	KL 2	25.2967	5.66478		-1.79355	3.46668			1.79355
A12	MVK	KL 3	25.1101	5.78614		-1.6722	3.187			1.6722
B12	MVK	KL 3	25.1526	5.837	5.81497	-1.62134	3.0766	3.12856	1.0135e-08	1.62134	1.64337
Fluor	Target	Sample	Cq
SYBR	HKGs	Myoblast 1	19.7676
SYBR	HKGs	Myoblast 1	19.8517
SYBR	HKGs	Myoblast 2	19.7456
SYBR	HKGs	Myoblast 2	19.8401
SYBR	HKGs	Myoblast 3	19.7854
SYBR	HKGs	Myoblast 3	19.798
SYBR	HKGs	RD 1	18.9825
SYBR	HKGs	RD 1	19.0059
SYBR	HKGs	RD 2	19.0478
SYBR	HKGs	RD 2	19.1266
SYBR	HKGs	RD 3	18.7881
SYBR	HKGs	RD 3	18.9235
SYBR	HKGs	RH30 1	19.0118
SYBR	HKGs	RH30 1	19.0584
SYBR	HKGs	RH30 2	19.2384
SYBR	HKGs	RH30 2	19.1611
SYBR	HKGs	RH30 3	19.1113
SYBR	HKGs	RH30 3	19.2758
SYBR	HKGs	KL 1	19.1594
SYBR	HKGs	KL 1	19.3201
SYBR	HKGs	KL 2	19.4518
SYBR	HKGs	KL 2	19.6319
SYBR	HKGs	KL 3	19.324
SYBR	HKGs	KL 3	19.3156

## Sheet: Sheet7
Well	Target	Sample	Cq	dCT	Average	ddCT	2-ddCT	Average	t.test	log2	Average
A01	MVD	Myoblast 1	26.1287	6.36111		0.00180271	0.998751			-0.00180271
B01	MVD	Myoblast 1	26.1528	6.30112		-0.0581929	1.04116			0.0581929
A02	MVD	Myoblast 2	26.129	6.38335		0.0240402	0.983475			-0.0240402
B02	MVD	Myoblast 2	26.0834	6.24328		-0.116029	1.08375			0.116029
A03	MVD	Myoblast 3	26.247	6.46158		0.102273	0.931564			-0.102273
B03	MVD	Myoblast 3	26.2034	6.40542	6.35931	0.046106	0.968547	1.00121		-0.046106	-2.96059e-16
A04	MVD	RD 1	24.9298	5.94736		-0.411951	1.33048			0.411951
B04	MVD	RD 1	24.9169	5.91102		-0.448292	1.36442			0.448292
A05	MVD	RD 2	25.1397	6.09192		-0.267394	1.20363			0.267394
B05	MVD	RD 2	25.2877	6.16103		-0.198281	1.14733			0.198281
A06	MVD	RD 3	24.9194	6.13139		-0.227923	1.17115			0.227923
B06	MVD	RD 3	25.1931	6.26955	6.08538	-0.089758	1.06419	1.21353	0.00207661	0.089758	0.273933
A07	MVD	RH30 1	25.3783	6.36644		0.00713273	0.995068			-0.00713273
B07	MVD	RH30 1	25.4833	6.42491		0.0655945	0.955551			-0.0655945
A08	MVD	RH30 2	25.5439	6.30553		-0.0537838	1.03798			0.0537838
B08	MVD	RH30 2	25.6111	6.44996		0.0906469	0.939102			-0.0906469
A09	MVD	RH30 3	25.5116	6.40033		0.0410209	0.971967			-0.0410209
B09	MVD	RH30 3	25.6457	6.36987	6.38617	0.0105638	0.992704	0.982063	0.482892	-0.0105638	-0.0268625
A10	MVD	KL 1	24.1732	5.01382		-1.34549	2.54116			1.34549
B10	MVD	KL 1	24.2657	4.94563		-1.41368	2.66415			1.41368
A11	MVD	KL 2	24.2628	4.811		-1.54831	2.92475			1.54831
B11	MVD	KL 2	24.2446	4.6127		-1.74661	3.35568			1.74661
A12	MVD	KL 3	24.2967	4.97265		-1.38666	2.61472			1.38666
B12	MVD	KL 3	24.3786	5.06303	4.90314	-1.29628	2.45595	2.7594	1.6051e-07	1.29628	1.45617
Fluor	Target	Sample	Cq
SYBR	HKGs	Myoblast 1	19.7676
SYBR	HKGs	Myoblast 1	19.8517
SYBR	HKGs	Myoblast 2	19.7456
SYBR	HKGs	Myoblast 2	19.8401
SYBR	HKGs	Myoblast 3	19.7854
SYBR	HKGs	Myoblast 3	19.798
SYBR	HKGs	RD 1	18.9825
SYBR	HKGs	RD 1	19.0059
SYBR	HKGs	RD 2	19.0478
SYBR	HKGs	RD 2	19.1266
SYBR	HKGs	RD 3	18.7881
SYBR	HKGs	RD 3	18.9235
SYBR	HKGs	RH30 1	19.0118
SYBR	HKGs	RH30 1	19.0584
SYBR	HKGs	RH30 2	19.2384
SYBR	HKGs	RH30 2	19.1611
SYBR	HKGs	RH30 3	19.1113
SYBR	HKGs	RH30 3	19.2758
SYBR	HKGs	KL 1	19.1594
SYBR	HKGs	KL 1	19.3201
SYBR	HKGs	KL 2	19.4518
SYBR	HKGs	KL 2	19.6319
SYBR	HKGs	KL 3	19.324
SYBR	HKGs	KL 3	19.3156

## Sheet: Sheet8
Well	Target	Sample	Cq	dCT	Average	ddCT	2-ddCT	Average	t.test	log2	Average
A01	IDI1	Myoblast 1	26.2112	6.44363		0.0282575	0.980604			-0.0282575
B01	IDI1	Myoblast 1	26.3037	6.45194		0.0365693	0.974971			-0.0365693
A02	IDI1	Myoblast 2	26.1648	6.41918		0.003813	0.997361			-0.003813
B02	IDI1	Myoblast 2	26.1309	6.29081		-0.124565	1.09018			0.124565
A03	IDI1	Myoblast 3	26.1803	6.39487		-0.0205048	1.01431			0.0205048
B03	IDI1	Myoblast 3	26.2898	6.4918	6.41537	0.0764299	0.948402	1.00097		-0.0764299	-2.96059e-16
A04	IDI1	RD 1	24.9234	5.94095		-0.474422	1.38936			0.474422
B04	IDI1	RD 1	25.1228	6.11692		-0.298449	1.22982			0.298449
A05	IDI1	RD 2	25.1564	6.10866		-0.306709	1.23688			0.306709
B05	IDI1	RD 2	25.2751	6.14847		-0.266902	1.20322			0.266902
A06	IDI1	RD 3	24.9012	6.11317		-0.302197	1.23302			0.302197
B06	IDI1	RD 3	25.1293	6.20576	6.10566	-0.20961	1.15638	1.24145	8.18086e-05	0.20961	0.309715
A07	IDI1	RH30 1	25.2181	6.20629		-0.209086	1.15596			0.209086
B07	IDI1	RH30 1	25.3876	6.32916		-0.0862083	1.06158			0.0862083
A08	IDI1	RH30 2	25.1827	5.94431		-0.47106	1.38613			0.47106
B08	IDI1	RH30 2	25.2133	6.05214		-0.363235	1.28631			0.363235
A09	IDI1	RH30 3	25.2125	6.10119		-0.314183	1.24331			0.314183
B09	IDI1	RH30 3	25.3558	6.07997	6.11884	-0.335397	1.26172	1.2325	0.000915448	0.335397	0.296528
A10	IDI1	KL 1	24.5812	5.42182		-0.993552	1.99108			0.993552
B10	IDI1	KL 1	24.8219	5.50178		-0.913591	1.88373			0.913591
A11	IDI1	KL 2	24.7169	5.26506		-1.15031	2.21961			1.15031
B11	IDI1	KL 2	24.8086	5.17668		-1.2387	2.35985			1.2387
A12	IDI1	KL 3	24.8368	5.51281		-0.902564	1.86939			0.902564
B12	IDI1	KL 3	24.8936	5.57804	5.40936	-0.837331	1.78674	2.0184	7.494e-07	0.837331	1.00601
Fluor	Target	Sample	Cq
SYBR	HKGs	Myoblast 1	19.7676
SYBR	HKGs	Myoblast 1	19.8517
SYBR	HKGs	Myoblast 2	19.7456
SYBR	HKGs	Myoblast 2	19.8401
SYBR	HKGs	Myoblast 3	19.7854
SYBR	HKGs	Myoblast 3	19.798
SYBR	HKGs	RD 1	18.9825
SYBR	HKGs	RD 1	19.0059
SYBR	HKGs	RD 2	19.0478
SYBR	HKGs	RD 2	19.1266
SYBR	HKGs	RD 3	18.7881
SYBR	HKGs	RD 3	18.9235
SYBR	HKGs	RH30 1	19.0118
SYBR	HKGs	RH30 1	19.0584
SYBR	HKGs	RH30 2	19.2384
SYBR	HKGs	RH30 2	19.1611
SYBR	HKGs	RH30 3	19.1113
SYBR	HKGs	RH30 3	19.2758
SYBR	HKGs	KL 1	19.1594
SYBR	HKGs	KL 1	19.3201
SYBR	HKGs	KL 2	19.4518
SYBR	HKGs	KL 2	19.6319
SYBR	HKGs	KL 3	19.324
SYBR	HKGs	KL 3	19.3156

## Sheet: Sheet9
Well	Target	Sample	Cq	dCT	Average	ddCT	2-ddCT	Average	t.test	log2	Average
A01	GGPS1	Myoblast 1	25.0098	5.24224		0.280831	0.823117			-0.280831
B01	GGPS1	Myoblast 1	24.6815	4.82976		-0.13165	1.09555			0.13165
A02	GGPS1	Myoblast 2	24.7886	5.043		0.0815863	0.945018			-0.0815863
B02	GGPS1	Myoblast 2	24.6024	4.76233		-0.199081	1.14797			0.199081
A03	GGPS1	Myoblast 3	24.8601	5.07462		0.113212	0.924527			-0.113212
B03	GGPS1	Myoblast 3	24.6145	4.81651	4.96141	-0.144898	1.10565	1.00697		0.144898	-2.96059e-16
A04	GGPS1	RD 1	24.2602	5.27768		0.316269	0.803144			-0.316269
B04	GGPS1	RD 1	24.1164	5.11051		0.149096	0.901815			-0.149096
A05	GGPS1	RD 2	24.35	5.30228		0.340873	0.789563			-0.340873
B05	GGPS1	RD 2	24.364	5.23739		0.275984	0.825887			-0.275984
A06	GGPS1	RD 3	24.066	5.27795		0.316535	0.802996			-0.316535
B06	GGPS1	RD 3	24.1086	5.18506	5.23181	0.22365	0.856396	0.829967	0.00923203	-0.22365	-0.270401
A07	GGPS1	RH30 1	24.4011	5.3893		0.427892	0.743347			-0.427892
B07	GGPS1	RH30 1	24.8085	5.75013		0.788716	0.578859			-0.788716
A08	GGPS1	RH30 2	25.0655	5.82716		0.86575	0.548761			-0.86575
B08	GGPS1	RH30 2	24.5342	5.37307		0.411657	0.75176			-0.411657
A09	GGPS1	RH30 3	24.9739	5.86263		0.901224	0.535432			-0.901224
B09	GGPS1	RH30 3	24.8228	5.54694	5.62487	0.585525	0.666407	0.637428	0.000214973	-0.585525	-0.663461
A10	GGPS1	KL 1	22.9995	3.84017		-1.12124	2.17533			1.12124
B10	GGPS1	KL 1	22.9154	3.59526		-1.36615	2.57782			1.36615
A11	GGPS1	KL 2	23.3916	3.93977		-1.02164	2.03022			1.02164
B11	GGPS1	KL 2	23.4316	3.79968		-1.16173	2.23726			1.16173
A12	GGPS1	KL 3	23.1577	3.83374		-1.12767	2.18506			1.12767
B12	GGPS1	KL 3	23.0647	3.74918	3.79297	-1.21223	2.31696	2.25377	8.91028e-08	1.21223	1.16844
Fluor	Target	Sample	Cq
SYBR	HKGs	Myoblast 1	19.7676
SYBR	HKGs	Myoblast 1	19.8517
SYBR	HKGs	Myoblast 2	19.7456
SYBR	HKGs	Myoblast 2	19.8401
SYBR	HKGs	Myoblast 3	19.7854
SYBR	HKGs	Myoblast 3	19.798
SYBR	HKGs	RD 1	18.9825
SYBR	HKGs	RD 1	19.0059
SYBR	HKGs	RD 2	19.0478
SYBR	HKGs	RD 2	19.1266
SYBR	HKGs	RD 3	18.7881
SYBR	HKGs	RD 3	18.9235
SYBR	HKGs	RH30 1	19.0118
SYBR	HKGs	RH30 1	19.0584
SYBR	HKGs	RH30 2	19.2384
SYBR	HKGs	RH30 2	19.1611
SYBR	HKGs	RH30 3	19.1113
SYBR	HKGs	RH30 3	19.2758
SYBR	HKGs	KL 1	19.1594
SYBR	HKGs	KL 1	19.3201
SYBR	HKGs	KL 2	19.4518
SYBR	HKGs	KL 2	19.6319
SYBR	HKGs	KL 3	19.324
SYBR	HKGs	KL 3	19.3156

[truncated: 6 more sheets: Sheet10, Sheet11, Sheet12, Sheet13, Sheet14, Sheet16]
