# Supplementary material for: Inhibiting cholesterol synthesis halts rhabdomyosarcoma growth via ER stress and cell cycle arrest
Source: EMBO Mol Med. 2025 Nov 17;17(12):3586–606. doi: 10.1038/s44321-025-00336-x (PMC12686467; doi:10.1038/s44321-025-00336-x)
Supplement: Supplementary file 6 — Source data Fig. 1 [file 44321_2025_336_MOESM6_ESM.zip › Figure 1/Figure 1E Cholesterol biosynthesis genes in muscle vs FNRMS and FPRMS.xlsx]

## Sheet: Sheet1
Muscle	FNRMS	FPRMS	Muscle	FNRMS	FPRMS	Muscle	FNRMS	FPRMS	Muscle	FNRMS	FPRMS	Muscle	FNRMS	FPRMS	Muscle	FNRMS	FPRMS	Muscle	FNRMS	FPRMS	Muscle	FNRMS	FPRMS	Muscle	FNRMS	FPRMS	Muscle	FNRMS	FPRMS	Muscle	FNRMS	FPRMS	Muscle	FNRMS	FPRMS	Muscle	FNRMS	FPRMS	Muscle	FNRMS	FPRMS
ACAT2	FN ACAT2	FP ACAT2	HMGCS1	HMGCS1	HMGCS1	HMGCR	HMGCR	HMGCR	MVK	MVK	MVK	MVD	MVD	MVD	IDI1	IDI1	IDI1	GGPS1	GGPS1	GGPS1	FDPS	FDPS	FDPS	SQLE	SQLE	SQLE	LSS	LSS	LSS	MSMO1	MSMO1	MSMO1	NSDHL	NSDHL	NSDHL	DHCR24	DHCR24	DHCR24	DHCR7	DHCR7	DHCR7
190	728	3394	1562	2211	4864	673	1624	3855	424	1001	1071	5148	2517	3536	1160	1359	2250	2271	3736	5221	235	1448	2508	1064	857	820	616	740	1363	616	740	1363	339	786	989	775	715	3497	1102	2097	1322
214	910	480	1889	2413	2300	564	2387	1480	475	854	1293	13945	1533	1568	1371	2144	1260	2151	4340	2524	96	2355	812	395	487	1239	493	631	830	493	631	830	337	758	360	1849	1077	266	876	2051	517
99	789	1064	815	2305	2970	433	1682	2142	366	645	1498	5151	1848	2924	879	2283	1569	1338	2821	3460	117	2715	2725	383	1160	584	338	932	2448	338	932	2448	200	742	624	564	823	3202	569	1891	2491
110	2316	1364	1674	3258	2596	504	4186	1888	302	2135	771	8758	3634	2571	1214	2957	2193	1362	9412	4663	122	4269	2289	371	1988	1334	373	2417	1489	373	2417	1489	231	3677	708	2254	3504	3493	643	2647	1627
175	2628	1193	2063	7237	2506	612	5460	3726	409	3408	1328	14451	3122	3729	2026	4663	2524	1895	6363	6064	65	13050	4559	421	4079	384	430	2812	1911	430	2812	1911	317	2000	673	7508	2790	13354	809	5442	1927
	2283	5660		6249	10679		4730	10676		2753	2975		2636	11362		3971	5110		5105	15774		11183	8214		3151	1922		2459	5321		2459	5321		1640	2656		2379	8515		4293	9502
	2283	5660		6249	10679		4730	10676		2753	2975		2965	7650		2636	11362		3971	5110		5105	15774		11183	8214		8086	73104		1088	2766		644	2308		880	7561		1490	7468
	4980	5542		4609	8138		4482	8992		887	4162		1553	5714		2151	7284		3339	3703		9914	10225		1945	5631		2750	18995		573	2180		728	1520		413	11982		1881	1992
	1421	1330		3284	4036		4098	2346		1005	1761		1931	4075		2984	7407		2054	4427		3913	8993		3563	1013		3526	5929		2085	2888		960	1398		1326	5081		3306	3092
	2448	1426		6621	4277		7258	4089		2228	2048		2862	3531		5509	4026		4226	2956		10444	7700		9057	2662		15943	12799		2476	601		612	672		2272	2847		4637	2349
	346	1421		2752	2538		2039	2799		496	982		1116	2029		2260	3027		2385	1588		5265	5198		827	1748		4546	4745		1938	2212		1132	2284		1207	1213		4234	2148
	1112	739		3795	2034		2575	2254		1030	832		1800	1801		2871	2007		1741	1176		5436	3325		3464	2438		4438	10326		1098	2141		775	2213		592	1137		1498	2071
	886	6154		3167	9179		2518	10481		733	2955		1045	4241		1263	7669		2140	3792		3675	11352		1874	6122		5039	18244		2524	8724		1240	2147		2239	4884		3846	3997
	476	2410		2599	4758		3340	3805		749	2575		993	2466		1676	6970		1413	4082		2680	7845		2415	5019		2675	34582		3126	4701		1371	1726		9575	6159		1972	5403
	1736	3258		5225	11420		5264	10152		2817	3293		5026	7728		8723	10499		5275	5084		10164	12002		3704	5226		22229	22478		3275	1316		3055	1322		4801	2324		7489	2766
	774	1559		4089	2477		2582	3008		484	1043		1485	1457		3660	2454		1448	2175		2381	4237		6019	2129		3056	12355		1362	3480		1328	1952		1931	10704		3764	6131
	1733	2694		7848	2972		8655	3405		3167	2500		2757	3122		4473	3965		4295	2663		9009	7572		5662	1870		17796	15747		1298	3371		1302	2515		1838	6288		3401	6255
	890	2610		2753	2755		4114	3217		779	2434		1210	2976		1862	3645		1712	2635		3152	7527		3440	1735		3953	15067		1511	2318		1362	1566		3480	4863		3387	3184
	1021	2643		7124	12587		3397	9534		2242	3934		3200	7641		7061	8107		5404	5448		9037	19144		8063	5758		13731	28150		1293	2037		1212	1676		3117	4941		3147	5295
	1229	3191		5199	8532		3941	6647		1239	2624		1955	9267		2570	6699		1509	4394		4201	17828		4424	5459		4325	27777		1949	2995		945	1764		2624	5006		894	2817
	2094	1009		7056	5003		7389	4080		1724	1475		3574	3678		5417	3061		2817	4387		6136	8367		8581	2276		9599	7683		2775	1901		1232	1311		2420	4733		2908	3234
	2380	4027		6706	9561		4926	9659		1265	3823		2699	4242		3327	6093		4716	4483		10643	11804		10309	5472		18081	37567		753	1314		1342	670		657	2762		1386	1315
	2285	2772		6779	12973		5084	5830		1244	3688		2394	6484		3285	6823		4684	4211		10239	7622		10043	5754		16754	24467		2654	3108		1069	2049		1494	5104		2058	3113
	1937	1715		3822	3975		6264	3752		945	2291		2284	3848		5590	3064		4961	2003		8037	8086		11900	3327		6649	9398		645	1988		912	1345		897	2154		685	1437
	1929	1886		5399	4860		6835	6613		1485	1579		1801	2252		2579	3133		4898	2972		8533	6096		5581	4329		10969	18073		2811	1547		2895	1218		8744	1356		7033	1352
	886	1971		4659	6116		2911	5618		899	2062		1512	4916		3562	6769		1722	3238		4130	10588		2851	4258		2956	15626		2579	1452		2565	1276		7785	3964		6168	3800
	1689	2599		7151	4053		7099	3831		1302	1925		2010	2117		4351	3780		7878	2058		13093	6247		10274	4304		9518	11972		520	3765		947	2344		297	11502		563	4607
	536	2047		2670	2417		2395	2251		507	1084		988	3517		2015	2318		2285	1243		3625	5761		2616	1857		2318	8300		2983	2893		2522	3322		2340	8377		1885	5835
	2889	3763		6021	3717		7685	4918		1849	2190		3781	8110		9425	6959		6264	4324		18259	10068		18547	3634		18957	13027		994	2124		1133	2030		791	4022		2481	1373
	1267	2259		2544	3955		3486	4140		889	1935		1536	5428		2695	4409		1905	3385		4321	8701		3528	2864		3246	18403		2901	1216		1635	1042		4182	3518		4782	2092
	2739	1313		6889	2991		6157	3178		2941	2309		2654	4756		4901	4406		4274	2158		9082	7360		11585	1753		9745	13533		5148			1324			3418			4197
	2529	1996		6182	2608		5680	2858		2523	1424		2168	3116		4571	2605		3960	1666		8028	6017		10287	3007		8560	9996		1309			1824			2806			3320
	583	4324		1057	6015		2014	5340		774	3569		1103	6274		2632	8292		1198	1855		3871	12326		2220	5403		1622	13449		2220			1143			2485			1426
	1857	4045		4305	5242		7071	5580		2898	7135		3930	6275		6361	5455		3690	3669		15436	10572		6134	3263		19908	35796		5934			2650			9099			3880
	587	4722		2529	5638		2699	3972		1866	1810		1004	5066		2159	6585		2668	4515		4781	10280		3760	3567		8500	13879		782			2199			364			613
	2046	792		6411	2321		6596	3641		1273	696		2162	940		4532	2223		3826	2061		8113	3541		10336	1787		6868	2944		2485			1585			4086			1781
	1472			7262			4738			2368			3502			4584			3459			5577			14224			8905			2554			1441			7520			2136
	1699			6394			5777			1706			4100			4172			4684			10387			10803			17077			3880			2137			5815			9484
	1345			4508			3622			1974			4958			4433			3534			6572			4157			28778			10504			3342			37219			10105
	4350			8687			9670			3930			2538			7975			5590			17576			7941			12468			3075			2130			1726			3580
	522			2695			2770			718			1180			1863			1673			2556			3190			4024			1566			949			703			907
	1917			5526			6452			2714			3504			6448			3695			8703			7046			7814			1117			1522			2545			1311
	1726			4897			5017			1378			3177			3306			4071			9755			5533			6689			3560			2339			4342			2432
	2880			6764			7681			2800			3453			4367			2987			8059			18798			8983			6187			4140			8575			6341
	6031			9021			13212			2316			3532			7605			5214			26821			11058			29217			2445			1099			7214			1274
	1389			7571			5693			2456			3409			4250			4635			12696			7312			10819			4720			1496			12664			8221
	917			2929			2049			1255			2951			3460			4002			7079			2824			5391			1781			1916			1909			2527
	1748			3435			3222			1781			2035			2572			2597			5006			6390			3916			1397			1395			1223			2564
	1943			4684			5905			1962			2226			7134			3484			7202			9476			12463			2736			1451			5160			8136
	2369			11742			6458			2942			5132			5359			3567			8248			11955			33172			829			1031			207			1024
	890			5019			7404			1107			1479			2038			1017			3043			5036			2675			1177			1581			373			1695
	2141			12681			7215			1245			1938			4292			2721			6650			7592			5823			1927			1859			1014			2512
	2517			4461			5659			1564			2528			4829			4643			10113			4740			7834			425			820			527			835
	1763			4285			3895			1786			2695			4124			4103			8442			6852			10526			1622			1742			1286			2657
	2421			7396			6684			1670			3212			4840			2443			6580			8160			11344			1808			3131			3127			4048
	433			2893			2637			798			1209			1890			2088			3579			3063			3209			3441			1559			13566			5243
	696			4565			3959			1247			1985			2834			3285			5374			4582			5023			1466			886			6653			1879
	2549			5983			6385			1408			2392			3068			4189			7580			8216			10726			1917			1252			2647			2431
	581			1459			1789			766			1840			1805			2273			5869			2011			2988			1102			767			550			3426
	1282			3019			3400			1311			4310			2869			1818			6157			4573			5115			1452			1276			3964			3800
	1451			4722			4433			1435			3664			3048			2827			10790			3474			13697			3765			2344			11502			4607
	2454			10471			7001			1002			2659			4228			3289			8338			8203			13460			2893			3322			8377			5835
	1436			6443			6524			1676			3163			2765			3591			9114			6770			11948			2124			2030			4022			1373
	690			4094			2102			1461			3940			1457			3265			4889			2567			6750			1162			747			3685			1896
	1533			3135			2909			2112			1553			2091			2049			4884			3012			7482			1671			1266			6597			2633
	1996			2608			2858			1424			3116			2605			1666			6017			3007			9996
	4324			6015			5340			3569			6274			8292			1855			12326			5403			13449
	4045			5242			5580			7135			6275			5455			3669			10572			3263			35796
	4722			5638			3972			1810			5066			6585			4515			10280			3567			13879
	1392			1775			1625			1052			2241			1457			2867			3938			933			4516
	3529			4589			5419			1098			1722			3005			2003			6271			9114			9339
