# Supplementary material for: Inhibiting cholesterol synthesis halts rhabdomyosarcoma growth via ER stress and cell cycle arrest
Source: EMBO Mol Med. 2025 Nov 17;17(12):3586–606. doi: 10.1038/s44321-025-00336-x (PMC12686467; doi:10.1038/s44321-025-00336-x)
Supplement: Supplementary file 7 — Source data Fig. 2 [file 44321_2025_336_MOESM7_ESM.zip]

Archive with 42 entries (41 files):
- Figure 2/
- __MACOSX/._Figure 2
- Figure 2/Fig. 2E RD shSCR shDHCR7 1 2 3 colony measurment.xlsx
- __MACOSX/Figure 2/._Fig. 2E RD shSCR shDHCR7 1 2 3 colony measurment.xlsx
- Figure 2/Fig. 2N KLHEL1 DMSO AY9944 2 5 10 20uM Incucyte analysis.xlsx
- __MACOSX/Figure 2/._Fig. 2N KLHEL1 DMSO AY9944 2 5 10 20uM Incucyte analysis.xlsx
- Figure 2/Fig. 2D RD shSCR shDHCR 00 colony.tif
- __MACOSX/Figure 2/._Fig. 2D RD shSCR shDHCR 00 colony.tif
- Figure 2/FIg. 2G KLHEL1 shSCR shDHCR7 00 02 98 DHCR7 HPRT 2 200623 -  Quantification Cq Results.xlsx
- __MACOSX/Figure 2/._FIg. 2G KLHEL1 shSCR shDHCR7 00 02 98 DHCR7 HPRT 2 200623 -  Quantification Cq Results.xlsx
- Figure 2/Fig. 2L RD DMSO AY9944 2 5 10 20uM growth incucyte analysis.xlsx
- __MACOSX/Figure 2/._Fig. 2L RD DMSO AY9944 2 5 10 20uM growth incucyte analysis.xlsx
- Figure 2/Fig 2F RD shSCR shDHCR7 1 Caspase 3-7 clavage analysis final.xlsx
- __MACOSX/Figure 2/._Fig 2F RD shSCR shDHCR7 1 Caspase 3-7 clavage analysis final.xlsx
- Figure 2/Fig. 2M  RD DMSO AY9944 10uM Incucyte  caspase3 analysis.xlsx
- __MACOSX/Figure 2/._Fig. 2M  RD DMSO AY9944 10uM Incucyte  caspase3 analysis.xlsx
- Figure 2/Fig. 2H KLHEL1 shSCR shDHCR7 1 2 3 growth measurement.xlsx
- __MACOSX/Figure 2/._Fig. 2H KLHEL1 shSCR shDHCR7 1 2 3 growth measurement.xlsx
- Figure 2/Fig. 2S Astrocyte DMSO AY9944 10uM Incucyte  caspase3 analysis.xlsx
- __MACOSX/Figure 2/._Fig. 2S Astrocyte DMSO AY9944 10uM Incucyte  caspase3 analysis.xlsx
- Figure 2/Fig 2K KLHEL1 shSCR shDHCR7 1 Caspase 3-7 clavage analysis final.xlsx
- __MACOSX/Figure 2/._Fig 2K KLHEL1 shSCR shDHCR7 1 Caspase 3-7 clavage analysis final.xlsx
- Figure 2/Fig. 2B RD shSCR shDHCR7 1 2 3 DHCR7 HPRT 2 200623 -  Quantification Cq Results.xlsx
- __MACOSX/Figure 2/._Fig. 2B RD shSCR shDHCR7 1 2 3 DHCR7 HPRT 2 200623 -  Quantification Cq Results.xlsx
- Figure 2/Fig. 2O  KLHEL1 DMSO AY9944 10uM Incucyte  caspase3 analysis.xlsx
- __MACOSX/Figure 2/._Fig. 2O  KLHEL1 DMSO AY9944 10uM Incucyte  caspase3 analysis.xlsx
- Figure 2/Fig. 2I KL shSCR shDHCR7 00 colony.tif
- __MACOSX/Figure 2/._Fig. 2I KL shSCR shDHCR7 00 colony.tif
- Figure 2/Fig. 2J KLHEL1 shSCR shDHCR7 1 2 3 colony measurment.xlsx
- __MACOSX/Figure 2/._Fig. 2J KLHEL1 shSCR shDHCR7 1 2 3 colony measurment.xlsx
- Figure 2/Fig 2C RD shSCR shDHCR7 1 2 3 growth measurement.xlsx
- __MACOSX/Figure 2/._Fig 2C RD shSCR shDHCR7 1 2 3 growth measurement.xlsx
- Figure 2/Fig. 2Q Myoblast DMSO AY9944 10uM Incucyte  caspase3 analysis.xlsx
- __MACOSX/Figure 2/._Fig. 2Q Myoblast DMSO AY9944 10uM Incucyte  caspase3 analysis.xlsx
- Figure 2/Fig. 2P Myoblast  DMSO AY9944 10uM Incucyte  growth.xlsx
- __MACOSX/Figure 2/._Fig. 2P Myoblast  DMSO AY9944 10uM Incucyte  growth.xlsx
- Figure 2/Fig. 2I KLHEL1  shDHCR7 02 98 colony.tif
- __MACOSX/Figure 2/._Fig. 2I KLHEL1  shDHCR7 02 98 colony.tif
- Figure 2/Fig. 2R Astrocyte  DMSO AY9944 10uM Incucyte  growth.xlsx
- __MACOSX/Figure 2/._Fig. 2R Astrocyte  DMSO AY9944 10uM Incucyte  growth.xlsx
- Figure 2/Fig. 2D RD shDHCR 02 98 colony.tif
- __MACOSX/Figure 2/._Fig. 2D RD shDHCR 02 98 colony.tif
