# Supplementary material for: Inhibiting cholesterol synthesis halts rhabdomyosarcoma growth via ER stress and cell cycle arrest
Source: EMBO Mol Med. 2025 Nov 17;17(12):3586–606. doi: 10.1038/s44321-025-00336-x (PMC12686467; doi:10.1038/s44321-025-00336-x)
Supplement: Supplementary file 7 — Source data Fig. 2 [file 44321_2025_336_MOESM7_ESM.zip › Figure 2/Fig. 2E RD shSCR shDHCR7 1 2 3 colony measurment.xlsx]

## Sheet: Sheet1
RD	Colony area
		Average
shSCR1	47
shSCR2	55
shSCR3	51	51
shDHCR7 1	4.4
shDHCR7 1	3.9
shDHCR7 1	4.2	4.16667
shDHCR7 2	5.4
shDHCR7 2	5.5
shDHCR7 2	5.1	5.33333
shDHCR7 3	0.3
shDHCR7 3	0.8
shDHCR7 3	0.9	0.666667
