# Supplementary material for: Inhibiting cholesterol synthesis halts rhabdomyosarcoma growth via ER stress and cell cycle arrest
Source: EMBO Mol Med. 2025 Nov 17;17(12):3586–606. doi: 10.1038/s44321-025-00336-x (PMC12686467; doi:10.1038/s44321-025-00336-x)
Supplement: Supplementary file 7 — Source data Fig. 2 [file 44321_2025_336_MOESM7_ESM.zip › Figure 2/Fig. 2N KLHEL1 DMSO AY9944 2 5 10 20uM Incucyte analysis.xlsx]

## Sheet: Sheet1
HOUR			KLHEL1 DMSO						KLHEL1 AY9944 2µM						KLHEL1 AY9944 5µM						KLHEL1 AY9944 10µM						KLHEL1 AY9944 10µM
0	2.87905	2.82499	2.56835	2.89819	2.74705	2.36334	3.74434	3.5897	3.45547	3.17221	3.2274	3.60185	4.84598	3.86438	3.65737	3.20941	3.40522	3.53942	3.37892	3.49687	3.56888	3.33529	3.1166	2.87949	2.60995	2.83476	4.12807	3.17901	2.68713	2.63089
2	4.92746	4.48724	4.65475	4.60949	4.75639	4.52442	5.18774	4.73782	4.5071	4.71951	4.58523	4.81197	5.46747	5.14678	5.02887	5.05043	5.23618	4.85164	4.80262	4.6882	4.92759	4.90595	4.87676	4.76774	4.12769	4.41203	5.80113	4.6364	4.47686	4.49627
4	5.11688	4.65659	4.69599	4.88254	4.93886	4.48691	5.24067	4.93654	4.60024	4.77946	4.62315	4.84275	5.45961	5.13645	5.10851	4.89166	5.35358	5.02059	4.85785	4.87747	5.04663	5.08584	4.90747	4.79497	4.19315	4.51153	5.83126	4.78516	4.60414	4.57187
6	5.18021	4.65528	4.67025	4.75061	4.85339	4.56389	5.15243	5.02544	4.56097	4.77718	4.73154	4.92606	5.59882	4.99072	5.04028	4.8506	5.28716	4.90749	4.85238	4.81664	5.10216	5.00672	4.94464	4.86533	4.30328	4.50418	5.69152	4.73433	4.6403	4.57944
8	5.0878	4.64339	4.63557	4.78872	4.93746	4.53507	5.17628	4.9748	4.53092	4.72837	4.68027	4.80585	5.68436	5.03572	5.05015	4.82774	5.24219	4.79549	4.90919	4.87489	5.15876	5.09165	5.01364	4.7901	4.31958	4.4933	5.76975	4.7267	4.66118	4.5858
10	5.19567	4.68176	4.56099	4.71827	4.83816	4.66192	5.23766	5.00389	4.60208	4.64372	4.75187	4.81513	5.48739	5.05781	5.07544	4.85171	5.32426	4.83003	4.99914	4.91933	5.15766	5.07587	4.87632	4.78425	4.38529	4.44671	5.80085	4.59101	4.40438	4.66669
12	5.21175	4.7053	4.72664	4.83229	4.90502	4.69327	5.19768	5.06362	4.63923	4.70395	4.66996	4.89811	5.53347	5.06792	5.11498	4.84867	5.27835	4.93129	4.93498	4.93682	5.192	5.19327	4.89851	4.75297	4.43571	4.38967	5.7184	4.67385	4.55276	4.60875
14	5.19672	4.63078	4.68189	4.85304	4.90987	4.73066	5.25738	5.09416	4.64289	4.70998	4.73077	4.83936	5.697	5.09302	5.06998	4.84361	5.19477	4.85263	4.92883	4.78282	5.18787	5.0686	4.88849	4.73752	4.41739	4.37918	5.76065	4.61817	4.4228	4.49889
16	5.28763	4.85874	4.71806	4.80028	5.0273	4.71053	5.25358	5.12749	4.69362	4.64253	4.77952	5.05725	5.49773	5.05734	5.09388	4.89406	5.31958	4.98463	4.96981	4.83201	5.1849	5.12457	4.90521	4.9076	4.37014	4.35706	5.71879	4.57851	4.45383	4.7294
18	5.37968	4.8347	4.75622	4.86613	5.23175	4.66358	5.36297	5.28344	4.62394	4.88023	4.76988	4.88334	5.57844	5.0653	5.10878	5.0073	5.4858	4.9981	4.87962	4.8555	5.13998	5.22543	4.94153	4.8438	4.37466	4.41574	5.8728	4.59718	4.52282	4.59751
20	5.25212	4.75016	4.73604	4.87641	5.04555	4.62276	5.52196	5.08607	4.74947	4.8796	4.94638	5.00359	5.56828	5.08964	5.06953	5.01261	5.53763	4.94387	4.8396	4.77434	5.29305	5.27887	5.00543	5.08264	4.35805	4.43233	5.7029	4.57074	4.54177	4.71216
22	5.46076	4.99135	4.8213	5.025	5.16208	4.68437	5.50882	5.13026	4.86739	4.98488	5.03858	5.23358	5.51359	5.15355	5.18069	5.12029	5.57891	5.15582	4.87851	4.88978	5.31131	5.29544	5.00471	5.03266	4.32247	4.46017	5.83293	4.6765	4.4388	4.61467
24	5.90907	5.6419	5.66539	5.52642	5.69287	5.06708	5.74729	5.41904	5.17771	5.34482	5.29847	5.3145	6.16927	5.53352	5.47803	5.33504	5.98606	5.53798	5.22835	5.4137	5.66221	5.64804	5.42279	5.44834	4.69436	4.73319	6.0458	5.13626	4.97405	5.12894
26	5.92607	5.69694	5.30531	5.65585	5.81875	5.09743	5.82327	5.356	5.10452	5.24039	5.22761	5.3774	6.16438	5.59386	5.29918	5.25939	5.86028	5.4107	5.35914	5.12068	5.53955	5.50455	5.26398	5.18066	4.80623	4.89146	6.27522	4.84969	4.79537	4.72761
28	5.81203	5.55383	5.38431	5.41279	5.60471	5.24601	5.84442	5.56106	5.16878	5.24689	5.36215	5.54389	6.11753	5.47604	5.34253	5.31627	5.87254	5.5994	5.01535	5.04535	5.4252	5.39597	5.18826	5.31613	4.56602	4.68307	6.12458	4.86162	4.65449	4.87527
30	5.93583	5.74594	5.36179	5.52898	5.68893	5.34173	6.02843	5.67375	5.24482	5.25399	5.37751	5.57463	6.22323	5.61975	5.38987	5.34333	5.84263	5.77163	5.21888	5.26283	5.4628	5.62104	5.3185	5.34815	4.568	4.54163	6.01619	4.72479	4.50247	4.61822
32	6.17115	5.98493	5.54988	5.74434	5.8452	5.72553	6.08863	5.85706	5.58001	5.50797	5.59783	5.73883	6.29083	5.68157	5.52154	5.57638	6.17361	5.84497	5.14546	5.27759	5.69383	5.7865	5.48332	5.65076	4.62917	4.71694	6.11398	4.83248	4.64743	4.85164
34	6.37089	6.054	5.80446	5.76126	5.95588	5.57522	6.21669	5.93372	5.53832	5.65541	5.73663	5.96038	6.22155	5.86078	5.61685	5.67241	6.23826	5.79432	5.22554	5.28117	5.8489	5.72688	5.62446	5.53965	4.64927	4.72309	6.00128	4.79167	4.547	4.73379
36	6.38731	6.18886	5.76296	5.81288	6.09407	5.87143	6.53153	6.07146	5.67857	5.92867	5.90919	6.07115	6.23044	5.89121	5.72563	5.7564	6.39667	6.04507	5.29698	5.39995	5.73579	5.7903	5.51535	5.65793	4.39936	4.55416	5.93853	4.75126	4.58464	4.81575
38	6.78855	6.59052	6.1565	6.31521	6.53401	6.20564	6.62952	6.33049	6.00896	6.19257	6.11739	6.53221	6.75287	6.14811	5.96104	6.00153	6.55819	6.12904	5.25551	5.39136	5.84775	5.88162	5.65629	5.78177	4.6452	4.70111	5.942	4.72461	4.7273	4.69081
40	7.13217	6.76377	6.48121	6.4819	6.66137	6.12811	6.88679	6.63384	6.10593	6.47607	6.31388	6.72997	6.75402	6.27846	6.07662	6.18525	6.67647	6.28233	5.33389	5.50248	5.93425	5.91938	5.67376	5.85152	4.53947	4.59051	5.86423	4.69001	4.59756	4.91525
42	7.50922	7.02408	6.61016	6.65843	6.86925	6.58952	7.06142	6.85776	6.27633	6.65386	6.49818	7.11484	6.91673	6.43326	6.25386	6.42407	7.20947	6.45108	5.39026	5.57463	5.89994	5.96413	5.82775	5.76444	4.56801	4.62343	6.00453	4.69965	4.44691	4.83709
44	7.71738	7.39377	6.82871	6.98624	7.09026	7.00688	7.35871	7.04211	6.51475	6.83444	6.77206	7.17106	7.25445	6.49829	6.46466	6.71603	7.13121	6.54491	5.47318	5.55181	6.01569	6.00169	5.80126	6.06707	4.53606	4.62931	5.90331	4.65399	4.5975	4.88601
46	8.03057	7.68839	7.15285	7.39354	7.34569	7.08876	7.6788	7.22209	6.88713	7.0782	6.97643	7.40592	7.15447	6.66413	6.69413	6.68647	7.32661	6.71075	5.44248	5.46902	6.12623	6.15587	5.94502	5.86856	4.60659	4.56455	5.87769	4.63031	4.45716	4.70331
48	8.25909	7.97654	7.87962	7.97471	7.89328	7.6099	8.0024	7.91758	7.09433	7.25034	7.485	7.94544	7.3526	7.06114	6.91577	6.99679	7.61207	7.16915	5.79465	5.78478	6.14656	6.06914	6.00218	6.28141	4.6748	4.6118	6.06956	4.62179	4.70829	5.09241
50	8.68417	7.93704	8.02928	8.22591	7.75506	7.41439	8.0048	7.64344	7.31481	7.45334	7.68359	7.90306	7.58638	7.25012	7.19184	7.09326	7.71568	6.86885	5.71195	5.78418	5.9771	6.13124	5.8426	6.01753	4.43243	4.70494	5.60799	4.65385	4.51717	4.65655
52	9.15735	8.31104	8.61917	8.35591	8.38946	7.93114	8.61422	8.06004	7.71361	7.97047	7.8793	8.30765	8.02658	7.50123	7.10727	7.27	8.03106	7.26121	5.80831	5.80856	6.03202	6.04474	5.74681	5.90679	4.38437	4.5508	5.68591	4.5885	4.51731	4.53281
54	9.59323	8.8624	8.83541	9.21133	8.9174	8.64944	9.17748	8.4531	8.12219	8.647	8.45987	9.00286	7.88976	7.72576	7.62097	7.59739	8.59921	7.66933	5.76675	5.77893	5.94843	6.23198	6.07164	6.17979	4.30437	4.38749	5.55644	4.51726	4.37829	4.61525
56	10.232	9.43327	9.45502	9.63646	9.46813	8.91121	9.69037	8.86715	8.72933	9.06347	8.8171	9.55599	8.40539	8.03126	8.02669	7.95241	8.85367	7.79859	5.77728	5.88851	6.27516	6.12439	5.99767	6.06455	4.29867	4.33307	5.57518	4.44885	4.28017	4.53144
58	10.8739	9.97247	9.87526	10.1724	9.97732	9.28314	10.2818	9.31704	9.2285	9.61808	9.42911	10.0482	8.83994	8.44692	8.27465	8.36579	9.30442	8.0953	5.93566	6.04664	6.28391	6.44483	6.10708	6.31027	4.18017	4.41206	5.57371	4.50995	4.30049	4.46691
60	11.6533	10.7978	10.4736	11.122	10.7908	9.94205	10.9532	9.82579	9.61689	9.98154	9.97711	10.6836	9.32802	8.93263	8.643	8.88527	9.74426	8.61724	6.06682	6.02268	6.40325	6.52345	6.18827	6.44321	4.22504	4.45262	5.55519	4.44003	4.29289	4.36731
62	12.26	11.2603	11.1116	11.7543	11.2953	10.6937	11.6996	10.4804	10.2375	10.6393	10.5668	11.5593	9.48521	9.33121	9.06172	9.24204	10.116	8.81354	6.06605	6.00775	6.46488	6.54037	6.27884	6.3233	4.1905	4.39349	5.46429	4.53744	4.38245	4.42219
64	13.174	11.9466	11.9421	12.459	12.1233	11.4211	12.3695	11.1325	10.8525	11.4025	11.4711	11.9126	9.89998	9.75272	9.58621	9.86922	10.7624	9.26741	6.27197	6.22308	6.55659	6.48468	6.44451	6.4308	4.24918	4.27871	5.60549	4.41287	4.30971	4.38289
66	14.0669	12.711	12.9743	13.3892	12.7262	12.149	13.1779	11.852	11.5023	12.1173	12.1912	13.0031	10.2166	10.1253	10.0858	10.1977	11.0662	9.6824	6.11293	6.22101	6.68448	6.63601	6.39108	6.51134	4.13378	4.35489	5.51479	4.46063	4.24186	4.42304
70	15.8452	14.9658	15.2436	15.0995	14.5991	13.8212	14.6797	14.0184	13.2955	13.5186	13.5416	14.794	12.1812	11.4092	11.3307	11.4207	12.2924	11.3744	6.58966	6.81342	6.9678	6.89035	6.6333	6.81138	4.96746	4.95029	5.60046	4.57601	4.7783	4.6698
72	16.4125	15.4841	15.3544	15.1027	14.723	14.3939	15.0484	14.1844	13.4873	13.5239	13.6158	15.1345	12.2819	11.565	11.2388	11.2167	12.2396	11.633	6.46321	6.5441	6.75187	6.75014	6.33394	6.68638	4.38473	4.77688	5.54394	4.63231	4.61694	4.63645
74	17.8013	16.3951	16.3885	16.1738	16.1133	15.7126	16.3369	15.2227	14.2693	14.7087	14.7521	16.4417	12.6105	11.9895	12.0953	11.4393	12.8357	12.0077	6.43701	6.49529	6.78626	6.83615	6.38207	6.90651	4.1033	4.61455	5.37135	4.38578	4.45237	4.49401
76	19.3028	17.8362	17.6053	17.5554	17.3422	17.005	17.6721	16.6223	15.3746	15.8442	15.8139	17.5518	13.4776	12.7616	13.1206	12.3435	13.6248	12.6022	6.58348	6.72466	7.36792	6.90491	6.4705	6.75306	4.13646	4.54397	5.35173	4.31553	4.26661	4.29476
78	20.8142	19.3919	18.8231	19.2131	18.975	18.5337	19.099	17.8677	16.4312	16.8688	17.2939	19.0211	14.2874	13.5798	13.7546	13.4414	14.609	13.3294	6.47293	6.6464	7.35973	6.91811	6.41432	7.06285	4.22401	4.61428	5.31115	4.20686	4.15712	4.50401
80	22.5942	20.7008	20.4931	20.3304	20.2311	20.2027	20.4525	19.3448	17.856	18.2244	18.4065	20.6788	15.1615	14.6058	14.609	14.3425	15.7075	14.5711	6.71935	6.6943	7.3657	7.05217	6.57143	7.07152	3.99546	4.46887	5.3137	4.43834	4.2673	4.3535
82	25.1918	22.5879	22.6934	21.9448	22.1313	21.8593	22.3028	20.8073	18.9787	19.5953	19.9123	22.1484	16.023	15.4642	15.4137	15.421	16.6897	15.7862	6.69096	6.93232	7.49768	7.07571	6.72252	7.07009	4.07116	4.53636	5.40492	4.39453	4.22455	4.37291
84	27.1401	24.8323	24.7836	24.1603	24.0411	23.7756	24.1303	22.3891	20.6413	21.0472	21.6856	24.1878	17.0004	16.2646	16.5364	16.5662	17.8395	16.6822	6.97833	7.05381	7.63713	7.2369	6.79211	7.3711	4.07758	4.54912	5.49221	4.46974	4.26328	4.2607
86	29.0111	27.1716	26.6922	26.0117	25.9781	25.6013	26.1891	24.1948	22.1805	22.9714	23.188	26.0128	17.9834	17.4973	17.4125	17.3136	19.0577	18.1325	6.92842	7.11165	7.76219	7.30675	6.86434	7.45997	4.16056	4.51957	5.29828	4.32847	4.36138	4.44774
88	32.0037	29.4362	29.0057	28.2632	27.8109	27.8604	28.4591	26.4051	24.02	24.4832	25.0561	28.1923	18.9265	18.5314	18.3298	18.4795	20.2968	18.9091	6.92408	7.07887	7.93715	7.3062	6.79043	7.248	4.13404	4.65352	5.28088	4.31098	4.32491	4.24731
90	34.6554	32.539	31.5388	30.7971	30.2046	29.9037	30.7463	28.4056	25.9703	26.5072	27.0517	30.2741	20.0668	19.7535	19.489	19.5889	21.6653	20.1188	7.01881	7.22337	7.94093	7.44685	6.93389	7.27617	3.97919	4.56493	5.2466	4.22371	4.1703	4.45306
92	37.3339	35.0972	33.903	33.0957	33.1651	32.2116	33.1086	30.8827	27.6721	28.7121	29.0312	32.5192	21.3284	21.3115	20.7219	20.7538	23.0307	21.3654	7.05569	7.14835	8.16427	7.44355	7.20287	7.26031	3.90522	4.47555	5.19939	4.1412	4.40009	4.08995
94	41.1625	39.2423	36.5164	35.0836	35.2829	33.4642	35.4415	33.1265	30.863	31.2004	31.4863	34.9299	21.4334	22.2871	21.4847	22.0294	24.8359	22.3846	6.90023	7.11647	7.33752	7.47614	7.17538	7.38048	4.24901	4.45843	5.27738	4.10126	4.2512	4.50957
96	44.4711	41.9401	40.2957	38.5679	37.6074	35.3545	37.572	35.4166	31.3862	33.1765	33.0363	37.0144	22.242	23.4173	22.5647	22.9178	25.5176	23.3759	7.32872	7.32539	7.77987	7.57788	7.01515	7.73786	3.97717	4.14637	5.36456	4.10449	4.15723	4.39365
98	48.7875	45.4581	43.9053	41.5009	40.9125	38.0821	40.7616	38.6516	34.2143	35.2853	35.3491	39.4454	23.7593	25.1694	23.711	24.6061	27.0841	25.2009	7.67112	7.21924	7.71763	7.57823	7.31032	7.23114	4.29195	4.1845	5.61352	4.25907	4.26835	4.2797
100	52.6449	49.1136	46.9307	44.6453	43.7757	41.3379	43.8416	41.7537	36.7292	37.9212	38.2158	42.5894	25.5578	27.1255	25.5693	26.4347	29.2444	26.867	7.73372	7.52485	7.64349	7.55494	7.48129	7.51786	4.23075	4.13019	5.29952	4.04847	4.09314	4.01579
102	56.8193	52.7108	50.2192	48.1937	47.4276	44.6743	47.2896	45.5934	40.2277	40.8321	41.4922	46.0138	27.6978	29.4407	27.5338	28.5546	31.7	28.983	7.84556	7.46049	7.78632	7.49101	7.67711	7.43318	4.23885	4.0298	5.26275	4.09645	4.12027	4.01243
104	60.9934	56.8435	54.4243	52.6651	51.1332	48.0838	50.8972	49.0432	43.4876	43.6388	44.9337	49.0984	30.259	32.0716	30.0059	30.7302	34.1712	31.1418	7.85946	7.4744	7.70962	7.51894	7.76607	7.68938	4.14858	4.10235	5.3025	3.99362	4.07108	4.05217
106	65.1758	60.759	57.8073	56.5059	54.4169	50.6164	54.5614	52.5881	47.2521	46.8519	48.1456	52.2422	32.2592	34.5225	31.9788	33.2628	36.7567	33.6425	8.07589	7.76574	7.95889	7.5632	7.84002	7.54865	4.17232	3.95678	5.13718	4.06382	3.98197	4.04336
108	68.9306	64.6753	61.9225	60.2474	57.8707	55.2682	58.5923	56.2726	51.077	50.0524	51.8965	55.8944	34.505	37.2854	34.2478	35.1298	39.6284	36.0673	7.93927	7.61562	8.12151	7.6292	7.9531	7.89248	4.26304	4.11207	5.2845	4.07472	4.10994	4.11266
110	73.0982	68.6729	64.8389	63.5117	60.9414	59.0405	61.8398	60.2895	54.7126	53.2059	55.3054	59.06	36.9666	39.9443	36.5411	37.5947	42.504	38.5616	8.08213	7.68951	8.13792	7.7807	7.83465	7.79433	4.17796	4.03595	5.26245	4.1602	4.2831	4.17595
112	77.1018	72.2694	68.1043	67.1791	64.3016	62.6086	65.4387	64.0898	58.5312	56.3145	58.7938	62.4717	39.658	42.9445	38.731	40.4727	44.9495	41.26	8.16169	7.66902	8.47461	7.81002	8.07288	7.80534	4.05591	4.02321	5.16622	4.05883	4.14048	4.12452
114	80.6737	75.7382	71.3859	70.5911	67.7174	65.4529	68.8129	67.3174	61.9347	59.4834	61.9121	65.2321	42.0681	46.2415	41.1974	43.3701	47.5027	43.6987	7.90623	7.66211	8.35485	7.78431	8.01398	7.62983	4.14929	4.20372	5.21247	4.04925	3.99717	4.16926
116	83.6603	78.3367	73.9734	73.2459	70.9618	68.6551	72.0353	71.003	65.6863	62.3589	64.7515	68.2148	45.0705	49.4198	43.7519	46.3427	50.2005	46.3556	7.84104	7.53159	8.28041	7.77597	8.21305	7.53843	4.13649	4.07665	5.13649	4.03358	4.01504	3.91571
118	86.09	80.9309	76.5537	75.7145	73.7321	71.999	75.0988	73.739	68.6018	65.5213	67.9246	70.7783	47.9944	52.2236	46.5161	49.2532	53.4234	49.4879	8.0593	7.8003	8.37288	7.87147	8.23162	7.62541	4.0843	4.12207	5.08022	3.96525	3.98728	3.8297
120	88.2994	83.4939	79.0859	78.1974	76.6825	74.7879	77.9154	76.3494	71.0099	67.4918	70.047	73.2162	50.8089	54.9654	48.9388	51.4596	55.6747	51.3891	8.01042	7.88322	8.38265	7.86896	8.23015	7.76389	4.48323	4.46876	5.54161	4.24775	4.28512	4.12057
122	90.4442	85.4212	80.7083	80.248	78.9795	76.9219	80.6787	78.8442	73.7019	70.0748	72.6172	75.6302	53.8516	57.6394	51.9162	54.1143	57.8299	53.9195	8.24315	8.00982	8.45882	7.73193	8.19564	7.59487	4.1667	4.35339	5.28005	4.13751	4.10038	4.0458
124	92.1469	87.3604	83.265	82.2887	81.4602	79.778	84.0372	81.3437	76.6495	72.9341	75.439	77.6895	57.5919	61.1787	54.5704	57.1526	61.1025	56.8896	8.28859	7.77177	8.30247	7.99449	8.34295	8.03441	4.15656	4.15233	5.04591	3.93386	4.13558	4.11096
126	93.3059	88.6976	84.5853	83.5372	83.3887	82.4153	86.5407	83.8849	79.3003	75.5934	77.8451	80.2209	60.8406	64.4862	58.0837	59.6671	63.726	59.7517	8.47333	7.90902	8.43265	8.17705	8.26174	7.82128	4.15729	4.08929	5.15399	4.0632	4.04031	4.06139
128	94.7232	90.3487	86.065	85.505	85.4404	85.3124	88.7473	85.5955	81.4027	78.2857	80.1948	82.4366	64.2449	67.6916	61.2124	62.5227	66.5361	62.5788	8.41896	8.06686	8.60849	8.12194	8.3668	7.7794	4.10592	4.02595	5.15389	3.97635	4.29109	4.15833
130	95.8965	91.8143	88.1888	86.6832	87.3976	87.0752	90.3087	87.3758	83.5815	80.2632	81.9696	83.965	67.5473	71.0617	64.4644	65.3458	69.3342	65.1497	8.35268	7.99334	8.65085	8.30552	8.26221	7.72988	4.12608	4.14231	5.23036	4.08954	4.09139	3.96024
132	96.81	93.0715	89.7011	88.5756	89.0223	89.2129	92.2098	89.1395	85.6178	82.6346	84.0187	86.2241	70.4979	73.7569	67.6465	67.8892	71.757	68.4356	8.44325	8.12456	8.69091	8.39837	8.46281	7.87786	4.14667	4.12267	5.33582	4.02452	4.26301	4.09217
134	97.4426	94.0556	91.055	89.6053	90.6329	90.7317	93.6798	90.6222	86.8575	84.4307	85.6124	87.6344	72.9517	76.2418	70.3067	70.4496	74.0206	71.0594	8.56143	8.2588	8.88819	8.24767	8.5429	7.87511	4.20192	4.52955	5.29197	3.98673	4.27493	3.99948
136	97.9107	94.7004	92.2023	90.9132	91.9619	92.4174	94.7705	91.6525	88.297	86.0586	87.3532	89.0388	75.6978	78.906	72.8324	72.8826	76.053	73.5868	8.77006	8.25369	8.98749	8.25012	8.60874	8.05205	4.17854	4.2958	5.22395	3.9926	4.17032	4.01091
138	98.2931	95.1053	93.0243	92.0502	92.9129	93.3607	95.786	92.6775	89.6659	87.7292	88.698	90.0454	78.2204	81.3691	75.2569	74.8136	77.6798	75.4649	8.76571	8.25085	9.16252	8.29212	8.57468	8.08079	4.22632	4.19088	5.21219	4.17243	4.10457	4.06673
140	98.6332	95.8162	94.1116	93.0884	94.0846	94.8357	96.2115	93.7793	91.2422	89.2445	90.2958	91.0558	80.6293	83.633	77.4993	76.447	79.8231	77.6082	8.67751	8.45296	9.14946	8.29709	8.59219	8.31625	4.17042	4.12	5.24152	4.03834	4.23896	4.0791
142	98.8489	96.3992	95.1337	94.1811	94.9415	95.4869	96.5595	94.7066	92.3393	90.3107	91.2705	91.8454	82.3682	84.9992	79.7005	78.3104	81.8528	79.416	8.93855	8.63181	9.13847	8.81862	8.65399	8.46563	4.13484	4.21545	5.19444	4.09807	4.05189	3.94534
