# Supplementary material for: Inhibiting cholesterol synthesis halts rhabdomyosarcoma growth via ER stress and cell cycle arrest
Source: EMBO Mol Med. 2025 Nov 17;17(12):3586–606. doi: 10.1038/s44321-025-00336-x (PMC12686467; doi:10.1038/s44321-025-00336-x)
Supplement: Supplementary file 7 — Source data Fig. 2 [file 44321_2025_336_MOESM7_ESM.zip › Figure 2/FIg. 2G KLHEL1 shSCR shDHCR7 00 02 98 DHCR7 HPRT 2 200623 - Quantification Cq Results.xlsx]

## Sheet: 0
	Well	Fluor	Target	Content	Sample	Biological Set Name	Cq	Cq Mean	Cq Std. Dev	Starting Quantity (SQ)	Log Starting Quantity	SQ Mean	SQ Std. Dev	Set Point	Well Note
	A01	FAM	DHCR7	Unkn-01	shSCR		24.958	24.8416	0.128803					60
	A02	FAM	DHCR7	Unkn-01	shSCR		24.8637	24.8416	0.128803					60
	A03	FAM	DHCR7	Unkn-01	shSCR		24.7032	24.8416	0.128803					60
	A04	FAM	DHCR7	Unkn-02	shSCR		24.4789	24.4075	0.0828861					60
	A05	FAM	DHCR7	Unkn-02	shSCR		24.3166	24.4075	0.0828861					60
	A06	FAM	DHCR7	Unkn-02	shSCR		24.4269	24.4075	0.0828861					60
	A07	FAM	DHCR7	Unkn-03	shSCR		23.9938	24.0899	0.0840491					60
	A08	FAM	DHCR7	Unkn-03	shSCR		24.1493	24.0899	0.0840491					60
	A09	FAM	DHCR7	Unkn-03	shSCR		24.1268	24.0899	0.0840491					60
	B01	FAM	HPRT	Unkn-04	shSCR		25.3338	25.3814	0.0477936					60
	B02	FAM	HPRT	Unkn-04	shSCR		25.3811	25.3814	0.0477936					60
	B03	FAM	HPRT	Unkn-04	shSCR		25.4294	25.3814	0.0477936					60
	B04	FAM	HPRT	Unkn-05	shSCR		25.2881	25.1496	0.122304					60
	B05	FAM	HPRT	Unkn-05	shSCR		25.0565	25.1496	0.122304					60
	B06	FAM	HPRT	Unkn-05	shSCR		25.1042	25.1496	0.122304					60
	B07	FAM	HPRT	Unkn-06	shSCR		24.7774	24.6897	0.15994					60
	B08	FAM	HPRT	Unkn-06	shSCR		24.5051	24.6897	0.15994					60
	B09	FAM	HPRT	Unkn-06	shSCR		24.7867	24.6897	0.15994					60
	C01	FAM	DHCR7	Unkn-07	shDHCR7 00		27.2757	27.1034	0.157088					60
	C02	FAM	DHCR7	Unkn-07	shDHCR7 00		27.0663	27.1034	0.157088					60
	C03	FAM	DHCR7	Unkn-07	shDHCR7 00		26.9681	27.1034	0.157088					60
	C04	FAM	DHCR7	Unkn-08	shDHCR7 00		27.2183	27.231	0.0115558					60
	C05	FAM	DHCR7	Unkn-08	shDHCR7 00		27.2341	27.231	0.0115558					60
	C06	FAM	DHCR7	Unkn-08	shDHCR7 00		27.2408	27.231	0.0115558					60
	C07	FAM	DHCR7	Unkn-09	shDHCR7 00		26.7606	26.8002	0.0936686					60
	C08	FAM	DHCR7	Unkn-09	shDHCR7 00		26.9071	26.8002	0.0936686					60
	C09	FAM	DHCR7	Unkn-09	shDHCR7 00		26.7328	26.8002	0.0936686					60
	D01	FAM	HPRT	Unkn-10	shDHCR7 00		25.63	25.6869	0.179334					60
	D02	FAM	HPRT	Unkn-10	shDHCR7 00		25.8878	25.6869	0.179334					60
	D03	FAM	HPRT	Unkn-10	shDHCR7 00		25.543	25.6869	0.179334					60
	D04	FAM	HPRT	Unkn-11	shDHCR7 00		25.9827	25.6803	0.350779					60
	D05	FAM	HPRT	Unkn-11	shDHCR7 00		25.7624	25.6803	0.350779					60
	D06	FAM	HPRT	Unkn-11	shDHCR7 00		25.2957	25.6803	0.350779					60
	D07	FAM	HPRT	Unkn-12	shDHCR7 00		24.9908	25.0345	0.0471655					60
	D08	FAM	HPRT	Unkn-12	shDHCR7 00		25.0282	25.0345	0.0471655					60
	D09	FAM	HPRT	Unkn-12	shDHCR7 00		25.0845	25.0345	0.0471655					60
	E01	FAM	DHCR7	Unkn-13	shDHCR7 02		27.0513	26.8491	0.203321					60
	E02	FAM	DHCR7	Unkn-13	shDHCR7 02		26.8512	26.8491	0.203321					60
	E03	FAM	DHCR7	Unkn-13	shDHCR7 02		26.6447	26.8491	0.203321					60
	E04	FAM	DHCR7	Unkn-14	shDHCR7 02		26.601	26.5951	0.219607					60
	E05	FAM	DHCR7	Unkn-14	shDHCR7 02		26.8116	26.5951	0.219607					60
	E06	FAM	DHCR7	Unkn-14	shDHCR7 02		26.3725	26.5951	0.219607					60
	E07	FAM	DHCR7	Unkn-15	shDHCR7 02		26.4516	26.5903	0.211903					60
	E08	FAM	DHCR7	Unkn-15	shDHCR7 02		26.485	26.5903	0.211903					60
	E09	FAM	DHCR7	Unkn-15	shDHCR7 02		26.8342	26.5903	0.211903					60
	F01	FAM	HPRT	Unkn-16	shDHCR7 02		25.3729	25.2244	0.146455					60
	F02	FAM	HPRT	Unkn-16	shDHCR7 02		25.2202	25.2244	0.146455					60
	F03	FAM	HPRT	Unkn-16	shDHCR7 02		25.0801	25.2244	0.146455					60
	F04	FAM	HPRT	Unkn-17	shDHCR7 02		25.1197	25.0073	0.0977365					60
	F05	FAM	HPRT	Unkn-17	shDHCR7 02		24.9602	25.0073	0.0977365					60
	F06	FAM	HPRT	Unkn-17	shDHCR7 02		24.9421	25.0073	0.0977365					60
	F07	FAM	HPRT	Unkn-18	shDHCR7 02		25.0486	25.0212	0.0885387					60
	F08	FAM	HPRT	Unkn-18	shDHCR7 02		25.0928	25.0212	0.0885387					60
	F09	FAM	HPRT	Unkn-18	shDHCR7 02		24.9222	25.0212	0.0885387					60
	G02	FAM	DHCR7	Unkn-19	shDHCR7 98		27.9196	27.9138	0.0081857					60
	G03	FAM	DHCR7	Unkn-19	shDHCR7 98		27.908	27.9138	0.0081857					60
	G04	FAM	DHCR7	Unkn-20	shDHCR7 98		27.793	27.7993	0.0737422					60
	G05	FAM	DHCR7	Unkn-20	shDHCR7 98		27.7289	27.7993	0.0737422					60
	G06	FAM	DHCR7	Unkn-20	shDHCR7 98		27.876	27.7993	0.0737422					60
	G07	FAM	DHCR7	Unkn-21	shDHCR7 98		27.7756	27.6674	0.101925					60
	G08	FAM	DHCR7	Unkn-21	shDHCR7 98		27.6533	27.6674	0.101925					60
	G09	FAM	DHCR7	Unkn-21	shDHCR7 98		27.5733	27.6674	0.101925					60
	H01	FAM	HPRT	Unkn-22	shDHCR7 98		26.346	26.1925	0.135754					60
	H02	FAM	HPRT	Unkn-22	shDHCR7 98		26.1433	26.1925	0.135754					60
	H03	FAM	HPRT	Unkn-22	shDHCR7 98		26.0882	26.1925	0.135754					60
	H04	FAM	HPRT	Unkn-23	shDHCR7 98		26.1823	26.3135	0.31398					60
	H05	FAM	HPRT	Unkn-23	shDHCR7 98		26.6718	26.3135	0.31398					60
	H06	FAM	HPRT	Unkn-23	shDHCR7 98		26.0864	26.3135	0.31398					60
	H07	FAM	HPRT	Unkn-24	shDHCR7 98		26.3307	26.5283	0.279521					60
	H08	FAM	HPRT	Unkn-24	shDHCR7 98		26.726	26.5283	0.279521					60

## Sheet: Sheet1
DHCR7	CT	dCT	Average	ddCT	2-ddCT	Avreage	T.test
ShSCR 1	24.7416	-0.0726052		0.203217	0.868611
ShSCR 2	24.6075	-0.355081		-0.0792582	1.05647
ShSCR 3	24.2899	-0.399781	-0.275822	-0.123959	1.08972	1.00494
ShDHCR7 00 1	26.9034	2.21644		2.49227	0.177727
ShDHCR7 00 2	26.7105	2.03018		2.306	0.20222
ShDHCR7 00 3	26.691	2.65652	2.30105	2.93234	0.131002	0.170316	0.000315312
ShDHCR7 02 1	25.7752	1.55077		1.82659	0.28193
ShDHCR7 02 2	25.9505	1.94322		2.21904	0.214785
ShDHCR7 02 3	26.0903	2.06904	1.85434	2.34486	0.196846	0.231187	0.000461559
ShDHCR7 98 1	28.138	1.2129		1.48872	0.356328
ShDHCR7 98 2	27.9932	1.85848		2.1343	0.227777
ShDHCR7 98 3	27.7395	1.45613	1.50917	1.73195	0.301045	0.29505	0.000818681
HPRT
ShSCR 1	24.8142
ShSCR 2	24.9625
ShSCR 3	24.6897
ShDHCR7 00 1	24.6869
ShDHCR7 00 2	24.6803
ShDHCR7 00 3	24.0345
ShDHCR7 02 1	24.2244
ShDHCR7 02 2	24.0073
ShDHCR7 02 3	24.0212
ShDHCR7 98 1	26.9251
ShDHCR7 98 2	26.1347
ShDHCR7 98 3	26.2833

## Sheet: Run Information
File Name	RD shSCR shDHCR7 00 02 98 DHCR7 HPRT 2 200623.pcrd
Created By User	admin
Notes
ID
Run Started	06/20/2023 10:02:15 UTC
Run Ended	06/20/2023 11:56:39 UTC
Sample Vol	15
Lid Temp	105
Protocol File Name	Nebeyu qPCR prog.prcl
Plate Setup File Name	QuickPlate_96 wells_All Channels.pltd
Base Serial Number	CT024220
Optical Head Serial Number	785BR16267
CFX Maestro Version	4.1.2433.1219.
