# Supplementary material for: Inhibiting cholesterol synthesis halts rhabdomyosarcoma growth via ER stress and cell cycle arrest
Source: EMBO Mol Med. 2025 Nov 17;17(12):3586–606. doi: 10.1038/s44321-025-00336-x (PMC12686467; doi:10.1038/s44321-025-00336-x)
Supplement: Supplementary file 7 — Source data Fig. 2 [file 44321_2025_336_MOESM7_ESM.zip › Figure 2/Fig. 2L RD DMSO AY9944 2 5 10 20uM growth incucyte analysis.xlsx]

## Sheet: Sheet1
HOUR	A1	A2	RD DMSO						RD AY9944 2µM						RD AY9944 5µM						RD AY9944 10µM						RD AY9944 20µM
0	3.36406	3.03401	7.63919	3.36628	4.26098	4.44648	2.80813	2.75325	2.73865	3.76277	2.79442	3.12665	3.09678	2.87954	3.07593	2.82355	3.1317	3.81152	2.73019	2.71899	3.11938	2.65628	2.8213	2.96877	2.65421	3.03991	2.64273	2.90248	3.21219	2.58531
2	5.09147	5.44638	8.16874	5.18422	6.21145	5.60799	4.59774	4.81305	5.08057	5.73395	4.95519	5.85063	5.0615	4.53968	4.81473	5.02727	5.39753	5.0501	4.58515	4.53611	5.51971	5.39879	5.20064	5.33911	4.55048	5.36152	4.76772	4.85776	5.74923	5.03951
4	5.33828	5.9739	7.7379	5.81786	6.04415	6.02775	5.05872	5.28605	5.37214	6.28808	5.58008	5.75672	5.42122	4.87955	5.77005	5.50115	5.51035	5.34927	4.83711	5.38532	5.09497	5.52618	5.24434	5.77738	4.60526	5.33395	4.90095	4.85551	5.85492	5.05137
6	6.11882	6.47331	10.0608	6.13854	6.21527	6.46252	5.46428	5.47585	5.71085	6.58165	5.7879	6.30466	5.62786	5.13619	5.87007	5.86271	5.71207	5.74748	5.00155	5.62015	5.34118	5.51516	5.35897	6.03756	4.73695	5.49861	4.94801	5.11833	5.93725	5.16715
8	6.05723	6.68079	8.13564	6.19188	6.33787	6.39705	5.74529	5.73993	5.90872	6.84075	6.02205	6.61921	5.88742	5.45843	6.21898	6.09698	6.07684	6.03839	5.14046	5.93255	5.68442	5.90565	5.67991	6.28831	4.66292	5.49608	5.22	5.06461	5.85676	5.10526
10	6.48071	6.71338	8.08726	6.34061	6.59135	6.52612	5.7837	6.04109	6.21594	7.10749	6.21248	6.79527	6.16391	5.52325	6.65405	6.1971	6.202	6.13874	5.25478	5.97069	5.78392	5.91361	5.80895	6.42738	4.82538	5.60329	5.07153	4.99896	5.74363	5.03897
12	6.62629	6.97314	9.0717	6.80116	7.16613	6.79452	6.10638	6.25028	6.47712	7.27603	6.79227	7.19484	6.2895	5.93903	6.80759	6.49378	6.36986	6.44093	5.38431	6.17689	6.07722	6.2764	6.19972	6.6959	4.74198	5.50731	5.13592	5.06205	5.89362	5.22217
14	6.92702	7.14229	8.92409	6.93197	6.96576	7.00936	6.68006	6.43846	6.74206	7.62488	6.88378	7.23719	6.56601	6.01007	7.06447	7.00014	6.65531	6.72181	5.65226	6.2977	6.25868	6.51525	6.27807	6.99586	4.81954	5.57209	5.14765	5.24641	6.00151	5.05555
16	7.00583	7.63868	8.95838	7.43883	7.34986	7.16716	6.75159	6.59378	6.9588	8.17851	7.15073	7.75321	6.60493	6.40748	7.42663	7.16639	6.96176	7.08532	5.85962	6.60144	6.52569	6.71349	6.43727	7.3113	4.93697	5.60541	5.2366	5.10793	5.95365	5.08524
18	7.41899	7.81723	9.70289	7.70484	7.74038	7.6458	7.02291	7.19195	7.18698	8.54908	7.36028	7.99028	7.00396	6.7002	7.65432	7.38955	7.2504	7.20397	6.05872	6.83434	6.80182	6.96432	6.81159	7.56721	4.89023	5.7325	5.25013	5.09103	6.02704	4.9997
20	7.90735	7.86237	9.9057	7.85352	7.895	8.01584	7.3244	7.31652	7.46286	8.6733	7.73761	8.21516	7.20444	6.84204	7.73625	7.80663	7.42251	7.40754	6.15317	7.11219	6.92679	7.20416	6.9705	7.58223	4.84228	5.50666	5.20404	5.00921	5.78632	5.03233
22	7.63166	8.16014	10.0673	8.19996	8.38162	8.11486	7.7451	7.57359	7.87863	8.86642	8.01554	8.50474	7.43245	7.00648	8.05414	7.93748	7.69818	7.80087	6.34825	7.3861	7.23266	7.22922	7.24031	7.88771	4.90811	5.69549	5.15241	5.04015	5.89281	4.94371
24	8.30734	8.05781	11.746	8.31244	8.83576	9.75713	8.40982	8.50087	8.30014	9.36267	7.99679	8.81068	8.10741	7.28541	8.55921	8.42728	8.07606	8.38422	6.84075	7.25302	7.91371	7.68254	7.65853	8.54032	5.09662	5.8636	5.26849	5.22357	6.25322	5.17947
26	8.32406	8.85428	11.8219	8.31298	9.18633	8.67653	8.43853	8.81782	8.59384	10.043	8.41346	9.69419	7.96992	8.02004	8.84822	8.61747	8.27429	8.2677	6.75808	6.96846	7.751	7.83153	7.79144	8.27076	4.89425	5.8056	5.32869	5.08635	6.19418	5.23517
28	8.5455	9.2142	12.6695	8.65945	9.20524	9.04384	8.39909	8.51558	9.43456	9.83588	8.74742	10.0448	8.11586	8.23869	9.00143	8.70796	8.41432	8.43654	6.84218	6.81461	7.7586	7.78493	7.63438	8.29863	4.80411	5.42414	5.08758	5.00722	5.83224	4.89816
30	9.10881	9.85516	12.3289	9.0466	10.0033	9.27785	8.70334	9.28921	9.71767	10.2689	9.24992	10.6785	8.48997	8.7947	9.51399	9.31487	9.01758	8.74041	6.99352	6.95644	8.12629	8.00367	7.84095	8.51317	4.77022	5.6126	5.21697	4.91639	5.93633	4.99139
32	9.27958	10.2295	12.8467	9.62768	9.93697	9.28918	9.36006	9.37939	10.1371	10.8375	9.64641	11.3916	9.00351	9.15591	9.70132	9.42201	9.4255	9.04856	7.13181	7.18532	8.14268	8.06236	8.13778	8.79171	4.63665	5.35979	5.11447	4.88778	5.60652	4.83012
34	9.6793	10.6244	13.6392	10.053	11.0393	10.2637	9.63998	10.0632	10.5739	11.2805	9.93561	11.842	9.32945	9.41643	10.47	10.0357	9.86291	9.48816	7.32117	7.36318	8.47731	8.30407	8.35155	8.87155	4.50801	5.54477	5.11044	5.08763	6.08088	4.93421
36	10.046	10.9016	14.8186	10.5179	11.142	10.5904	10.5558	10.5609	11.3003	12.0973	10.6031	12.4065	9.79898	9.95877	10.6968	10.5071	10.2688	9.8668	7.4895	7.40099	8.68884	8.54096	8.36588	9.06689	4.67162	5.44667	5.14677	4.86803	5.80541	4.79753
38	10.4797	11.4658	14.1676	11.0745	11.2897	10.7232	10.763	11.3052	11.8322	12.655	11.1882	13.2325	10.2824	10.5035	11.2826	11.0058	11.0004	10.4118	7.59724	7.66528	8.81044	8.8273	8.66412	9.22062	4.71946	5.54953	5.23592	4.87272	5.70607	4.78065
40	11.1051	12.1714	14.8139	11.4391	12.0212	11.3722	11.3138	12.2344	12.6035	13.1777	11.4893	13.7201	10.7465	10.9708	11.8011	11.5572	11.4266	10.8579	7.69991	7.78303	9.04658	9.01424	8.89183	9.33402	4.65991	5.58822	5.02845	4.76773	5.58167	4.78467
42	11.6533	12.8044	16.4502	12.3343	12.6332	11.7879	11.9415	12.2874	12.8727	14.0213	12.2032	14.4867	11.1583	11.4584	12.0604	12.1752	12.0335	11.3064	7.85103	7.98885	9.31213	9.17857	9.30653	9.52433	4.59182	5.21344	5.00621	4.83308	5.74652	4.75732
44	12.2962	13.3588	16.4976	12.8061	13.1052	12.6597	12.827	13.1913	13.7288	14.6243	12.9982	15.1348	11.748	12.1543	12.6931	12.9385	12.5076	11.781	8.04126	8.21614	9.53081	9.45555	9.43802	9.51975	4.54006	5.29484	4.96925	4.76751	5.54265	5.03363
46	12.9366	14.3483	15.7011	13.1414	13.8369	13.859	13.4882	13.8604	14.4158	14.6515	14.2602	15.8151	12.1068	11.7992	12.0602	12.119	13.1916	12.0948	7.98203	8.38112	9.56525	9.96131	9.63903	9.89506	4.4393	4.91348	4.90745	4.8661	5.95037	4.80689
48	13.4691	13.2808	18.1159	14.5789	15.2858	13.919	14.0276	14.7666	15.2262	15.831	14.777	16.7647	12.9585	14.3822	13.9247	12.8793	13.8626	13.0202	8.44798	8.91917	9.93991	10.5304	10.4048	10.5033	4.55676	5.56874	5.06315	4.97348	5.89877	5.08975
50	13.967	13.6988	18.9792	14.7658	14.9894	14.6984	14.2591	15.1634	15.6777	16.0103	14.8934	17.5987	13.5561	14.5678	14.3253	13.1026	14.1936	13.2827	8.36111	8.80314	9.77908	10.1795	10.1097	10.1834	4.55983	5.42349	4.96996	4.79525	5.68987	4.77915
52	14.7002	14.1974	17.7449	15.2475	15.9798	14.8284	14.8788	15.7999	16.2619	17.2204	15.7875	18.5159	14.191	15.1258	15.2631	13.8955	15.0337	13.7979	8.30967	8.80276	10.1008	10.426	10.3575	10.2381	4.36868	5.10111	4.81714	4.65788	5.35615	4.8439
54	15.5884	14.9641	18.5685	16.1218	16.7857	15.4487	15.8981	16.9435	17.5709	17.5898	16.5286	19.4989	15.2219	15.8584	15.9451	14.4047	15.5582	14.1892	8.38349	9.08144	10.2949	10.3866	10.4451	10.2653	4.46767	5.16629	4.89133	4.87276	5.5245	4.58875
56	16.5306	15.7366	19.2832	16.7963	17.0691	16.2705	16.8642	17.7123	18.2218	18.7965	17.2504	20.8173	15.6346	16.5241	16.4507	14.8925	16.1662	14.8609	8.56438	9.19316	10.4237	10.8751	10.5806	10.5049	4.14752	4.97844	4.70608	4.61621	5.39886	4.79544
58	16.9095	16.5686	21.2212	17.7563	18.0174	16.9413	17.4693	18.8459	19.0485	19.3536	18.0395	21.4801	16.2418	17.3432	16.9335	15.7437	17.1452	15.6511	8.54231	9.44138	10.5534	10.9073	10.822	10.7568	4.03062	5.08481	4.6872	4.62816	5.39917	4.50258
60	17.8742	17.5791	21.4533	18.969	19.0614	17.8825	18.5584	19.9939	20.4426	20.6552	18.8337	22.7271	17.1238	18.1306	17.87	16.6415	18.1682	16.3668	8.8024	9.46581	10.8842	11.2896	11.0506	10.9525	4.31787	4.89852	4.80811	4.59046	5.39234	4.68902
62	18.8772	18.4521	21.9851	19.7548	20.4248	18.9372	19.7241	20.8735	21.3767	22.0652	20.2604	23.7532	18.0564	19.2488	18.8663	17.6267	18.9152	17.1484	9.0063	9.68055	11.1342	11.5173	11.211	11.2227	4.09329	5.04947	4.85301	4.67217	5.40449	4.65769
64	20.1858	19.2429	23.9227	20.5454	21.2895	19.6608	20.9407	21.9445	22.3132	22.8546	21.261	25.024	19.0377	19.9929	19.982	18.2711	19.8405	17.9168	9.06459	9.84513	11.2823	11.6985	11.4731	11.3959	4.07104	4.91494	4.76126	4.62001	5.24569	4.71488
66	21.1005	20.5843	26.1162	21.8432	22.8438	20.9124	22.2327	22.8056	23.6767	24.3091	22.4461	26.2223	19.9188	20.962	20.6905	19.1085	20.8819	18.8931	9.23013	10.1339	11.64	11.894	12.0214	11.7203	4.06768	5.06411	4.9839	4.76902	5.30627	4.9762
68	22.1792	21.7995	25.303	23.0224	23.8852	22.0978	23.0596	23.83	24.6422	24.6626	23.0092	27.1931	20.8675	21.9688	21.6049	20.2068	21.767	19.5547	9.50422	10.1644	11.7152	12.0587	12.0169	11.7995	3.97716	4.93176	4.70894	4.59916	5.27003	4.70249
70	23.4245	22.8429	27.8764	23.9865	25.3991	23.4877	24.6443	25.5054	26.0746	28.8393	25.7368	28.8817	22.3024	20.7022	20.4311	21.6316	22.9834	20.6423	9.54356	12.1403	12.3304	12.7183	12.4949	12.1411	4.12125	5.13977	4.8875	4.64944	5.69158	4.65399
72	24.7472	25.9595	28.5837	25.1896	26.1714	26.2832	25.5094	26.0053	27.3399	27.7169	26.3316	30.7568	23.3067	21.8029	20.9271	22.8726	22.9657	21.9877	9.77997	11.0959	12.7179	12.9448	12.8362	12.2687	4.42837	5.16938	4.90014	4.99389	5.88874	5.01656
74	26.3092	27.4691	30.3473	26.6198	27.5416	25.8296	27.3042	27.9763	28.3297	28.7329	26.8447	31.6094	24.3237	22.7654	21.9961	24.1231	24.0973	22.7241	9.89511	11.1727	12.6106	13.5069	13.1686	12.6953	4.31096	5.3534	5.17654	4.87897	5.66975	5.24842
76	27.0588	28.6152	30.288	27.5993	28.3711	26.5819	27.7254	29.0047	29.4421	29.7747	27.8999	32.1442	25.2808	23.7009	22.4817	24.8117	25.2143	23.7099	9.66024	10.7499	12.7415	13.2982	12.9709	12.6308	4.07123	4.92444	4.85959	4.62613	5.40233	4.76402
78	28.5267	30.0267	32.795	28.8523	29.41	27.6086	28.7601	30.0075	31.3767	30.8867	29.0199	33.3947	26.4508	24.5974	23.4111	25.8082	25.9527	24.7708	9.85957	10.8836	12.9587	13.5235	13.1718	12.5843	4.01604	4.88093	4.67187	4.63339	5.32698	4.58313
80	30.5006	31.0652	33.4057	30.7661	31.1704	28.8329	30.9112	31.381	32.6278	32.5132	30.4158	34.9092	27.7063	26.0901	24.8632	26.9345	27.4619	25.7837	10.0335	11.0957	13.1175	13.7513	13.2975	12.928	4.01538	4.98596	4.84708	4.73667	5.25244	4.75581
82	31.8818	32.7644	34.7123	32.3472	33.4798	30.6795	32.4538	32.9862	34.2308	34.17	32.0328	36.8647	29.03	27.0862	26.177	28.6299	29.0537	26.7567	10.0943	11.3192	13.5971	13.9382	13.621	13.0845	4.1143	4.78881	4.57443	4.52222	5.41617	4.63588
84	33.0948	34.6638	37.9582	34.0759	35.3323	32.1192	33.2679	34.8243	35.4386	35.7884	33.5182	38.7172	30.2083	28.4484	27.6118	29.8404	30.4045	28.0804	10.193	11.6	13.6809	14.1572	13.7634	13.3883	3.95088	5.10551	4.75201	4.72556	5.41737	4.55634
86	35.5166	36.3099	38.6606	36.0618	36.7131	34.0159	34.8508	36.9441	37.9537	37.4231	35.4353	40.8164	32.0429	30.17	28.9989	31.4454	32.337	29.509	10.3857	11.8194	14.0182	14.4113	14.087	13.5858	4.075	4.97928	4.70373	4.76157	5.25255	4.68595
88	37.3709	38.1414	40.6166	37.3719	38.5655	35.6556	36.5839	38.3435	39.3304	38.9336	36.6244	42.3262	33.481	31.5678	30.5735	33.1406	33.8648	30.655	10.4727	12.0353	14.241	15.0229	14.2279	13.7397	4.02282	4.89628	4.79701	4.558	5.55739	4.5418
90	38.4315	40.0788	42.4461	39.1692	40.4706	37.2139	37.9657	40.423	41.2038	40.6387	38.384	44.1371	34.9121	32.7134	31.6046	34.6265	35.081	32.1705	10.6533	12.1538	14.4679	15.1122	14.7925	14.0414	4.13664	4.82097	4.62806	4.70654	5.32415	4.55367
92	40.6432	41.6123	45.001	41.2893	42.6427	39.9294	39.5389	41.5856	43.3132	42.181	40.3869	45.9621	36.6866	34.4776	33.0359	36.385	36.6728	33.9047	10.6793	12.4549	14.9499	15.3863	15.0995	14.2364	4.1332	4.97085	5.03016	4.73768	5.34739	4.79404
94	42.8692	43.6558	46.6229	43.3659	44.3796	41.4746	40.6807	43.8607	44.6494	43.3431	41.7647	47.4669	38.0277	35.9902	34.7033	38.0973	38.2621	34.8727	10.8213	12.7413	15.1257	15.4264	15.2361	14.3872	4.09897	4.83869	4.54144	4.57405	5.44891	4.6304
96	44.5904	45.8025	51.1793	45.8992	46.8676	43.903	42.8604	46.3667	47.0898	45.6494	43.8711	49.5784	40.2541	37.8749	36.2971	40.0271	40.3457	36.2538	11.3209	13.056	15.7411	15.9143	15.5688	14.8908	4.16006	5.18031	4.86481	4.77022	5.46455	4.93206
98	46.0715	47.4678	50.8681	47.4704	48.294	45.3195	44.0517	47.5617	48.1982	46.6587	45.0363	51.2423	40.8471	39.1833	37.3097	41.2903	41.3263	37.4194	11.2643	13.1122	15.7535	16.3541	15.8176	14.7779	4.02717	4.80007	4.81976	4.64581	5.44298	4.54675
100	47.682	49.6118	53.0067	49.5727	50.2331	47.3152	45.9926	49.412	49.8115	48.8254	46.8076	53.232	42.6988	40.4858	38.3723	42.4695	42.4429	38.8344	11.2738	13.2761	15.7921	16.4866	15.9762	15.0937	3.90424	4.84714	4.65241	4.53541	5.21509	4.5573
102	49.8225	51.7037	55.4439	51.8077	52.8001	49.5654	47.2846	51.5954	51.7746	50.4823	49.1009	55.5112	44.677	42.1002	40.1212	44.3303	44.4202	40.7457	11.2349	13.4065	16.2782	16.6579	16.5607	15.1845	3.99376	4.82205	4.71054	4.76113	5.33378	4.67876
104	51.9271	54.0346	57.7775	53.8858	54.7058	51.4302	49.0425	53.6954	54.0438	53.2742	50.7227	56.9349	45.8733	43.9143	42.0125	46.1045	45.9955	42.4628	11.541	13.6894	16.3914	17.0839	16.5613	15.7079	3.79105	4.8047	4.80535	4.63891	5.13972	4.73157
106	54.1516	56.1015	59.5835	56.1618	57.2563	53.6058	51.6295	56.1992	55.9668	54.8253	52.7413	59.2642	47.7951	45.6944	43.8378	48.1343	47.8204	43.9549	11.6187	14.037	16.7749	17.3584	17.081	16.0165	4.02466	4.72837	4.70175	4.69365	5.27876	4.56854
108	56.2033	58.4005	62.2654	58.7336	59.5243	55.9245	52.8557	58.1812	57.9534	56.4535	54.8979	60.4331	49.8096	47.6175	45.3446	49.7763	49.9207	45.9172	11.8969	14.406	17.3194	17.5111	17.3279	15.9237	4.11109	4.76689	4.65271	4.7419	5.64476	4.74565
110	58.2689	60.1275	64.0745	60.8582	62.0243	58.1122	54.947	60.7568	59.7468	58.0283	56.4558	62.0981	51.6192	49.2551	46.9067	51.8691	51.9345	47.5469	12.0006	14.3527	17.4914	17.8474	17.7342	16.4608	3.8935	4.77258	4.71555	4.70139	5.3971	4.94014
112	60.3547	62.3014	66.6837	63.299	64.1436	60.5047	56.7562	62.5508	61.9549	59.8539	58.3827	64.609	53.3225	51.0508	48.754	53.4184	53.6174	49.6199	12.1464	14.6132	17.6406	18.3607	17.6462	16.6177	3.95499	4.77702	4.65309	4.57561	5.41721	4.84787
114	62.0988	64.2836	68.7339	65.307	66.5438	62.6473	58.6703	64.3591	63.5647	61.9498	60.0013	66.3409	55.4166	52.4977	50.3872	55.1431	55.1763	51.2325	12.1902	14.8776	17.7446	18.4973	17.8588	16.8864	3.96576	4.71492	4.79605	4.65311	5.40154	4.78503
116	64.2283	66.2844	71.2222	67.6519	68.0124	64.5762	60.0355	66.735	65.2976	63.633	62.0237	68.4352	57.2479	54.2644	51.7761	56.7268	57.0929	52.8601	12.3928	15.0502	17.8127	18.588	18.1749	17.0557	3.88204	4.76749	4.60999	4.45973	5.33477	4.5949
118	66.2552	68.2837	73.4129	70.1061	70.8785	67.0932	62.0505	68.4505	67.7081	65.6352	64.1145	70.1436	58.8097	56.1824	53.4956	58.3614	58.7319	54.8598	12.2465	15.2081	18.3331	19.1378	18.5885	17.4129	3.83971	4.67584	4.73482	4.50977	5.42819	4.60456
120	67.8547	67.8	76.1517	72.8443	72.7382	69.8399	63.299	70.5394	69.4681	69.6219	66.1428	72.3256	61.3573	58.0171	55.8188	60.8701	60.6106	56.6729	12.9262	16.4004	18.5348	17.1946	18.8396	18.0773	4.10293	4.90339	4.75446	4.76682	5.57248	4.77878
122	69.7858	69.1814	77.203	74.2793	73.5528	70.9172	64.162	68.8174	70.3144	70.6503	66.3766	72.7132	62.4493	59.5361	57.6684	61.4879	62.0354	58.2406	12.8471	15.9498	19.0291	16.7479	19.0944	17.4892	4.08726	4.96168	4.90727	4.64923	5.78526	4.59089
124	71.4552	70.9376	78.8892	76.461	75.5798	73.1349	66.0168	73.2792	71.6306	71.923	67.8342	74.6043	62.0743	60.5381	59.5642	63.192	63.4864	59.6785	13.2183	16.2701	19.2747	17.1458	19.2301	18.0085	4.02717	4.50249	4.72874	4.74575	5.39378	4.56906
126	73.0612	72.7564	80.7558	78.2941	77.5473	74.9424	67.5384	75.4672	73.2671	73.5711	69.7248	75.8213	63.2069	61.6111	60.2052	64.23	64.7067	61.8495	13.0131	15.7433	19.191	16.8159	18.9382	18.3099	3.84186	4.21415	4.61756	4.56837	5.54423	4.50112
128	74.8684	74.4494	82.1248	80.0571	79.0241	76.5652	69.7497	76.5328	74.9511	75.3192	71.4277	76.9909	64.5912	63.3324	61.6934	65.9423	66.3764	63.6621	12.7339	16.0402	19.2299	16.8881	19.0397	18.138	3.74049	4.15857	4.53156	4.52814	5.50288	4.47903
130	76.3257	76.1779	84.0239	81.9738	80.4911	78.4314	71.4427	78.7057	76.6157	77.6031	72.927	78.4943	66.439	64.8027	63.4718	67.3038	67.8488	65.4596	13.2888	16.259	20.0037	17.1674	19.4177	18.3153	3.99267	4.37769	4.50732	4.52084	5.23275	4.47206
132	78.3102	77.8927	85.2348	83.7898	82.244	79.8826	73.259	80.7897	78.3982	78.8335	75.229	80.2813	68.0122	66.3389	64.8259	69.1404	69.6576	67.3303	13.2229	16.3903	19.838	17.2792	19.6067	18.4649	3.91536	4.14752	4.49273	4.53761	5.38292	4.66631
134	79.7844	79.6688	87.2795	85.3683	84.1718	81.73	74.7175	81.9683	79.9824	80.424	76.1948	82.085	69.4639	67.7958	66.2979	70.7339	71.2246	69.0733	13.5548	16.5961	20.3532	17.3554	20.011	19.0184	3.8445	4.13821	4.54464	4.76685	5.20879	4.6369
136	81.3154	81.2643	88.2674	86.9517	85.4871	83.2675	76.1099	83.487	81.3726	81.4688	77.6033	83.1167	70.9069	69.3724	67.8166	72.1878	72.7434	70.5359	13.3827	16.7644	20.3431	17.5272	20.2457	19.2001	3.85158	4.22691	4.45137	4.50134	5.29345	4.63161
138	82.9951	82.672	89.4307	88.4074	86.9161	84.8996	77.6901	85.4744	82.6906	82.7765	79.6211	84.6131	72.5398	70.7786	69.6078	73.5498	74.3109	72.1008	13.3104	16.7511	20.6961	17.7374	20.73	19.2883	3.80355	4.2237	4.58303	4.74327	5.39373	4.48273
140	84.4095	84.1794	90.6648	89.7656	88.1561	86.5992	78.8054	86.4219	83.6336	84.0684	80.3675	85.3731	73.9545	72.157	70.8783	74.757	75.4125	73.7261	13.5988	16.9989	20.7427	17.6499	20.6613	19.3605	3.84618	4.12984	4.57176	4.52185	5.06048	4.46275
142	85.1146	85.56	91.7432	90.989	89.3279	87.805	80.4591	88.0633	85.3558	85.7886	82.1715	86.923	75.3232	73.7943	72.1848	76.3151	76.9252	75.6631	13.6885	17.1357	21.0039	17.9509	20.7355	19.7958	3.87091	4.36101	4.5016	4.4811	5.21437	4.57245
144	86.7744	86.8438	92.7886	91.8833	90.1336	89.7801	81.9935	88.2059	86.158	86.9847	84.458	86.2737	77.3642	75.1089	74.3219	78.093	78.8141	77.2967	14.2881	18.4009	22.2812	19.6655	22.5193	20.16	4.16432	4.49604	4.64176	4.47177	5.38466	4.82896
146	87.4205	88.7444	93.2052	92.6178	91.2318	91.6753	82.4087	90.1932	87.0526	86.1119	84.6326	86.7073	80.1295	76.1	74.9885	78.1538	79.6529	78.6633	13.6499	17.8741	22.2107	19.5111	22.2618	20.5129	3.99889	4.96465	4.3786	4.76583	5.74528	4.70329
148	88.2037	89.5476	94.0853	93.3949	91.8914	92.5497	83.1159	89.4087	87.831	88.4042	85.5463	89.2202	79.4548	77.0789	75.8565	79.126	80.8374	80.1566	14.1557	18.2317	23.0709	19.4696	21.7857	20.2347	3.8781	4.32405	4.67297	4.53169	5.44054	4.1962
150	89.1718	90.4205	94.6019	94.1839	92.7446	93.1745	84.3778	90.5074	88.612	89.4668	86.3699	90.3506	79.8855	78.0261	76.3287	79.7799	81.3261	81.508	13.809	17.6354	22.566	18.9871	22.4081	20.3794	3.87458	4.14879	4.53029	4.57367	5.18665	4.06818
152	90.1763	91.367	95.1386	94.7689	93.5808	93.9108	85.6832	91.5809	89.8455	90.2755	87.6902	91.0981	81.1533	79.1125	77.3526	80.9703	82.5958	82.6136	14.0076	17.6527	22.6044	18.7772	22.5603	20.1244	3.81999	4.28241	4.54349	4.37967	5.33922	4.07996
154	91.0476	92.0449	95.7977	95.2521	94.1087	94.637	86.2704	92.2857	91.0921	91.487	88.8224	92.335	81.9747	79.9316	78.2668	81.9696	83.3467	83.7119	14.161	17.4638	22.4392	18.9428	22.9505	20.5487	3.70402	4.12954	4.42311	4.47992	5.31724	3.98515
156	91.7188	92.6266	96.2419	95.9792	94.7893	95.2728	87.5856	92.8619	91.3348	91.8464	89.2949	93.0007	83.0935	80.8564	79.2931	82.8243	84.3239	84.7437	14.1291	17.9059	23.0931	19.2132	23.0693	20.5461	3.79107	4.05929	4.33939	4.33817	5.14804	4.00392
158	92.4142	93.395	96.7949	96.3595	95.4321	95.7067	88.1593	93.7621	91.8937	92.7995	89.8605	93.5029	83.9354	81.7401	80.5698	83.7187	85.1015	86.0311	14.0958	18.1318	23.0824	19.3445	23.3789	20.7255	3.775	4.04499	4.54756	4.44013	5.45458	4.14032
160	93.2128	94.119	97.2895	96.8695	95.9595	96.384	89.1253	94.4854	93.0684	93.4272	90.8786	94.1859	84.6286	82.785	81.3621	84.5892	86.0579	86.9861	14.4099	18.0166	23.3281	19.2446	23.2039	20.4611	3.75646	4.12441	4.44801	4.55025	5.22234	3.93076
162	93.8585	94.644	97.567	97.2528	96.4827	96.9131	89.7469	94.6744	93.5247	94.227	91.8113	94.8556	85.6527	83.5972	82.37	85.5057	87.0324	88.0819	14.1131	18.0871	23.1562	19.2392	23.5687	20.6288	3.6582	4.06348	4.45456	4.42713	5.16525	4.03644
164	94.5128	95.1153	97.907	97.5049	96.7871	97.3012	90.6801	95.2646	93.8023	94.6283	92.6738	95.1894	86.4315	84.4932	83.1508	86.4095	87.5093	88.9986	14.2845	18.1747	23.4497	19.3614	23.5058	20.4467	3.76469	4.07123	4.51787	4.63011	5.34957	4.01166
