# Supplementary material for: Inhibiting cholesterol synthesis halts rhabdomyosarcoma growth via ER stress and cell cycle arrest
Source: EMBO Mol Med. 2025 Nov 17;17(12):3586–606. doi: 10.1038/s44321-025-00336-x (PMC12686467; doi:10.1038/s44321-025-00336-x)
Supplement: Supplementary file 7 — Source data Fig. 2 [file 44321_2025_336_MOESM7_ESM.zip › Figure 2/Fig 2F RD shSCR shDHCR7 1 Caspase 3-7 clavage analysis final.xlsx]

## Sheet: Sheet1
Time in Hour			RD shSCR						RD shDHCR7
0	3.39441	3.35285	2.64889	3.45485	2.5712	3.72099	2.74693	2.29107	2.84821	3.07294	3.06834	2.77338
2	3.25302	2.37846	2.6819	3.57699	2.71768	2.3965	2.12694	3.4125	3.64031	3.72791	2.24688	2.93024
4	2.61321	2.85858	2.49802	1.99745	2.83003	2.91346	2.98245	2.35201	2.2166	2.41826	2.06636	2.34858
6	1.58426	1.53512	2.22392	1.95247	1.61275	1.7624	2.88732	2.09955	2.56499	2.11772	3.32665	2.39038
8	0.927293	0.824246	1.38996	1.09073	0.898827	1.39745	2.86711	2.01151	2.51225	1.86479	2.84855	2.28149
10	0.869162	0.576243	1.09111	0.986922	0.685747	1.11613	2.90206	2.63839	3.00279	2.43305	3.24544	2.81119
12	0.700042	0.537259	0.757411	0.875636	0.57363	0.730234	3.29604	3.38302	3.56628	2.98953	4.02024	3.41326
14	0.506042	0.415062	0.56097	0.560312	0.398654	0.394495	3.4424	3.79602	3.68398	3.25499	4.70948	3.88838
16	0.503628	0.393205	0.4399	0.523778	0.407756	0.39617	4.43165	4.88028	4.63551	4.14447	5.38656	4.9205
18	0.502411	0.364829	0.483691	0.473827	0.361791	0.361602	5.56545	5.70591	5.48366	5.23117	6.27535	5.60194
20	0.402058	0.309021	0.363263	0.351259	0.328	0.300929	6.35152	6.17804	5.77674	5.67893	6.5571	5.92915
22	0.414462	0.329014	0.328849	0.310074	0.337819	0.306104	7.84516	7.30115	6.97317	6.82975	7.39421	6.92705
24	0.425228	0.323778	0.328136	0.338083	0.337364	0.291151	9.73543	8.61819	7.98266	8.50438	9.20217	8.32607
26	0.362343	0.256906	0.310061	0.292327	0.27751	0.263296	10.5942	8.55821	8.63716	9.02778	8.84095	8.7931
28	0.353642	0.250082	0.28438	0.306989	0.244484	0.250689	11.9067	10.474	10.0098	10.2224	10.7398	9.95304
30	0.360703	0.270118	0.300752	0.321314	0.231546	0.260177	13.4524	12.047	11.0192	11.9159	12.5147	11.3117
32	0.35472	0.281172	0.307685	0.287437	0.232597	0.26004	14.2139	12.3668	11.363	12.4882	12.2108	11.0276
34	0.327445	0.285723	0.336291	0.288963	0.265041	0.254318	16.0778	14.1464	13.3968	13.9961	14.0128	12.784
36	0.350011	0.327044	0.329319	0.317825	0.268823	0.263877	17.4748	15.4461	14.0583	14.8501	15.5146	13.8883
38	0.286973	0.300425	0.295303	0.286451	0.250426	0.245344	16.9589	14.8636	13.7805	15.2778	14.4259	13.5941
40	0.317952	0.283458	0.341228	0.311424	0.332172	0.297662	17.7907	16.6319	15.431	16.4701	16.8829	15.2051
42	0.288002	0.304503	0.346551	0.334187	0.31206	0.280685	18.0656	17.0098	16.2339	17.5121	16.7788	16.0349
44	0.28907	0.319036	0.346619	0.275703	0.274315	0.299922	18.73	16.3742	16.028	16.6612	16.0309	15.4951
46	0.303021	0.306004	0.352073	0.348335	0.294017	0.323201	18.8192	17.0183	16.7737	17.4662	16.4253	15.6398
48	0.325881	0.384799	0.398483	0.3559	0.337815	0.352168	20.2355	18.3704	17.9141	18.5142	18.6718	16.5335
50	0.289648	0.396502	0.352781	0.377979	0.330605	0.325926	19.2431	17.6881	16.7177	17.4256	17.6885	15.8331
52	0.359306	0.400316	0.336293	0.376814	0.367471	0.36293	19.6245	18.7164	17.3397	18.2675	17.7111	16.2785
54	0.777044	0.452963	0.58789	0.854888	0.658605	0.505102	24.6565	20.7874	20.2907	22.0979	19.9623	21.2207
56	0.65647	0.423055	0.458512	0.743251	0.514106	0.481793	25.7314	19.7471	18.9241	21.0774	18.5727	20.862
58	0.647761	0.446547	0.51039	0.722735	0.481472	0.500222	25.4813	19.6223	18.9636	20.1488	18.3938	19.6695
60	0.719672	0.48375	0.630395	0.891405	0.549667	0.566035	26.4108	20.8771	20.3584	22.1897	19.3021	21.1399
62	0.796353	0.478209	0.618749	0.839584	0.522354	0.564596	25.4536	20.4249	19.4901	20.8361	18.5927	21.2774
64	0.759229	0.522799	0.634893	0.876962	0.536461	0.577382	25.641	20.0447	19.3867	21.0754	18.907	20.0626
66	0.884161	0.622977	0.700278	1.03982	0.685017	0.641674	28.2943	21.2831	20.8013	22.4743	19.636	20.9814
68	0.917622	0.632342	0.759928	1.0298	0.733146	0.633996	26.2393	21.2545	19.6829	21.4772	18.5464	20.5694
70	0.945798	0.67659	0.764792	0.983011	0.733153	0.667476	26.9862	20.7685	19.6573	21.251	18.4581	21.2882
72	0.963289	0.808718	0.878231	1.28343	0.918995	0.76726	27.7676	21.5922	20.709	22.5614	19.23	21.9874
