# Supplementary material for: Inhibiting cholesterol synthesis halts rhabdomyosarcoma growth via ER stress and cell cycle arrest
Source: EMBO Mol Med. 2025 Nov 17;17(12):3586–606. doi: 10.1038/s44321-025-00336-x (PMC12686467; doi:10.1038/s44321-025-00336-x)
Supplement: Supplementary file 7 — Source data Fig. 2 [file 44321_2025_336_MOESM7_ESM.zip › Figure 2/Fig. 2M RD DMSO AY9944 10uM Incucyte caspase3 analysis.xlsx]

## Sheet: Sheet1
HOUR	RD DMSO						RD AY9944 10µM
0	0.287174	0.477897	0.371401	0.577251	0.341671	0.27161	1.15783	0.673744	0.958442	0.716162	0.881773	0.899267
2	0.224557	0.351186	0.296483	0.537172	0.275402	0.208016	0.955976	0.58804	0.829766	0.632183	0.897992	0.810663
4	0.300953	0.441969	0.307958	0.466866	0.32119	0.22857	1.11652	0.746961	1.01767	0.768265	1.03999	0.973016
6	0.221449	0.365924	0.262913	0.461682	0.241645	0.215807	1.16359	0.70205	0.920929	0.728117	0.988763	0.860557
8	0.12684	0.203729	0.172264	0.387765	0.143279	0.107461	0.81332	0.476547	0.595049	0.416415	0.704762	0.533548
10	0.140576	0.199896	0.205238	0.278471	0.169659	0.122796	0.949155	0.588292	0.67738	0.491669	0.788506	0.653729
12	0.113858	0.176797	0.160094	0.250271	0.209792	0.089472	0.872393	0.462013	0.538758	0.360716	0.598749	0.522172
14	0.156854	0.186259	0.174208	0.300776	0.241209	0.141909	1.04296	0.679367	0.720322	0.537051	0.797627	0.702588
16	0.121932	0.147536	0.147008	0.22765	0.130373	0.111754	0.823213	0.586105	0.580521	0.45406	0.713379	0.581595
18	0.1538	0.162021	0.143076	0.268946	0.163078	0.130466	1.1228	0.819379	0.737184	0.597194	0.74493	0.766951
20	0.117279	0.134812	0.104377	0.192491	0.148476	0.103114	0.960958	0.734881	0.602822	0.513137	0.687676	0.631343
22	0.128871	0.147012	0.132409	0.233612	0.138083	0.127735	1.40332	1.06105	0.884315	0.75771	0.981171	0.91788
24	0.114375	0.140345	0.135949	0.203298	0.154484	0.123154	1.3962	0.989608	0.858276	0.684314	0.955079	0.852539
26	0.123509	0.155841	0.165731	0.197343	0.133077	0.157198	1.78079	1.28089	1.10858	0.901202	1.22542	1.2368
28	0.1578	0.200941	0.220524	0.290489	0.195332	0.183109	2.35798	1.81346	1.8239	1.54296	1.87521	2.01104
30	0.133075	0.161509	0.151595	0.249708	0.151031	0.166309	1.89043	1.52527	1.50943	1.30236	1.50815	1.68783
32	0.118227	0.129058	0.113141	0.190884	0.123835	0.147118	1.6796	1.3592	1.342	1.18957	1.43606	1.54555
34	0.147718	0.144363	0.138155	0.240344	0.149023	0.181427	2.54835	2.04273	1.95643	1.72727	2.01911	2.16897
36	0.12077	0.122299	0.125787	0.203693	0.140665	0.155628	2.26724	1.93573	1.81275	1.64768	1.91247	2.01767
38	0.156536	0.153533	0.164925	0.224052	0.182874	0.193333	3.26405	2.64871	2.55201	2.43967	2.67941	2.96597
40	0.151445	0.14192	0.117858	0.20378	0.155844	0.170089	2.89135	2.58807	2.23236	2.19974	2.48544	2.77025
42	0.190538	0.190912	0.150065	0.259514	0.192433	0.19392	4.42187	3.67866	3.40442	3.23771	3.56288	3.90039
44	0.162914	0.157291	0.13019	0.222248	0.168203	0.160441	3.77776	3.39802	2.9785	3.15406	3.1575	3.49441
46	0.2087	0.199599	0.169035	0.276939	0.200679	0.208187	5.45629	4.94671	4.17381	4.19169	4.43731	5.16962
48	0.20365	0.154377	0.131931	0.228819	0.177671	0.190944	4.75938	4.41372	3.87642	3.87297	3.97484	4.7857
50	0.264327	0.200015	0.185926	0.237893	0.230113	0.244064	6.81385	6.29428	5.24965	5.45829	5.35575	6.63169
52	0.223331	0.182202	0.157517	0.204718	0.200821	0.249909	5.92549	5.65016	4.79038	4.66848	4.77096	6.14816
54	0.289688	0.229645	0.200739	0.251548	0.237598	0.266652	7.97693	7.64536	6.41994	6.15028	6.41931	8.5343
56	0.238299	0.22606	0.185392	0.22374	0.221169	0.226169	7.02606	6.84471	5.49197	5.55699	5.81123	7.61741
58	0.296068	0.27569	0.245693	0.30605	0.278981	0.304715	10.0215	8.93091	7.7187	7.43401	7.76863	9.95927
60	0.245747	0.246748	0.208832	0.25157	0.266985	0.289034	8.64945	8.09823	7.01464	6.86923	7.01299	9.21564
62	0.338306	0.324855	0.287508	0.346216	0.374977	0.370191	11.5664	10.692	9.00987	8.7142	8.9927	12.0095
64	0.314497	0.306724	0.270616	0.296352	0.32258	0.327255	10.9239	9.77788	8.2959	7.86154	8.03642	10.6684
66	0.420859	0.396934	0.340925	0.382123	0.40851	0.392313	13.4907	12.1411	10.5428	9.93358	10.2745	12.6653
68	0.358958	0.340186	0.309401	0.325043	0.352212	0.372126	12.2516	11.1458	9.71014	9.2367	9.25727	11.8516
70	0.638241	0.65091	0.518746	0.628893	0.597977	0.642731	22.7047	18.6914	15.1073	14.6374	14.4288	18.2448
72	0.479694	0.454798	0.416365	0.449475	0.44666	0.463405	18.8403	14.6866	12.2216	11.4504	11.4934	14.5877
