# Supplementary material for: Inhibiting cholesterol synthesis halts rhabdomyosarcoma growth via ER stress and cell cycle arrest
Source: EMBO Mol Med. 2025 Nov 17;17(12):3586–606. doi: 10.1038/s44321-025-00336-x (PMC12686467; doi:10.1038/s44321-025-00336-x)
Supplement: Supplementary file 7 — Source data Fig. 2 [file 44321_2025_336_MOESM7_ESM.zip › Figure 2/Fig. 2H KLHEL1 shSCR shDHCR7 1 2 3 growth measurement.xlsx]

## Sheet: Sheet1
Time	KLHEL1 SCR					KLHEL1 shDHCR7 1					KLHEL1 DHCR7 2					KLHEL1 DHCR7 3
0	10.139	10.5471	10.8973	12.0595	11.7696	9.89533	12.2775	12.0828	12.6426	12.3724	11.1902	13.1694	13.6242	12.044	11.4886	9.24259	9.73452	9.88135	11.8199	10.7811
2	11.5355	10.8198	11.461	12.005	11.4433	9.96527	10.9996	11.1964	10.5133	11.1007	10.5603	12.2856	12.3633	12.2276	11.0585	9.37304	10.3565	11.4363	11.7503	11.5121
4	11.698	11.9025	11.9646	12.8573	11.7022	9.97714	11.0922	11.0073	10.7447	10.8499	10.8452	12.5695	12.3654	11.7823	11.2414	9.84904	10.8207	11.7789	11.8806	11.6515
6	13.0807	12.5648	13.4244	14.7224	12.509	10.356	11.071	11.3398	10.8588	10.7502	11.3069	13.362	12.7298	12.5447	11.3108	10.3397	11.4669	12.0655	12.0513	12.1537
8	12.717	12.7166	13.2419	14.1948	13.2637	9.74278	10.9359	10.7753	10.5096	10.2779	10.8225	12.1628	12.4832	11.8669	11.1441	9.74227	11.046	11.6533	12.0695	11.4631
10	14.119	13.1915	13.784	14.9903	13.3536	10.1394	10.9941	10.6926	10.78	10.4091	10.9898	12.6351	12.3589	11.8023	11.4983	10.0967	11.1838	11.9425	12.2072	11.9766
12	14.1345	13.9974	14.5201	15.5395	14.009	9.56448	10.8218	10.6491	10.6139	10.5676	10.6723	12.2029	12.2616	12.1364	10.9175	9.86152	10.9159	11.5317	11.8705	11.577
14	14.8596	14.6894	15.2936	16.3077	14.3435	10.0146	10.609	10.6259	10.5884	10.5173	10.9892	13.2082	12.3674	12.1536	10.9098	10.1188	11.0443	11.5439	12.1299	12.0142
16	15.3665	15.6682	16.207	17.2175	14.5954	10.1284	10.7854	10.9829	10.4956	10.3605	11.1866	13.3051	12.4582	12.3303	11.2618	9.80627	10.7908	11.4542	12.0696	11.6416
18	16.821	16.5629	16.9759	18.459	16.0524	9.94013	10.4702	10.8973	10.511	10.2534	11.3301	12.9418	12.6216	12.0828	11.5716	10.046	10.7517	11.3271	12.2632	11.5531
20	17.8471	17.3671	18.2765	19.9306	17.2636	9.57956	10.9216	11.058	10.5755	10.3795	11.3153	13.3627	13.3555	13.0758	12.2404	10.0836	11.1814	11.2426	12.0521	11.648
22	18.41	18.9884	19.785	21.7129	18.6061	9.57566	10.5403	10.902	10.5228	10.5113	11.6896	13.8764	13.4556	13.0132	11.7349	10.6642	11.2182	12.1903	12.2726	11.7042
24	21.8463	20.7978	21.4695	23.5325	19.7924	9.88827	11.4756	11.7835	11.8672	11.0571	11.8833	14.9172	14.7961	13.4474	12.5015	11.0467	11.2458	11.1269	12.4047	12.1497
26	21.2405	21.5485	22.6651	24.4584	21.0544	9.58846	10.5492	11.1389	10.8608	10.377	12.0083	14.3738	13.833	13.5228	12.3863	10.3723	10.1984	10.5673	11.9389	11.4825
28	22.5048	23.626	24.8336	27.4992	22.1423	9.71859	10.6548	11.2283	10.7206	10.4796	12.0348	15.2428	14.1409	14.0939	12.4451	10.9123	10.3146	10.5243	12.0189	11.4155
30	25.7151	25.4171	26.5558	29.2783	24.4632	9.79366	11.1137	10.9422	10.7799	10.4925	12.0454	14.7978	14.538	14.3508	12.1826	10.6536	10.5692	10.5824	12.1486	11.4066
32	26.6067	27.5459	27.9902	30.8354	25.4339	9.80179	10.7093	11.4286	10.656	10.3476	11.7167	14.6276	14.8221	14.1962	12.5416	10.8442	10.1173	10.9342	12.2274	11.5102
34	28.9142	30.0627	30.3825	33.9471	28.2791	9.74671	11.0157	11.7515	10.8619	10.8125	11.983	15.7551	14.8267	14.3567	12.7595	10.9463	10.6364	10.9659	12.5505	11.2891
36	31.0839	33.4337	33.4797	36.9397	30.2503	9.96341	10.6906	11.2824	10.7626	10.7624	12.1325	14.9436	14.9804	14.7553	12.2764	10.8797	10.3743	10.9454	12.2376	11.2507
38	34.5193	35.9492	36.1474	39.2098	32.2148	10.131	10.9371	11.6524	11.2133	10.7904	12.4041	15.643	14.962	15.1383	12.6089	10.7926	10.4954	10.9993	12.4154	11.1824
40	36.7037	38.8709	39.2346	41.9969	35.8079	9.99037	11.3647	11.5452	10.8687	10.9351	12.1672	15.6999	14.4099	14.9659	12.3523	10.6163	10.8632	11.3161	12.7689	11.3293
42	40.822	41.0423	42.6112	46.0292	37.5148	10.1346	11.3809	11.7434	11.0315	11.4162	11.7467	15.7372	14.8601	14.8489	12.3737	10.8176	10.5453	11.2449	12.7214	11.0323
44	42.2561	42.8783	46.0187	49.5369	40.3308	10.1925	11.8718	12.198	11.2688	11.1653	12.2361	16.4266	15.4232	15.2444	12.425	10.7886	10.913	11.2511	12.942	10.9948
46	46.2669	48.2178	49.9166	53.7777	44.6308	10.4395	11.7464	12.2122	11.2627	11.2435	12.1021	15.9481	15.6605	15.0932	12.7353	10.7324	10.7967	11.6766	12.7475	11.0032
48	48.85	50.5901	52.8759	56.2828	47.0959	11.4828	12.2378	12.971	11.7918	11.745	11.9987	16.3434	15.9578	15.56	12.5363	10.7111	12.2329	12.9638	13.2347	11.1844
50	54.8128	55.2769	57.7108	61.917	51.3042	11.0653	12.5373	13.2884	11.7231	11.6242	12.0313	16.1678	16.3249	15.3691	12.4811	10.9988	12.8887	13.4294	13.2828	10.936
52	57.9817	60.0245	61.4838	65.9478	55.2356	11.2043	12.8618	13.4465	12.441	12.0662	12.2142	16.9351	16.2858	16.1376	12.8527	11.203	12.8563	13.5188	13.4432	11.2715
54	62.9332	64.7299	65.6445	67.5676	60.4361	11.4709	12.9757	13.8351	12.5072	12.4046	12.1901	16.9541	16.8169	16.1963	12.7997	11.0877	13.0542	13.7461	13.8623	11.4233
56	65.7462	67.3437	69.0657	70.4029	63.3362	12.1999	13.5469	14.4483	13.1868	12.7404	12.5595	17.4878	17.1692	16.1849	12.7629	11.3395	13.1597	14.1421	14.2491	11.2591
58	70.761	71.9947	75.9645	77.145	67.0304	12.3244	13.849	15.1496	13.4021	13.198	12.5002	17.6431	17.2007	16.7526	12.8541	10.9732	13.1998	14.0667	14.6952	11.184
60	73.4832	75.3837	77.5165	78.6183	70.8553	12.0433	14.4908	15.2302	14.1203	13.6124	12.1367	17.5973	17.3066	16.6308	12.8566	11.0445	13.8183	14.307	14.4189	11.042
62	77.342	79.2716	80.1616	81.7266	75.2931	12.7869	15.2456	15.8672	14.2398	13.9264	12.3442	18.2116	18.0448	17.1871	13.0292	11.1605	13.5782	15.0498	15.205	11.2499
64	81.6822	82.8967	81.5525	83.101	78.7531	12.7856	15.1906	16.7713	14.701	13.6712	12.2454	18.2799	18.41	17.1649	12.9997	11.4012	14.1845	14.9244	15.404	10.9852
66	83.4165	84.2957	81.3745	85.4416	82.0339	12.697	15.8423	16.9698	15.2537	14.5258	12.6505	18.3319	18.1631	17.5005	12.8967	11.5717	14.5479	15.6515	15.1814	10.7188
68	86.3447	88.2171	84.5557	87.1715	85.4524	12.6816	16.1177	18.479	16.0429	14.7068	12.4151	18.0367	18.4529	17.758	12.8158	11.6334	14.7874	15.8513	15.8254	10.948
70	87.4548	88.5473	84.4615	85.7812	86.2906	13.9288	17.5172	18.9483	16.7669	15.7189	12.6952	19.8207	19.0745	17.8272	13.0171	12.2871	15.6896	16.1827	16.9202	11.2113
72	89.9593	92.4037	85.8542	85.9758	87.7185	14.1055	17.5215	19.8875	17.1988	15.9464	12.9234	20.1586	19.2111	18.3033	13.174	12.2055	15.6002	16.864	17.0758	11.0654
