# Supplementary material for: Inhibiting cholesterol synthesis halts rhabdomyosarcoma growth via ER stress and cell cycle arrest
Source: EMBO Mol Med. 2025 Nov 17;17(12):3586–606. doi: 10.1038/s44321-025-00336-x (PMC12686467; doi:10.1038/s44321-025-00336-x)
Supplement: Supplementary file 7 — Source data Fig. 2 [file 44321_2025_336_MOESM7_ESM.zip › Figure 2/Fig. 2S Astrocyte DMSO AY9944 10uM Incucyte caspase3 analysis.xlsx]

## Sheet: Sheet1
Hour			Myoblast DMSO						Myoblast AY9944 10µM
0	0.0432596	0.00100199	0.00561002	0.000977335	0.020155	0.00993024	0.00310664	0.00222915	0.00806921	0.0040061	0.00340877	0.00258884
2	0.0272782	0.000598852	0.00525686	0.000611864	0.0128446	0.00860954	0.00355065	0.00307643	0.00563547	0.0030928	0.0024744	0.00139154
4	0.0279311	0.000641523	0.00582072	0.000994654	0.0157792	0.00814495	0.00411712	0.00375511	0.00590605	0.00367752	0.00317657	0.00147212
6	0.0286858	0.000837059	0.00461035	0.000763981	0.0122023	0.00732861	0.00305164	0.00363318	0.0042938	0.00357573	0.00281534	0.00137056
8	0.0269955	0.000931813	0.00521466	0.000919737	0.0130621	0.00854089	0.00312026	0.00434738	0.00471885	0.00411556	0.00355394	0.00165333
10	0.0222646	0.000711678	0.00378954	0.000818545	0.0112161	0.00801314	0.00290674	0.00382481	0.00364469	0.00321033	0.00305413	0.00130408
12	0.0229876	0.000632011	0.00421683	0.000886354	0.0122127	0.00797237	0.00304331	0.00358506	0.0044598	0.00369246	0.00352117	0.00151848
14	0.0214083	0.000607792	0.00487009	0.000812213	0.00965863	0.00663498	0.00244055	0.00316733	0.00407245	0.00322258	0.00305251	0.00152013
16	0.0191393	0.000623182	0.00359173	0.000731898	0.0106994	0.00671032	0.00265662	0.00270697	0.00396566	0.00315334	0.00296602	0.00132728
18	0.0190284	0.000457	0.00404592	0.000598333	0.00948629	0.00571741	0.00279307	0.00277168	0.00346891	0.00305742	0.00323116	0.00129352
20	0.0177742	0.000404456	0.00428436	0.000704119	0.0100832	0.00615356	0.00275354	0.0028367	0.00432121	0.00309018	0.00321531	0.00146474
22	0.0175935	0.000499263	0.00338869	0.000725955	0.00768984	0.00471344	0.00224308	0.00221783	0.00363863	0.00239971	0.00273557	0.00141087
24	0.0177182	0.000640692	0.00400822	0.000950792	0.00692889	0.00469323	0.00232357	0.00226276	0.00374716	0.00290731	0.00267883	0.00143553
26	0.0162039	0.00058455	0.00360698	0.000951544	0.00500358	0.00405538	0.00201517	0.00220471	0.0032894	0.00254383	0.00254045	0.00143805
28	0.0155101	0.000659788	0.00366382	0.0011077	0.00624766	0.00474737	0.00280575	0.00207431	0.00375744	0.0024917	0.00254688	0.00155552
30	0.0130037	0.000746853	0.00280884	0.000899269	0.00585627	0.00315538	0.00258911	0.00158893	0.00328953	0.00227077	0.00202249	0.00135721
32	0.0119534	0.000532843	0.00305547	0.000964938	0.00540579	0.00387942	0.00276306	0.0018673	0.00348472	0.0019325	0.00230879	0.00152991
34	0.0105878	0.000493006	0.00241213	0.000888309	0.00496882	0.00325723	0.00238857	0.0017342	0.0029889	0.00168873	0.00213375	0.00126683
36	0.0107814	0.000505572	0.00276	0.00103204	0.0051897	0.00332764	0.00197396	0.00179913	0.00293955	0.00137941	0.00199202	0.0014132
38	0.00992285	0.000526193	0.00253388	0.00107435	0.00445311	0.00271421	0.00157131	0.0016053	0.00282892	0.00115586	0.00196838	0.00136281
40	0.00971109	0.000515345	0.00258218	0.000940482	0.00428663	0.00258564	0.00146295	0.00158859	0.0012294	0.00131736	0.0017357	0.00108963
42	0.00816396	0.000496063	0.00217431	0.00099668	0.00392617	0.0026045	0.0015353	0.00140066	0.00126982	0.00130439	0.00173929	0.00108065
44	0.00798326	0.000455904	0.00186687	0.000921268	0.00401984	0.00281794	0.00150567	0.00161981	0.00123818	0.0011946	0.00165301	0.0011083
46	0.0079293	0.000545705	0.00166599	0.00102943	0.00400916	0.00211281	0.00134742	0.00152206	0.00123497	0.00120356	0.00137351	0.00114499
48	0.00746063	0.000542297	0.00151985	0.000943463	0.00345639	0.00213023	0.00142216	0.00155737	0.00137991	0.00116927	0.00120109	0.00122108
50	0.00695873	0.000548055	0.00110281	0.000862291	0.00339722	0.00207662	0.00135658	0.00139639	0.00125999	0.00130676	0.00115379	0.00118483
52	0.00662102	0.000552155	0.00156093	0.000756857	0.00353151	0.00209126	0.00153074	0.0014013	0.00126403	0.00135495	0.00125101	0.00133172
54	0.00586916	0.000567139	0.0011332	0.000698574	0.00317963	0.00186138	0.00137569	0.00132515	0.00117503	0.00126767	0.00117176	0.00124121
56	0.00582032	0.00064405	0.0013405	0.000704219	0.00340939	0.00200382	0.00152119	0.00160141	0.00120896	0.00151434	0.00122118	0.00125751
58	0.0055654	0.000643721	0.00128208	0.000654514	0.00291058	0.00186903	0.00155364	0.00137885	0.00107784	0.0015297	0.00108201	0.0012357
60	0.00546282	0.000641946	0.00150971	0.000851373	0.00326032	0.00211905	0.00178266	0.00156245	0.00136899	0.00175379	0.00135309	0.00137916
62	0.00534163	0.000804065	0.00132219	0.000984496	0.00254475	0.00177539	0.00165957	0.00147567	0.00128793	0.0016058	0.00120405	0.00134957
64	0.00514293	0.000884901	0.00130371	0.0010707	0.00272054	0.001838	0.00184713	0.0016317	0.00137509	0.00157063	0.00129315	0.00134234
66	0.00546297	0.00123195	0.00125093	0.00127657	0.00273932	0.0019887	0.0018005	0.00180757	0.00138111	0.00184058	0.00137051	0.0013817
68	0.00541087	0.00142416	0.00142086	0.00142261	0.00309201	0.00228261	0.00214583	0.00194319	0.00169187	0.00204017	0.00150405	0.00156637
70	0.00641393	0.00198513	0.00186014	0.00223669	0.00375402	0.00260669	0.00243534	0.00224308	0.00219129	0.00251776	0.00181309	0.00173713
72	0.00675944	0.00294727	0.00251615	0.00342163	0.00455656	0.00307473	0.00277411	0.00259256	0.00265143	0.00275755	0.00220527	0.00191936
