# Supplementary material for: Inhibiting cholesterol synthesis halts rhabdomyosarcoma growth via ER stress and cell cycle arrest
Source: EMBO Mol Med. 2025 Nov 17;17(12):3586–606. doi: 10.1038/s44321-025-00336-x (PMC12686467; doi:10.1038/s44321-025-00336-x)
Supplement: Supplementary file 7 — Source data Fig. 2 [file 44321_2025_336_MOESM7_ESM.zip › Figure 2/Fig 2K KLHEL1 shSCR shDHCR7 1 Caspase 3-7 clavage analysis final.xlsx]

## Sheet: Sheet1
Time in Hour			KLHEL shSCR						KLHEL1 shDHCR7
0	1.18167	1.18517	0.763342	0.958736	1.06906	0.904565	1.24272	1.52825	1.2392	1.50149	1.36784	1.39364
2	1.64031	1.61104	1.45591	1.56665	1.71715	1.60162	2.05445	2.38234	2.16822	2.39526	2.42211	2.47936
4	1.79889	1.79927	1.62985	1.77473	1.88635	1.90734	2.43315	2.77858	2.47639	2.63794	2.66074	2.8664
6	1.8592	1.87892	1.68688	1.84535	1.98651	2.05418	2.52786	2.80645	2.5486	2.71304	2.77139	3.06127
8	1.88674	1.94958	1.71409	1.87049	1.99951	2.13738	2.64515	2.87943	2.6245	2.79474	2.84925	3.13279
10	1.84887	1.92028	1.66452	1.83615	1.96547	2.0972	2.66355	2.92892	2.62816	2.81733	2.86158	3.19473
12	1.77743	1.83364	1.62977	1.7795	1.89753	2.00918	2.66649	2.93445	2.65107	2.74889	2.85649	3.21577
14	1.73783	1.78952	1.58248	1.73866	1.86908	1.96938	2.67627	2.9211	2.61023	2.73564	2.8365	3.1613
16	1.65725	1.7112	1.53189	1.63637	1.80326	1.83722	2.6373	2.9035	2.57126	2.70252	2.78907	3.1624
18	1.5922	1.66088	1.47359	1.57637	1.74915	1.76452	2.62673	2.8504	2.59115	2.66222	2.79147	3.09418
20	1.51944	1.58289	1.40025	1.47408	1.67639	1.65532	2.65845	2.81813	2.59963	2.64118	2.74774	3.11922
22	1.4528	1.51845	1.30356	1.39229	1.56576	1.57474	2.68836	2.82322	2.56102	2.64857	2.72581	3.14276
24	1.36773	1.43222	1.23625	1.31358	1.50325	1.48135	2.61745	2.81342	2.53127	2.66936	2.70078	3.13679
26	1.29249	1.36398	1.1549	1.22827	1.41749	1.37618	2.66782	2.81661	2.58222	2.70133	2.71799	3.14139
28	1.2143	1.282	1.07462	1.13298	1.3056	1.28188	2.71868	2.79725	2.5579	2.70621	2.74041	3.14877
30	1.15388	1.19894	1.00341	1.05468	1.2365	1.20177	2.75872	2.86704	2.59249	2.7433	2.79056	3.20178
32	1.07807	1.1216	0.938935	1.00225	1.17611	1.13526	2.81826	2.94401	2.66509	2.80425	2.86351	3.28556
34	1.0277	1.04072	0.90418	0.95824	1.09855	1.04113	2.92462	2.99939	2.71317	2.92955	2.8802	3.36162
36	0.945104	0.97526	0.857776	0.90988	1.0435	0.995556	3.00217	3.09636	2.85244	3.00319	2.96673	3.50832
38	0.915664	0.929737	0.802944	0.852681	0.992141	0.952512	3.18796	3.27093	2.97345	3.17749	3.10823	3.67475
40	0.828253	0.837562	0.752932	0.813767	0.916986	0.87127	3.27118	3.40802	3.04461	3.27647	3.15973	3.79697
42	0.757091	0.773257	0.680889	0.755411	0.836267	0.817733	3.41926	3.57425	3.20211	3.44242	3.28969	4.04077
44	0.70438	0.721069	0.654919	0.70617	0.7759	0.774276	3.58042	3.68392	3.36732	3.61779	3.44768	4.20298
46	0.784961	0.844033	0.752244	0.805478	0.867883	0.852929	4.17332	4.48077	4.11791	4.28552	4.11359	4.91149
48	0.696999	0.734398	0.650155	0.708869	0.77064	0.786393	4.16715	4.37037	3.98167	4.26492	4.09128	4.97789
50	0.662713	0.69408	0.612646	0.657948	0.713386	0.732939	4.30884	4.52046	4.08192	4.35131	4.22832	5.07453
52	0.649631	0.686314	0.629142	0.674224	0.717159	0.724897	4.65813	4.97205	4.50523	4.74166	4.55844	5.31765
54	0.578552	0.620109	0.551893	0.611985	0.649797	0.669185	4.66152	4.98051	4.44599	4.7074	4.62877	5.38457
56	0.54578	0.571392	0.526695	0.578772	0.609451	0.633934	4.81282	5.05996	4.56711	4.8622	4.71825	5.56473
58	0.519039	0.5498	0.505104	0.551673	0.606504	0.618677	4.96869	5.29545	4.73177	5.02474	4.91728	5.82864
60	0.497448	0.534957	0.478611	0.539583	0.585271	0.59984	5.16924	5.51213	4.92135	5.19997	5.16331	6.06234
62	0.48007	0.511245	0.465832	0.532147	0.58786	0.587364	5.38619	5.74272	5.13162	5.44821	5.32701	6.34699
64	0.477482	0.50078	0.458286	0.52182	0.569629	0.580287	5.56812	5.83815	5.25588	5.52323	5.50315	6.52787
66	0.472635	0.494997	0.449281	0.524987	0.56861	0.584142	5.77833	6.06722	5.43359	5.75101	5.71755	6.81148
68	0.460903	0.501854	0.44011	0.508491	0.558503	0.585574	5.99485	6.25631	5.68486	5.93536	5.9095	7.06933
70	0.723575	0.749325	0.686672	0.7843	0.819854	0.879201	7.30703	8.20305	7.54913	7.56234	7.29863	8.13098
72	0.491361	0.567646	0.494859	0.568885	0.615868	0.679897	6.65858	7.01502	6.45327	6.61369	6.65414	7.47273

## Sheet: Sheet2
Vessel Name: NY KLHEL1 LOVO AY9944 2 5 10 20 cap3 120923
Date Time	Elapsed	B1	B2	B3	B4	B5	B6	E1	E2	E3	E4	E5	E6
2023-09-13 13:21:00	0	1.61938	1.73761	1.58964	1.59405	1.57113	1.57086	2.00284	1.97203	1.80007	1.85936	1.95966	1.89624
2023-09-13 15:21:00	2	1.57414	1.65359	1.53415	1.5258	1.48001	1.52098	1.96198	1.91351	1.74648	1.80527	1.93254	1.80382
2023-09-13 17:21:00	4	1.48477	1.57069	1.4309	1.46637	1.43903	1.45858	1.8915	1.83648	1.68435	1.76755	1.84237	1.72987
2023-09-13 19:21:00	6	1.45015	1.54048	1.39529	1.41025	1.34751	1.39967	1.82841	1.82122	1.61682	1.69024	1.76689	1.7042
2023-09-13 21:21:00	8	1.40042	1.4905	1.34649	1.3715	1.30604	1.33606	1.795	1.74188	1.5792	1.61828	1.72095	1.64213
2023-09-13 23:21:00	10	1.3658	1.39865	1.31141	1.30642	1.28869	1.30645	1.76355	1.71949	1.56882	1.58801	1.64406	1.58416
2023-09-14 01:21:00	12	1.33983	1.34994	1.30378	1.28946	1.20574	1.24074	1.73254	1.64783	1.50526	1.52509	1.61032	1.57394
2023-09-14 03:21:00	14	1.3466	1.32606	1.25652	1.2617	1.15895	1.20213	1.7554	1.62682	1.45905	1.49411	1.55293	1.52864
2023-09-14 05:21:00	16	1.25049	1.2433	1.17985	1.18349	1.11417	1.12824	1.71574	1.57634	1.39568	1.45346	1.51589	1.43222
2023-09-14 07:21:00	18	1.22747	1.1785	1.1091	1.15421	1.07418	1.05113	1.66579	1.54759	1.34853	1.39215	1.45585	1.39992
2023-09-14 09:21:00	20	1.18596	1.11483	1.07699	1.11756	1.00296	0.980051	1.65235	1.5209	1.32174	1.35341	1.44448	1.36043
2023-09-14 11:21:00	22	1.49413	1.42564	1.31581	1.40309	1.25032	1.18161	1.97674	1.89197	1.57111	1.59765	1.70316	1.62225
2023-09-14 13:21:00	24	1.33327	1.29995	1.19629	1.237	1.08487	1.0706	1.83075	1.76548	1.47673	1.48929	1.61746	1.51424
2023-09-14 15:21:00	26	1.2875	1.22201	1.12516	1.16597	1.02552	0.997126	1.889	1.75796	1.50845	1.52484	1.67388	1.57526
2023-09-14 17:21:00	28	1.37885	1.3102	1.20444	1.21455	1.11745	1.05986	2.03463	1.80624	1.64464	1.6551	1.86432	1.73959
2023-09-14 19:21:00	30	1.28748	1.14088	1.06942	1.08002	0.968099	0.944746	1.99458	1.82585	1.60853	1.63591	1.83433	1.69123
2023-09-14 21:21:00	32	1.20857	1.10869	1.02285	1.038	0.963528	0.902004	2.07285	1.92135	1.71613	1.69652	1.90106	1.75882
2023-09-14 23:21:00	34	1.21956	1.10877	1.01266	0.972808	0.932518	0.884104	2.19256	2.01898	1.827	1.82353	2.01133	1.90114
2023-09-15 01:21:00	36	1.20902	1.1037	1.01591	0.978041	0.925496	0.859318	2.30647	2.15533	1.94474	1.93303	2.14591	2.03548
2023-09-15 03:21:00	38	1.17958	1.10354	0.994152	0.942322	0.906961	0.824838	2.44318	2.30344	2.09516	2.04969	2.31636	2.13382
2023-09-15 05:21:00	40	1.18569	1.09112	0.977545	0.926267	0.896965	0.822002	2.55562	2.47206	2.20242	2.19592	2.44199	2.28587
2023-09-15 07:21:00	42	1.1603	1.06195	0.988286	0.890107	0.873749	0.800961	2.72295	2.58616	2.29027	2.27507	2.60293	2.48969
2023-09-15 09:21:00	44	1.12524	1.01189	0.929819	0.833541	0.856591	0.780031	2.83809	2.68489	2.43948	2.39818	2.73587	2.57545
2023-09-15 13:21:00	48	1.28045	1.06388	1.00767	0.915691	0.981346	0.903932	3.37597	3.17727	2.90366	2.79744	3.14739	3.05017
2023-09-15 15:21:00	50	1.17098	0.933399	0.90933	0.792727	0.825747	0.78799	3.39417	3.15912	2.87736	2.87111	3.24006	3.05183
2023-09-15 17:21:00	52	1.0595	0.882699	0.808012	0.75139	0.757587	0.749435	3.40943	3.22882	2.93875	2.93225	3.2858	3.06425
2023-09-15 19:21:00	54	1.07851	0.890052	0.839627	0.744037	0.766702	0.745221	3.54771	3.37509	3.05819	2.99931	3.41854	3.20473
2023-09-15 21:21:00	56	1.04361	0.884379	0.828143	0.743652	0.784135	0.732443	3.64696	3.49326	3.1993	3.14045	3.54195	3.25011
2023-09-15 23:21:00	58	1.0451	0.883691	0.831145	0.749931	0.763563	0.737235	3.76865	3.63768	3.27493	3.22863	3.67574	3.3213
2023-09-16 01:21:00	60	1.0446	0.878733	0.852543	0.741256	0.757972	0.743321	3.86785	3.72842	3.39676	3.35947	3.75695	3.36308
2023-09-16 03:21:00	62	1.06567	0.914204	0.869397	0.739328	0.788266	0.771935	4.01329	3.81784	3.52041	3.42763	3.85863	3.46693
2023-09-16 05:21:00	64	1.00707	0.921172	0.861136	0.762792	0.782978	0.789588	4.03455	3.87226	3.55073	3.49921	3.87617	3.50246
