# Supplementary material for: Inhibiting cholesterol synthesis halts rhabdomyosarcoma growth via ER stress and cell cycle arrest
Source: EMBO Mol Med. 2025 Nov 17;17(12):3586–606. doi: 10.1038/s44321-025-00336-x (PMC12686467; doi:10.1038/s44321-025-00336-x)
Supplement: Supplementary file 7 — Source data Fig. 2 [file 44321_2025_336_MOESM7_ESM.zip › Figure 2/Fig. 2O KLHEL1 DMSO AY9944 10uM Incucyte caspase3 analysis.xlsx]

## Sheet: Sheet1
HOUR	KLHEL1 DMSO						KLHEL1 AY9944 10µM
0	1.61938	1.73761	1.58964	1.59405	1.57113	1.57086	2.00284	1.97203	1.80007	1.85936	1.95966	1.89624
2	1.57414	1.65359	1.53415	1.5258	1.48001	1.52098	1.96198	1.91351	1.74648	1.80527	1.93254	1.80382
4	1.48477	1.57069	1.4309	1.46637	1.43903	1.45858	1.8915	1.83648	1.68435	1.76755	1.84237	1.72987
6	1.45015	1.54048	1.39529	1.41025	1.34751	1.39967	1.82841	1.82122	1.61682	1.69024	1.76689	1.7042
8	1.40042	1.4905	1.34649	1.3715	1.30604	1.33606	1.795	1.74188	1.5792	1.61828	1.72095	1.64213
10	1.3658	1.39865	1.31141	1.30642	1.28869	1.30645	1.76355	1.71949	1.56882	1.58801	1.64406	1.58416
12	1.33983	1.34994	1.30378	1.28946	1.20574	1.24074	1.73254	1.64783	1.50526	1.52509	1.61032	1.57394
14	1.3466	1.32606	1.25652	1.2617	1.15895	1.20213	1.7554	1.62682	1.45905	1.49411	1.55293	1.52864
16	1.25049	1.2433	1.17985	1.18349	1.11417	1.12824	1.71574	1.57634	1.39568	1.45346	1.51589	1.43222
18	1.22747	1.1785	1.1091	1.15421	1.07418	1.05113	1.66579	1.54759	1.34853	1.39215	1.45585	1.39992
20	1.18596	1.11483	1.07699	1.11756	1.00296	0.980051	1.65235	1.5209	1.32174	1.35341	1.44448	1.36043
22	1.49413	1.42564	1.31581	1.40309	1.25032	1.18161	1.97674	1.89197	1.57111	1.59765	1.70316	1.62225
24	1.33327	1.29995	1.19629	1.237	1.08487	1.0706	1.83075	1.76548	1.47673	1.48929	1.61746	1.51424
26	1.2875	1.22201	1.12516	1.16597	1.02552	0.997126	1.889	1.75796	1.50845	1.52484	1.67388	1.57526
28	1.37885	1.3102	1.20444	1.21455	1.11745	1.05986	2.03463	1.80624	1.64464	1.6551	1.86432	1.73959
30	1.28748	1.14088	1.06942	1.08002	0.968099	0.944746	1.99458	1.82585	1.60853	1.63591	1.83433	1.69123
32	1.20857	1.10869	1.02285	1.038	0.963528	0.902004	2.07285	1.92135	1.71613	1.69652	1.90106	1.75882
34	1.21956	1.10877	1.01266	0.972808	0.932518	0.884104	2.19256	2.01898	1.827	1.82353	2.01133	1.90114
36	1.20902	1.1037	1.01591	0.978041	0.925496	0.859318	2.30647	2.15533	1.94474	1.93303	2.14591	2.03548
38	1.17958	1.10354	0.994152	0.942322	0.906961	0.824838	2.44318	2.30344	2.09516	2.04969	2.31636	2.13382
40	1.18569	1.09112	0.977545	0.926267	0.896965	0.822002	2.55562	2.47206	2.20242	2.19592	2.44199	2.28587
42	1.1603	1.06195	0.988286	0.890107	0.873749	0.800961	2.72295	2.58616	2.29027	2.27507	2.60293	2.48969
44	1.12524	1.01189	0.929819	0.833541	0.856591	0.780031	2.83809	2.68489	2.43948	2.39818	2.73587	2.57545
48	1.28045	1.06388	1.00767	0.915691	0.981346	0.903932	3.37597	3.17727	2.90366	2.79744	3.14739	3.05017
50	1.17098	0.933399	0.90933	0.792727	0.825747	0.78799	3.39417	3.15912	2.87736	2.87111	3.24006	3.05183
52	1.0595	0.882699	0.808012	0.75139	0.757587	0.749435	3.40943	3.22882	2.93875	2.93225	3.2858	3.06425
54	1.07851	0.890052	0.839627	0.744037	0.766702	0.745221	3.54771	3.37509	3.05819	2.99931	3.41854	3.20473
56	1.04361	0.884379	0.828143	0.743652	0.784135	0.732443	3.64696	3.49326	3.1993	3.14045	3.54195	3.25011
58	1.0451	0.883691	0.831145	0.749931	0.763563	0.737235	3.76865	3.63768	3.27493	3.22863	3.67574	3.3213
60	1.0446	0.878733	0.852543	0.741256	0.757972	0.743321	3.86785	3.72842	3.39676	3.35947	3.75695	3.36308
62	1.06567	0.914204	0.869397	0.739328	0.788266	0.771935	4.01329	3.81784	3.52041	3.42763	3.85863	3.46693
64	0.931574	0.852117	0.796581	0.70561	0.724283	0.730397	3.77634	3.62443	3.32349	3.27526	3.6281	3.2783
66	0.437204	0.45789	0.415601	0.485632	0.525985	0.540353	5.40852	5.67892	5.08584	5.38295	5.35163	6.37554
68	0.426351	0.464233	0.407118	0.470372	0.516635	0.541677	5.61118	5.8559	5.32103	5.5555	5.53129	6.61689
70	0.669333	0.693152	0.635197	0.725506	0.758394	0.813293	6.83938	7.67806	7.06598	7.07835	6.83151	7.6106
72	0.454527	0.525093	0.457762	0.526239	0.5697	0.62893	6.23243	6.56606	6.04026	6.19041	6.22828	6.99448
