# Supplementary material for: Inhibiting cholesterol synthesis halts rhabdomyosarcoma growth via ER stress and cell cycle arrest
Source: EMBO Mol Med. 2025 Nov 17;17(12):3586–606. doi: 10.1038/s44321-025-00336-x (PMC12686467; doi:10.1038/s44321-025-00336-x)
Supplement: Supplementary file 7 — Source data Fig. 2 [file 44321_2025_336_MOESM7_ESM.zip › Figure 2/Fig. 2J KLHEL1 shSCR shDHCR7 1 2 3 colony measurment.xlsx]

## Sheet: Sheet1
	KLHEL1	Average
shSCR1	30
shSCR2	29.6
shSCR3	33.6	31.0667
shDHCR7 00, 1	1.9
shDHCR7 00, 2	2
shDHCR7 00, 3	1.4	1.76667
shDHCR7 02, 1	0.4
shDHCR7 02, 2	0.5
shDHCR7 02, 3	0.7	0.533333
shDHCR7 98, 1	2.3
shDHCR7 98, 2	2.8
shDHCR7 98, 3	1.9	2.33333
