# Supplementary material for: Inhibiting cholesterol synthesis halts rhabdomyosarcoma growth via ER stress and cell cycle arrest
Source: EMBO Mol Med. 2025 Nov 17;17(12):3586–606. doi: 10.1038/s44321-025-00336-x (PMC12686467; doi:10.1038/s44321-025-00336-x)
Supplement: Supplementary file 7 — Source data Fig. 2 [file 44321_2025_336_MOESM7_ESM.zip › Figure 2/Fig 2C RD shSCR shDHCR7 1 2 3 growth measurement.xlsx]

## Sheet: Sheet1
Time			RD shSCR					RD shDHCR7 1					shDHCR7 2					shDHCR 3
0	11.9181	11.8319	11.7	12.0254	11.4984	12.4333	11.6031	11.1493	11.3698	11.3705	12.5492	11.2122	11.0097	10.8261	11.0126	11.7602	10.8995	10.8034	11.2213	10.9844
2	12.5532	12.6809	12.8446	12.6662	12.3235	12.5167	11.7387	11.5757	11.6929	11.4753	12.6052	11.4848	11.2004	11.0386	11.32	11.749	11.3834	11.3172	11.7764	11.1796
4	13.7579	14.0495	13.9017	13.8817	13.6536	13.1146	12.2833	12.1113	11.9098	12.1165	13.5328	12.4032	12.3821	11.961	12.3447	12.9367	12.0325	12.4482	13.0445	12.5844
6	13.8861	14.0228	14.3178	14.0111	13.6276	12.594	11.6279	11.9415	11.7902	11.9912	13.2715	12.0899	12.4102	11.982	12.1484	12.5922	12.0643	12.521	13.1445	12.6901
8	15.245	15.5645	15.531	15.3822	15.1259	13.3276	12.2785	12.5249	12.4877	12.5155	13.7753	12.7946	13.2588	12.4434	12.8002	13.3989	13.0531	13.4705	13.9192	13.4788
10	15.7171	15.5088	15.761	15.8586	15.0717	12.7983	11.8778	12.3155	12.0434	12.5244	13.7819	13.0003	12.8021	12.3935	12.8437	14.0187	13.0807	13.6628	14.146	13.7787
12	16.2937	16.795	16.5473	16.4404	16.3217	13.1215	12.4554	12.7697	12.3883	12.6618	14.3222	13.2115	13.3873	12.7268	13.1901	13.981	13.8979	14.4744	14.7726	14.8282
14	16.5026	16.9992	17.4212	16.6512	16.5201	13.2166	12.3722	12.443	11.942	12.4989	13.1626	13.404	13.3082	12.6788	13.3084	13.6197	14.2695	15.3277	14.7404	14.6712
16	18.1029	18.6199	18.7345	18.2659	18.0951	13.2355	12.7342	12.7796	12.1327	12.9643	14.748	14.1586	13.9477	13.2258	13.575	14.9822	15.2889	15.3532	15.9734	15.693
18	18.267	18.4349	18.9179	18.4314	17.9153	12.8622	11.9878	12.24	11.8159	12.3459	13.9421	13.631	13.7832	12.8345	13.5835	14.5012	14.7601	15.3378	15.3042	15.0766
20	19.1801	19.7226	19.9528	19.3527	19.1668	13.0553	12.7903	12.8101	12.0902	12.5774	13.5879	14.1759	14.032	13.2207	13.9361	15.1852	15.5864	16.8099	16.5032	16.2776
22	19.3455	20.0513	20.1838	19.5196	19.4862	12.7735	12.0911	12.2299	11.9705	12.2663	12.7886	13.6452	13.5223	13.0465	13.427	14.8949	15.4731	16.4697	16.1082	16.3139
24	20.4566	20.7651	21.4214	20.6407	20.1798	12.7222	12.1954	12.9484	11.9022	12.2051	13.0876	14.0345	13.8811	13.3724	13.9966	15.8884	15.7592	17.1344	17.2543	16.629
26	20.3626	21.7916	21.6767	20.5459	21.1774	12.1985	11.5	12.1956	11.8605	11.8389	12.9737	13.711	13.8262	13.1348	13.366	15.3612	16.0963	17.7268	17.3997	16.465
28	22.0272	22.7774	23.1462	22.2255	22.1355	12.8115	12.1236	12.5354	12.2248	12.2868	13.2568	14.1256	13.9898	13.4101	13.9848	16.8096	16.8233	17.9533	17.7145	17.6862
30	21.9248	23.1578	22.9525	22.1221	22.5051	11.957	11.8868	12.4136	11.4332	11.8767	12.8037	14.0044	13.7208	13.2341	13.3206	16.3253	16.9254	18.4669	17.6514	17.787
32	23.872	25.226	24.9141	24.0868	24.5151	12.2148	11.9703	12.8157	12.0268	12.3286	13.1323	14.2253	14.1834	13.6158	13.8284	17.4185	18.0192	18.7016	18.9127	17.8689
34	24.5159	25.5312	25.2699	24.7366	24.8117	11.7211	11.6244	11.9552	11.5518	11.7518	13.0251	13.8452	13.5276	13.0758	13.4664	17.075	17.5583	18.39	18.7584	18.1185
36	25.7451	27.0608	25.9733	25.9768	26.2982	12.0924	11.4247	12.4277	11.9169	11.8733	13.4863	14.054	13.8791	13.7123	14.0982	17.1505	18.4897	20.2668	19.8988	18.9452
38	25.7487	26.767	26.3528	25.9804	26.0126	11.4172	11.063	11.7445	11.2494	11.4116	13.0754	13.4952	13.2379	13.131	13.3704	16.8577	17.828	19.7819	19.4329	18.4376
40	27.0075	28.7196	28.257	27.2506	27.9102	11.6231	11.7504	12.0431	11.651	11.6592	13.1436	13.4774	13.803	13.5529	13.8182	18.1473	19.0734	18.288	18.3054	18.7977
42	25.8989	28.5702	28.4879	26.1319	27.765	11.5074	11.0305	11.7945	11.3713	10.8192	12.6069	13.2973	13.3087	13.1432	13.284	17.3654	18.7816	18.0165	17.2805	18.0939
44	27.3522	29.4848	29.0226	27.5984	28.6538	11.8443	11.641	11.9595	11.6192	11.4661	13.058	13.262	13.8538	13.8788	13.5586	17.9397	19.4113	18.7185	18.0784	18.6627
46	27.5417	29.8882	29.5123	27.7896	29.0459	11.3248	11.0356	11.9007	11.1438	10.7301	12.6787	12.7138	12.7607	13.3749	13.4599	17.7386	18.9378	18.3631	17.8947	18.8494
48	29.1302	31.95	31.2511	29.3924	31.0495	11.251	11.0177	11.5291	11.1178	11.0026	12.7031	13.1054	13.3544	13.5249	13.3964	17.923	19.4831	19.0602	18.3744	19.2477
50	29.7866	32.2708	31.2192	30.0546	31.3613	11.1039	10.785	11.6377	10.8345	10.3969	12.0873	12.7146	13.1874	12.914	13.2746	17.7635	19.6805	19.4579	18.2034	19.0048
52	31.2211	34.63	33.3302	31.5021	33.6541	11.4349	11.1891	11.5348	11.306	10.9608	12.9579	13.1084	13.4201	13.2954	13.2795	18.5082	20.4555	19.8516	18.949	20.0016
54	31.0671	34.3892	32.7384	31.3467	33.42	11.2717	10.6648	11.4749	10.7268	10.5034	11.9495	12.8239	13.0297	12.8555	13.0542	18.6735	19.9734	19.0608	18.85	19.3425
56	33.4363	34.8158	34.4453	33.7373	33.8346	11.2993	11.7335	11.4839	10.9099	11.2872	12.9373	13.1051	13.5348	13.1712	13.0577	18.2086	20.4529	19.6327	19.739	19.6599
58	33.2916	35.8579	34.8017	33.5912	34.8473	10.796	10.7659	10.8463	10.5919	11.0551	12.7096	13.2275	12.9663	12.7928	13.017	17.6875	20.158	19.5026	19.3822	19.2215
60	34.9794	38.6608	37.4402	35.2942	37.5713	11.2405	11.0401	11.4048	11.0547	11.6444	13.3345	13.6117	13.833	13.2584	13.6261	19.169	21.2259	19.9343	20.0282	19.7007
62	34.5472	37.8685	37.3736	34.8581	36.8013	10.8839	10.7662	11.0454	10.6014	11.1289	12.6621	13.1813	13.197	12.7874	13.1225	17.7543	20.5981	19.8444	19.5034	19.428
64	36.6361	39.9932	38.4699	36.9658	38.8661	11.0407	11.1085	11.341	11.1312	11.3667	12.847	13.4788	13.4523	12.8146	13.4398	17.9401	21.1501	20.2221	20.075	19.6036
66	36.906	39.8215	37.9216	37.2382	38.6992	10.4981	11.085	11.1707	10.6715	10.7279	12.7759	13.2847	13.1491	12.6165	12.8981	17.1571	20.8754	19.6657	19.5489	19.4554
68	39.1756	42.7217	40.4712	39.5282	41.5177	10.8517	11.1156	11.5124	10.8502	11.3382	12.9266	13.3543	13.4436	12.7454	13.537	18.1344	22.3871	20.3028	20.0185	20.909
70	39.3592	42.9165	40.476	39.7134	41.707	10.3678	10.3716	11.1545	10.632	11.0947	12.5657	13.3979	13.1109	12.8371	13.1455	17.5757	21.416	19.7137	19.7256	19.9195
72	40.6131	45.3338	42.1604	40.9786	44.0562	10.5762	11.1351	11.4134	10.5878	10.9351	12.4781	13.2483	13.0929	12.9884	13.2577	17.6117	21.9085	20.2497	20.3431	20.5546
74	41.7072	45.0868	42.48	42.0826	43.8162	10.4462	10.6257	11.3684	10.388	10.795	12.1809	13.1142	13.1207	12.9566	12.8959	17.1151	21.9222	20.8549	19.9935	19.3163
76	43.1803	48.4576	45.0375	43.5689	47.092	11.032	11.1394	11.6659	10.587	11.4896	12.7606	13.3663	13.5328	12.9979	13.1247	18.0883	22.6655	21.0987	20.8765	20.5159
78	42.0433	47.2463	43.8434	42.4216	45.9147	10.2136	10.5036	11.329	10.4708	10.8007	11.9282	12.9364	12.9679	12.6737	12.8565	17.1633	21.743	20.2988	20.1789	19.7193
80	45.0199	49.7433	46.591	45.4251	48.3414	10.9141	11.1597	11.6501	10.7161	11.221	12.2217	13.574	13.2271	12.9322	13.2887	16.9708	22.1743	21.5384	21.4003	19.9367
82	45.2486	49.9235	45.8292	45.6558	48.5165	10.7073	10.9858	11.5293	10.541	10.6909	11.8767	13.0551	13.2127	12.413	12.6407	16.903	22.0255	20.7505	20.2066	19.4479
84	47.6202	52.6422	49.0862	48.0488	51.1586	10.7144	11.2229	11.7255	10.5817	11.3311	12.2767	12.9319	13.4384	12.6278	12.9274	16.8138	23.3721	20.8656	21.3775	20.1808
86	47.2827	52.3497	48.7343	47.7083	50.8743	10.4739	10.8917	11.2894	10.4641	11.0593	11.9092	12.8934	12.907	12.2234	12.5708	16.3515	22.4354	20.331	21.2051	19.947
88	47.5777	53.3791	49.6861	48.0059	51.8747	10.5927	11.1098	11.9658	10.3629	11.1141	11.6935	13.0718	13.1198	12.6687	12.8252	16.0346	22.8776	20.4281	20.7366	19.6661
90	47.9335	54.3506	50.1905	48.3649	52.8189	9.96179	10.7219	11.1385	10.3444	10.6066	11.3959	12.6916	12.7025	12.5725	12.9411	15.3152	22.0131	20.5593	20.6031	19.2762
92	51.4933	57.2364	52.2387	51.9568	55.6233	10.5319	11.4212	12.3174	10.8006	11.0244	12.007	12.7327	13.0593	12.6975	13.0926	16.4627	22.8484	21.4988	21.3965	19.1818
94	50.1471	56.5401	51.9492	50.5984	54.9467	10.1683	11.0056	11.526	10.2624	10.9969	11.7138	12.4366	12.8126	12.4984	12.6537	16.136	22.8105	21.1042	21.239	19.3242
96	53.3333	59.8311	53.86	53.8134	58.1449	10.9742	11.0583	11.6668	10.8161	10.9716	11.8567	13.2715	13.154	12.7063	12.368	16.2957	23.0804	21.4511	21.6959	19.0921
98	54.5257	59.3979	54.9277	55.0164	57.7239	10.5158	11.6271	12.7041	10.9664	10.821	11.8161	13.1131	12.5891	12.8818	12.7787	16.6107	23.487	22.7048	21.9532	19.1771
100	54.9348	61.8998	56.9902	55.4292	60.1553	10.1794	11.3563	12.8238	10.4525	11.0131	11.7843	12.7555	12.9058	12.3835	13.0473	15.6976	22.9131	22.4613	20.978	20.7457
102	56.5775	62.0716	56.8618	57.0867	60.3223	9.70094	11.0942	12.7079	10.4495	10.942	11.0152	12.0272	12.2784	12.1535	12.2325	14.7544	22.9596	22.5708	21.4352	20.1137
104	58.043	63.7547	58.7395	58.5653	61.9579	10.3013	11.1398	12.6834	10.8523	10.9189	11.4089	12.7495	12.5223	12.5842	12.7805	15.3022	22.9249	23.181	22.1608	20.8659
106	58.3551	63.8667	57.7005	58.8803	62.0667	9.73879	11.4651	13.0051	10.4119	10.6657	10.9104	12.3385	12.3859	12.2143	12.3823	14.6689	22.6593	22.8378	21.4067	19.8777
108	59.2335	65.9405	61.0665	59.7666	64.0821	10.1083	11.44	13.3831	10.8697	10.895	11.1496	12.7709	12.538	12.1486	12.7099	15.247	23.3793	22.6854	22.0255	20.7262
110	60.1168	66.4854	59.9294	60.6579	64.6117	9.91498	11.0184	13.2085	10.5197	10.4599	10.5713	12.3212	12.336	11.8657	12.1065	14.1139	22.3519	22.6425	21.2906	19.8502
112	62.395	68.8806	61.8832	62.9566	66.9394	10.0359	12.1776	13.5186	11.2061	10.6851	11.1441	12.6338	12.6293	12.158	12.6941	14.6065	23.1499	23.3524	22.4188	20.1394
114	62.1972	70.1697	61.4352	62.757	68.1922	9.7073	11.3811	12.872	10.7461	10.6171	10.9362	12.2213	11.7177	12.8843	12.263	14.0958	23.0407	25.5738	22.4616	19.9755
116	65.4711	71.9593	64.1255	66.0603	69.9313	10.5917	12.4727	13.3221	11.8075	11.7599	11.5824	12.9714	13.5633	13.548	13.4411	15.4586	24.1526	27.1249	23.8944	21.0546
118	66.5864	72.4714	63.5654	67.1857	70.429	9.90005	11.9785	13.6552	11.4506	11.5787	11.2026	12.4537	13.1557	13.4717	12.6961	13.9129	23.401	26.6899	26.3655	20.0176
120	66.8979	73.9858	64.5949	67.4999	71.9007	9.76022	11.5975	14.0228	11.89	11.7447	11.1897	12.4552	13.0654	13.3673	13.3123	13.7594	23.0903	26.697	25.7688	20.4072
