# Supplementary material for: Inhibiting cholesterol synthesis halts rhabdomyosarcoma growth via ER stress and cell cycle arrest
Source: EMBO Mol Med. 2025 Nov 17;17(12):3586–606. doi: 10.1038/s44321-025-00336-x (PMC12686467; doi:10.1038/s44321-025-00336-x)
Supplement: Supplementary file 7 — Source data Fig. 2 [file 44321_2025_336_MOESM7_ESM.zip › Figure 2/Fig. 2Q Myoblast DMSO AY9944 10uM Incucyte caspase3 analysis.xlsx]

## Sheet: Sheet1
Hour			Myoblast DMSO						Myoblast AY9944 10µM
0	0.00269747	0.0111599	0.00491529	0.00403031	0.00560061	0.00345839	0.00774581	0.00450914	0.00415043	0.0136628	0.00958303	0.0247993
2	0.00204087	0.0060122	0.0042884	0.00276885	0.00386866	0.00169225	0.00617114	0.00330317	0.0026998	0.00922932	0.00623393	0.0211885
4	0.00212925	0.00586713	0.00485082	0.00307287	0.0047509	0.00203168	0.00596056	0.0037413	0.00337546	0.0091143	0.00671864	0.0189625
6	0.00175845	0.00459753	0.0050351	0.00202887	0.0038947	0.00133546	0.00478344	0.00297546	0.00273243	0.00749977	0.00529532	0.0178202
8	0.00177909	0.00462797	0.00494613	0.00193951	0.00397226	0.00114829	0.00534356	0.00276374	0.00278432	0.0079664	0.00554322	0.018406
10	0.00121801	0.00397881	0.0037335	0.00146161	0.00300795	0.00081828	0.00429608	0.00220498	0.00204639	0.00625053	0.00474399	0.0166599
12	0.00109376	0.00414968	0.00381513	0.00134387	0.00278067	0.000731902	0.00421153	0.00234614	0.00176379	0.00643869	0.00459073	0.0159134
14	0.000905698	0.0035748	0.00355153	0.000993872	0.0026317	0.000539505	0.00361237	0.00205584	0.00160111	0.00522492	0.00386355	0.0142481
16	0.000892662	0.00312462	0.00310777	0.000951014	0.00212149	0.000432798	0.00305061	0.00207564	0.00143543	0.00522874	0.00387012	0.0136138
18	0.000749368	0.00285098	0.00290394	0.000784721	0.00230611	0.00033128	0.00296622	0.00179486	0.00135707	0.00473819	0.00369694	0.0135245
20	0.000797302	0.00263935	0.00308619	0.000779262	0.00247861	0.000334591	0.00326785	0.00203115	0.000723449	0.00474586	0.00357605	0.0139536
22	0.0006975	0.00233072	0.00236223	0.000713113	0.00172734	0.000316665	0.00267285	0.000471543	0.000609092	0.0037234	0.0033262	0.0121021
24	0.000772592	0.0023116	0.00216762	0.000696553	0.0018726	0.000313643	0.000558301	0.000515327	0.000622739	0.00389836	0.00357652	0.0125686
26	0.000749473	0.00206617	0.00222704	0.000641383	0.00161717	0.00029237	0.000549009	0.000515483	0.00063012	0.00355244	0.00316193	0.0116637
28	0.000773975	0.00225358	0.0025234	0.000726055	0.0016299	0.000406365	0.000630103	0.000655869	0.000776711	0.00406865	0.00320524	0.0128264
30	0.000679302	0.00206745	0.002105	0.000554258	0.00154368	0.000398794	0.00049158	0.000557258	0.000670392	0.00342334	0.00309083	0.0113434
32	0.000688899	0.00221393	0.00213244	0.00067517	0.0015685	0.000432597	0.000554746	0.000653904	0.000792513	0.00391892	0.00320971	0.0119875
34	0.000656996	0.00202551	0.0018592	0.000595765	0.00141582	0.000355428	0.000453943	0.000582468	0.000598808	0.00331404	0.00307236	0.0108157
36	0.000778092	0.00240811	0.00190435	0.000640205	0.0017012	0.00034504	0.000557864	0.000623155	0.000777756	0.00348591	0.00312634	0.0114377
38	0.000679395	0.00211601	0.00214279	0.000584336	0.00163428	0.000292446	0.000438375	0.000510692	0.000675953	0.00302426	0.00284754	0.0108901
40	0.000721806	0.00204098	0.00213395	0.00062524	0.0014893	0.00023298	0.000453358	0.000538267	0.000642537	0.00293556	0.00286152	0.0107248
42	0.00057759	0.00196824	0.002021	0.00062243	0.00145133	0.000240048	0.000442616	0.000525801	0.000540868	0.00274129	0.00291518	0.0102145
44	0.000552349	0.00190488	0.0018501	0.000600501	0.00146841	0.000281826	0.000428113	0.000618773	0.000560116	0.00288324	0.00290805	0.0103868
46	0.000531162	0.00172854	0.00187508	0.000593535	0.00110691	0.000228633	0.000446764	0.000580666	0.000526597	0.00245525	0.00275452	0.0102002
48	0.000542574	0.00167059	0.00176841	0.000680581	0.00143917	0.000228907	0.000472959	0.000652099	0.000552584	0.0025783	0.00262578	0.00927068
50	0.000548563	0.00166862	0.00159254	0.000623966	0.0012064	0.000178711	0.000446087	0.000671404	0.000519464	0.00237786	0.00262108	0.00909073
52	0.000474937	0.00179112	0.00164109	0.000688596	0.00127041	0.000206702	0.000510121	0.000720102	0.000666948	0.0028164	0.00277131	0.00917576
54	0.000399671	0.00161424	0.00147314	0.000651491	0.00109139	0.000217451	0.000403356	0.0006112	0.000611869	0.00227528	0.00247901	0.008739
56	0.000400741	0.00166163	0.00160049	0.000727197	0.0012346	0.00027109	0.000557833	0.000762902	0.000759039	0.00283286	0.00257021	0.00863739
58	0.000416587	0.00151186	0.0015152	0.00060771	0.00106924	0.000213842	0.000477668	0.000599934	0.000637671	0.00224849	0.00235215	0.00821718
60	0.000369086	0.00163128	0.00173615	0.000719171	0.00118034	0.000261966	0.000616614	0.000717332	0.000699522	0.00263552	0.00272813	0.00871209
62	0.000349701	0.0014828	0.00148951	0.000584038	0.00114658	0.000156298	0.000579948	0.000584534	0.000627888	0.00190601	0.00234813	0.0078596
64	0.000307096	0.0013664	0.00149288	0.000484536	0.000985772	0.000177195	0.000689142	0.000598939	0.000618701	0.00216773	0.00235873	0.00811626
66	0.00027891	0.00142532	0.00157573	0.000449165	0.000965577	0.000142043	0.000533533	0.000536732	0.000552852	0.00206316	0.00215775	0.00766794
68	0.000299726	0.000131718	0.00134486	0.000473503	0.000914037	0.000118917	0.000543082	0.000491792	0.000563109	0.00126337	0.00230967	0.00727587
70	0.000250249	0.000168096	0.00142801	0.0004465	0.000931996	0.00015838	0.000690016	0.000691762	0.000693453	0.0019024	0.00231635	0.00651454
72	0.00021585	0.000128952	0.00151713	0.000445416	0.000960366	0.000205289	0.000710604	0.000604863	0.00069311	0.00183153	0.00227097	0.00640744
