# Supplementary material for: Inhibiting cholesterol synthesis halts rhabdomyosarcoma growth via ER stress and cell cycle arrest
Source: EMBO Mol Med. 2025 Nov 17;17(12):3586–606. doi: 10.1038/s44321-025-00336-x (PMC12686467; doi:10.1038/s44321-025-00336-x)
Supplement: Supplementary file 7 — Source data Fig. 2 [file 44321_2025_336_MOESM7_ESM.zip › Figure 2/Fig. 2P Myoblast DMSO AY9944 10uM Incucyte growth.xlsx]

## Sheet: Sheet1
Hour			Myoblast DMSO						Myoblast AY9944 10µM
0	30.424	19.9639	48.6607	22.5083	22.3735	23.7381	23.1493	23.0924	22.892	21.0959	22.1483	22.2777
2	33.1819	29.316	53.2759	28.7247	32.4254	28.3817	27.4586	27.3048	29.8572	25.438	27.4781	28.2784
4	38.5043	32.2234	51.6635	27.72	31.1631	29.401	30.7712	29.7236	29.7958	26.2877	27.7337	32.8965
6	40.9229	36.9468	46.0589	34.5726	34.5844	31.0977	33.0122	33.3294	33.2197	30.6103	32.0054	33.8137
8	37.2595	36.204	48.2014	34.774	34.4569	33.3125	32.0154	35.2448	32.3434	29.8716	31.6621	32.9037
10	44.7912	39.3837	56.5544	36.0447	37.0161	34.968	34.4559	35.7332	34.9899	31.9785	32.9384	35.157
12	48.0663	39.222	58.2318	36.0879	39.8039	35.8589	35.88	36.9286	39.9246	34.1577	36.0237	36.6679
14	48.1648	40.8688	55.1019	40.3726	38.4782	39.2544	37.1579	40.0535	37.7374	37.1751	38.0139	39.2118
16	47.233	46.1928	60.2142	38.4854	44.318	37.0335	42.8629	41.9269	42.7646	38.0644	38.483	41.1744
18	49.6499	48.7332	62.5723	39.2359	39.4684	40.1523	41.5105	44.8032	41.1348	35.914	38.8108	39.0721
20	47.2175	43.4689	56.4143	40.5003	36.8438	36.5448	38.6987	41.286	38.9426	37.0339	39.1987	36.8581
22	49.7489	46.0939	58.3148	43.562	41.0542	39.8312	41.7908	43.5687	42.5917	41.9891	41.8782	40.4945
24	48.1217	47.0112	58.5444	43.2139	40.9579	44.4295	44.4934	44.6767	43.7369	39.8856	39.2859	39.7452
26	47.4014	48.317	56.0055	44.5694	43.9191	45.6842	44.9957	46.2659	46.1966	41.2966	42.3555	42.4367
28	50.0995	48.5393	54.2192	42.9752	43.9141	45.1352	43.925	45.0967	46.0582	40.9915	44.5497	40.3806
30	52.4601	49.5258	58.4937	47.4514	46.2775	46.4064	46.7229	50.0129	48.0223	44.0606	44.114	43.0452
32	54.6476	48.1524	59.7172	44.5418	45.8787	48.8281	48.6011	46.9168	46.4951	42.5225	44.7108	43.1651
34	55.4987	51.476	62.8944	48.3057	47.7724	46.5672	47.624	47.3281	50.4978	43.8849	45.392	46.0034
36	48.0647	46.4996	62.7336	48.9532	46.0234	48.1288	47.6383	49.4529	48.7937	46.5404	46.6166	44.1853
38	51.7233	47.3091	54.3263	47.6953	44.4704	46.0491	47.6819	49.7198	48.2791	45.4947	47.3994	43.8605
40	50.63	50.1277	55.7388	47.7463	46.0997	49.2918	47.9891	51.0611	49.4613	46.9631	49.9299	45.5687
42	53.9263	50.497	56.7144	48.2273	47.7041	48.873	48.5939	49.81	49.2371	45.6198	47.0081	45.5725
44	58.0359	55.5742	63.0549	46.5031	48.4248	48.3706	52.9418	50.3817	50.2493	45.9146	49.0364	46.9114
46	54.4402	54.5362	61.1572	50.204	52.7947	48.5427	52.8892	52.7395	51.6174	47.4239	49.9498	47.5104
48	59.183	56.7742	61.7471	49.5289	47.6864	50.65	52.9877	52.2412	55.9679	51.6975	53.4582	52.2412
50	58.4365	55.7685	63.1883	51.1982	50.952	50.2369	55.2536	56.7277	56.9916	51.6659	52.5663	52.9178
52	59.7254	56.4286	67.1083	52.5519	53.8907	55.1585	54.6342	55.3773	56.7764	52.0597	53.5228	54.2162
54	61.6706	57.2207	68.5527	54.1922	56.9772	53.1918	56.8057	57.0888	57.3414	53.6442	56.7454	54.222
56	62.949	60.1962	65.9888	55.3293	55.9445	54.2482	58.8971	57.5048	58.4506	54.6833	58.1176	56.25
58	59.2985	60.8225	67.2314	60.0903	59.5486	54.6048	58.2308	60.4561	59.2537	57.3331	58.8809	57.1358
60	61.931	59.1215	65.5121	52.0792	55.5531	51.7223	55.5603	59.4688	60.5104	54.3368	55.1977	55.7772
62	58.8277	62.3112	67.7625	56.4903	56.3962	53.9171	57.4584	60.1643	58.7733	57.0151	59.0871	58.7156
64	66.451	64.1931	70.4134	58.8832	61.741	58.7485	60.8623	63.5913	61.7826	58.4018	60.1643	58.3043
66	61.3176	63.6841	64.107	59.8413	58.64	57.1951	61.3215	64.8555	64.6582	59.7869	64.76	60.1473
68	65.9716	61.4695	67.7401	54.7881	55.5891	55.3492	59.2798	61.5983	62.3556	57.4174	60.107	58.1272
70	64.0484	61.765	67.8454	60.3836	61.1665	58.7724	61.7831	64.4138	65.7262	59.8158	64.3683	59.2598
72	66.6004	67.0593	63.8967	60.345	60.6787	57.6846	62.3183	65.427	63.931	58.5065	63.4838	60.6285
