# Supplementary material for: Inhibiting cholesterol synthesis halts rhabdomyosarcoma growth via ER stress and cell cycle arrest
Source: EMBO Mol Med. 2025 Nov 17;17(12):3586–606. doi: 10.1038/s44321-025-00336-x (PMC12686467; doi:10.1038/s44321-025-00336-x)
Supplement: Supplementary file 7 — Source data Fig. 2 [file 44321_2025_336_MOESM7_ESM.zip › Figure 2/Fig. 2R Astrocyte DMSO AY9944 10uM Incucyte growth.xlsx]

## Sheet: Sheet1
Hour			Myoblast DMSO						Myoblast AY9944 10µM
0	11.7417	11.7086	21.9138	10.7641	14.231	12.2719	14.9017	10.8347	11.3582	11.6865	12.5629	17.2545
2	16.0261	14.8999	23.3021	13.7278	15.8297	14.132	14.062	12.2461	13.5023	12.5997	14.4688	18.4251
4	16.1997	15.8835	24.1344	13.1793	14.2801	16.3616	14.6691	13.4724	13.779	13.8914	15.0591	20.1853
6	15.1178	14.8381	26.1517	14.8516	17.306	18.4997	17.5436	14.3869	15.4958	13.4474	17.3728	21.5605
8	16.7877	14.9843	25.3022	14.3427	17.3117	16.909	18.879	14.0188	16.7963	14.1192	16.9471	22.1538
10	18.8284	17.6457	29.7376	16.1157	18.8621	16.7854	17.8119	15.0485	17.7039	14.9694	16.4383	20.5901
12	19.1431	18.9985	29.7547	19.0152	18.8833	18.1458	18.5237	16.3698	16.259	15.2076	17.6914	24.1939
14	19.3333	19.0306	24.8247	18.3775	21.781	20.4213	19.4765	16.7463	17.7446	16.0491	19.2077	24.077
16	21.962	20.3283	33.0086	19.8298	19.7498	19.9047	19.5614	17.7529	19.2432	16.5848	21.1699	25.8946
18	21.2027	21.9353	28.4318	19.9758	21.1839	22.2873	19.9171	17.6762	19.0694	16.9971	19.4753	25.4422
20	22.9189	22.7422	27.8522	22.2157	19.6184	20.5331	20.7632	17.64	19.4571	16.9595	20.642	23.8594
22	22.5626	24.6568	33.556	22.2682	23.9016	24.9019	24.3096	20.4638	21.2074	19.8882	22.3593	25.5122
24	23.0519	26.0054	29.6611	24.4464	25.0996	24.481	24.5342	20.6538	22.9156	19.6081	23.0385	27.28
26	24.6097	27.3723	31.3725	25.3821	32.9689	27.666	27.1683	22.5592	25.2673	21.2949	25.8002	27.3853
28	26.831	30.3033	35.6363	28.3178	29.4409	26.6557	25.8832	22.5568	25.4182	23.0445	26.4055	29.9913
30	30.5221	30.6056	42.356	31.1144	30.1671	33.1657	28.9957	25.0623	27.5435	23.7464	29.1533	32.9531
32	35.038	35.6621	46.3549	34.8477	34.7646	31.7889	29.7417	25.7949	28.2926	25.0814	30.1783	34.3096
34	37.6427	37.0356	51.4457	37.1097	35.2114	36.2208	31.8105	27.7429	30.9774	26.1904	32.215	39.4779
36	38.1084	39.3289	47.3361	37.6253	36.4244	37.631	33.7764	30.4153	33.1931	28.7692	35.4196	37.6302
38	39.8849	40.4569	47.1803	37.4253	38.9305	43.0311	35.6663	32.3724	34.0433	30.5688	33.9701	37.809
40	41.7273	44.9958	47.8763	41.3468	42.8388	45.2986	35.6163	33.4409	36.7151	31.9221	37.0325	43.118
42	47.8572	47.3554	52.2596	44.3759	46.0563	43.9343	37.3641	35.9614	36.7607	32.4506	37.5737	43.782
44	51.7864	53.1578	62.0312	50.37	45.5244	44.8774	38.8127	36.6217	40.347	35.0413	39.768	45.3984
46	51.7464	52.4847	60.7493	51.4982	45.1647	52.9333	42.2265	39.3538	42.5481	37.3429	43.1086	48.1288
48	54.8568	59.3656	61.6803	54.6143	53.8858	52.3714	43.7834	42.228	46.0222	40.7228	44.6423	50.61
50	58.9874	62.7619	68.5487	57.0407	56.0079	56.097	46.8136	44.0393	48.4788	41.7069	46.9021	52.8792
52	64.8703	67.1838	71.3132	66.042	60.2648	61.907	48.5757	47.4815	51.2652	43.699	50.4558	54.8633
54	70.365	70.8473	75.7993	68.6347	65.1412	66.8303	51.6285	49.7113	54.398	46.0127	53.4451	57
56	73.5768	76.5832	79.9582	71.2131	63.9018	70.0372	54.2215	51.9695	57.7464	49.7019	56.5143	61.5831
58	75.0913	77.8203	76.0619	74.896	68.8637	73.9092	57.1481	54.5458	59.584	51.7413	58.184	63.7173
60	80.0707	79.4511	74.4262	70.6788	65.5056	69.4908	57.8704	56.5791	61.9997	53.8296	59.8992	65.5764
62	79.6394	76.447	77.4622	72.6466	76.837	79.3433	61.3496	59.3091	65.9446	56.3724	63.4254	67.2587
64	84.478	82.8148	84.2213	77.7552	75.2127	81.0603	62.2767	62.1443	68.574	58.9319	67.8935	72.1348
66	79.151	80.9006	76.3709	73.8017	74.5361	81.3989	65.8627	63.3195	70.4688	60.9122	69.7275	73.8068
68	79.6483	74.7971	78.8279	74.6853	69.1784	64.7284	63.5284	64.4277	69.6521	61.1083	69.744	73.7731
70	77.4929	77.4666	80.5101	71.635	71.4749	70.9227	66.6624	66.7901	75.3938	61.9207	72.681	76.8101
72	77.9769	76.9299	77.8309	73.0739	72.213	71.7526	67.1586	67.6549	73.5482	63.8068	73.4676	77.3087
