# Supplementary material for: Inhibiting cholesterol synthesis halts rhabdomyosarcoma growth via ER stress and cell cycle arrest
Source: EMBO Mol Med. 2025 Nov 17;17(12):3586–606. doi: 10.1038/s44321-025-00336-x (PMC12686467; doi:10.1038/s44321-025-00336-x)
Supplement: Supplementary file 8 — Source data Fig. 3 [file 44321_2025_336_MOESM8_ESM.zip]

Archive with 44 entries (42 files):
- Figure 3/
- __MACOSX/._Figure 3
- Figure 3/Fig. 3L,M,N,O RD shSCR shDHCR7 tumor expression analysis.xlsx
- __MACOSX/Figure 3/._Fig. 3L,M,N,O RD shSCR shDHCR7 tumor expression analysis.xlsx
- Figure 3/.DS_Store
- __MACOSX/Figure 3/._.DS_Store
- Figure 3/Fig. 3A,B,C NSG mice shDHCR7 and shSCR RD and  KLHEL1 tumor measurment and analysis.xlsx
- __MACOSX/Figure 3/._Fig. 3A,B,C NSG mice shDHCR7 and shSCR RD and  KLHEL1 tumor measurment and analysis.xlsx
- Figure 3/Fig. 3D, H RD tumor H and E/
- __MACOSX/Figure 3/._Fig. 3D, H RD tumor H and E
- Figure 3/Fig. 3D, H RD tumor H and E/2352 shDHCR.tif
- __MACOSX/Figure 3/Fig. 3D, H RD tumor H and E/._2352 shDHCR.tif
- Figure 3/Fig. 3D, H RD tumor H and E/2353 shDHCR7.tif
- __MACOSX/Figure 3/Fig. 3D, H RD tumor H and E/._2353 shDHCR7.tif
- Figure 3/Fig. 3D, H RD tumor H and E/2356 CTRL.tif
- __MACOSX/Figure 3/Fig. 3D, H RD tumor H and E/._2356 CTRL.tif
- Figure 3/Fig. 3D, H RD tumor H and E/2369 CTRL.tif
- __MACOSX/Figure 3/Fig. 3D, H RD tumor H and E/._2369 CTRL.tif
- Figure 3/Fig. 3D, H RD tumor H and E/.DS_Store
- __MACOSX/Figure 3/Fig. 3D, H RD tumor H and E/._.DS_Store
- Figure 3/Fig. 3D, H RD tumor H and E/2356 shDHCR7.tif
- __MACOSX/Figure 3/Fig. 3D, H RD tumor H and E/._2356 shDHCR7.tif
- Figure 3/Fig. 3D, H RD tumor H and E/2355 shDHCR7.tif
- __MACOSX/Figure 3/Fig. 3D, H RD tumor H and E/._2355 shDHCR7.tif
- Figure 3/Fig. 3D, H RD tumor H and E/2359 shDHCR7.tif
- __MACOSX/Figure 3/Fig. 3D, H RD tumor H and E/._2359 shDHCR7.tif
- Figure 3/Fig. 3D, H RD tumor H and E/2355 CTRL.tif
- __MACOSX/Figure 3/Fig. 3D, H RD tumor H and E/._2355 CTRL.tif
- Figure 3/Fig. 3D, H RD tumor H and E/2354 CTRL.tif
- __MACOSX/Figure 3/Fig. 3D, H RD tumor H and E/._2354 CTRL.tif
- Figure 3/Fig. 3D, H RD tumor H and E/2369 shDHCR7.tif
- __MACOSX/Figure 3/Fig. 3D, H RD tumor H and E/._2369 shDHCR7.tif
- Figure 3/Fig. 3D, H RD tumor H and E/2352 CTRL.tif
- __MACOSX/Figure 3/Fig. 3D, H RD tumor H and E/._2352 CTRL.tif
- Figure 3/Fig. 3D, H RD tumor H and E/2353 CTRL.tif
- __MACOSX/Figure 3/Fig. 3D, H RD tumor H and E/._2353 CTRL.tif
- Figure 3/Fig. 3D, H RD tumor H and E/2358 CTRL.tif
- __MACOSX/Figure 3/Fig. 3D, H RD tumor H and E/._2358 CTRL.tif
- Figure 3/Fig. 3D, H RD tumor H and E/2359 CTRL.tif
- __MACOSX/Figure 3/Fig. 3D, H RD tumor H and E/._2359 CTRL.tif
- Figure 3/Fig. 3D, H RD tumor H and E/2358 shDHCR7.tif
- __MACOSX/Figure 3/Fig. 3D, H RD tumor H and E/._2358 shDHCR7.tif
- Figure 3/Fig. 3D, H RD tumor H and E/2354 shDHCR7.tif
- __MACOSX/Figure 3/Fig. 3D, H RD tumor H and E/._2354 shDHCR7.tif
