# Supplementary material for: Inhibiting cholesterol synthesis halts rhabdomyosarcoma growth via ER stress and cell cycle arrest
Source: EMBO Mol Med. 2025 Nov 17;17(12):3586–606. doi: 10.1038/s44321-025-00336-x (PMC12686467; doi:10.1038/s44321-025-00336-x)
Supplement: Supplementary file 8 — Source data Fig. 3 [file 44321_2025_336_MOESM8_ESM.zip › Figure 3/Fig. 3L,M,N,O RD shSCR shDHCR7 tumor expression analysis.xlsx]

## Sheet: cellularity
Control	Nuclei/tumor area		shDHCR7	Nuclei/tumor area
52	46.43	0.971898		29.72	0.622115
53	45.93	0.961432		19.72	0.41279
54	56.06	1.17348		18.95	0.396672
55	48.51	1.01544		15.47	0.323826
56	42.95	0.899053		7.95	0.166414
58	49.83	1.04307		16.41	0.343503
59	46.51	0.973573		16.82	0.352085
69	45.96	0.96206		29.8	0.62379
Average	47.7725	1		19.355	0.405149
T.test	1.41803e-07	1.41803e-07
	0.405149

## Sheet:  KI67
cntrol	KI67	DAPI	% KI +	shDHCR7	KI67	DAPI	% KI +	1.2
52, 1	15.6	24.67	0.632347		7.308	19.5	0.374769
52, 2	22.164	23.19	0.955757		6.732	19.28	0.34917
52, 3	22.2	24	0.925		6.24	13.47	0.463252
53, 1	18.888	24.53	0.769996		5.892	14.75	0.399458
53, 2	31.488	35.1	0.897094		3.612	12.1	0.298512
53, 3	26.124	23.83	1.09627		2.808	7.88	0.356345
54, 1	32.496	35.89	0.905433		4.092	11.25	0.363733
54, 2	47.892	43.64	1.09743		4.8	15.55	0.308682
54, 3	34.8	40.74	0.854197		0.78	4.99	0.156313
55, 1	26.484	30.24	0.875794		11.496	25.6	0.449062
55, 2	33.804	35.84	0.943192		3.9	16.62	0.234657
55, 3	34.26	36.85	0.929715		10.224	30.97	0.330126
56, 1	29.424	34.86	0.844062		1.548	8.03	0.192777
56, 2	12.288	33.95	0.361944		3.972	15.1	0.263046
56, 3	35.376	42.8	0.826542		2.088	7.52	0.27766
58, 1	14.94	27.18	0.549669		2.136	6.89	0.310015
58, 2	18.672	34.15	0.546764		4.332	13.76	0.314826
58, 3	34.188	42.48	0.804802		2.964	11.01	0.26921
59, 1	25.812	33.87	0.76209		10.38	41.23	0.251758
59, 2	22.548	31.49	0.716037		12.72	32.66	0.389467
59, 3	20.328	29.96	0.678505		2.952	14.22	0.207595
69, 1	12.876	31.56	0.407985		5.268	10.96	0.480657
69, 2	13.008	29.55	0.440203		5.52	18.82	0.293305
69, 3	20.316	25	0.81264		14.784	37.94	0.389668
Average			0.776394				0.321836
T.test			1.93741e-13

## Sheet: Casp3
cntrol	Casp 3	DAPI	% Cap3 +	shDHCR7	Casp 3	DAPI	% Cap3 +
52, 1	0.71	27.34	0.0259693		0.61	16.6	0.036747
52, 2	0.61	29.52	0.020664		2.29	16.05	0.142679
53, 1	0.73	23.43	0.0311566		2.29	16.05	0.142679
53, 2	1.06	29.51	0.03592		1.04	18.37	0.056614
54, 1	0.72	30.66	0.0234834		0.4	15.82	0.0252845
54, 2	1.3	34.28	0.037923		2.19	17.74	0.12345
55, 1	0.7	29.22	0.0239562		1.76	27.55	0.0638838
55, 2	1.24	31.11	0.0398586		2.27	18.22	0.124588
56, 1	1.39	32.33	0.0429941		2.59	18.02	0.143729
56, 2	1.32	34.62	0.0381282		0.83	20.57	0.04035
58, 1	1.25	32.54	0.0384143		1.5	20.36	0.0736739
58, 2	0.94	35.85	0.0262204		1.24	17.45	0.0710602
59, 1	2.62	40.65	0.0644526		1.66	28.93	0.0573799
59, 2	1.61	37.17	0.0433145		2.77	31.86	0.0869429
69, 1	1.54	34.17	0.0450688		2.57	35.26	0.0728871
69, 2	1.57	29.88	0.0525435		3.41	29.17	0.116901
Average			0.0368792				0.0861781
T.test			5.6427e-05

## Sheet: DHCR7
RD Tumor
ct values
		ID	HPRT ctrl	HPRT treated	Dhcr7 ctrl	Dhcr7 treated
	RD Tumor	JSV2352	23.0921	23.0149	24.4264	24.0206
	RD Tumor	JSV2353	22.9717	23.725	23.3307	24.6545
	RD Tumor	JSV2354	22.8993	22.4009	23.0112	23.5931
	RD Tumor	JSV2355	22.9048	23.3086	23.7619	25.0857
	RD Tumor	JSV2356	22.5393	23.9547	23.6761	25.8346
	RD Tumor	JSV2358	23.1769	23.3956	24.3979	24.9148
	RD Tumor	JSV2359	22.9049	23.7162	24.2087	25.4513
	RD Tumor	JSV2369	23.037	23.6172	24.2918	25.4893
	KlHEL1 Tumor	JSV2382N	21.0282	21.162	21.9597	22.1326
	KlHEL1 Tumor	JSV2383N	21.3556	21.2741	21.9061	21.7952
	KlHEL1 Tumor	JSV2387N	21.1891	20.9387	21.6776	21.8561
	KlHEL1 Tumor	JSV2388N	21.2605	21.0441	21.6776	21.8364
	KlHEL1 Tumor	JSV2389N	21.1052	21.4368	21.795	22.243
	KlHEL1 Tumor	JSV2396N	21.3721	21.2673	21.9476	22.2204
	KlHEL1 Tumor	JSV2397N	21.2079	21.0394	21.7603	22.0591
	KlHEL1 Tumor	JSV2402N	20.974	21.715	21.746	22.4145
	KlHEL1 Tumor	JSV2403N	21.0621	21.1917	21.7035	22.2365
	KlHEL1 Tumor	JSV2404N	21.1227	21.2929	21.8744	22.2166
HPRT substracted
		ID	Dhcr7 ctrl	Dhcr7 treated
	RD Tumor	JSV2352	1.33431	1.0057
	RD Tumor	JSV2353	0.35903	0.929481
	RD Tumor	JSV2354	0.111887	1.19222
	RD Tumor	JSV2355	0.857051	1.77713
	RD Tumor	JSV2356	1.13677	1.87995
	RD Tumor	JSV2358	1.22093	1.51922
	RD Tumor	JSV2359	1.30381	1.73507
	RD Tumor	JSV2369	1.25482	1.87204	0.9034
Fold change
		ID	Dhcr7 ctrl	Dhcr7 treated
	RD Tumor	JSV2352	0.741792	0.931549
	RD Tumor	JSV2353	1.45838	0.982084
	RD Tumor	JSV2354	1.73089	0.818573
	RD Tumor	JSV2355	1.03265	0.545733
	RD Tumor	JSV2356	0.850643	0.508192
	RD Tumor	JSV2358	0.80244	0.652559
	RD Tumor	JSV2359	0.757644	0.561877	Average CTRL	Average shDHCR7	T.test
	RD Tumor	JSV2369	0.783814	0.510987	1.01978	0.688944	0.0431445
		av	1.01978	0.688944
