# Supplementary material for: Inhibiting cholesterol synthesis halts rhabdomyosarcoma growth via ER stress and cell cycle arrest
Source: EMBO Mol Med. 2025 Nov 17;17(12):3586–606. doi: 10.1038/s44321-025-00336-x (PMC12686467; doi:10.1038/s44321-025-00336-x)
Supplement: Supplementary file 8 — Source data Fig. 3 [file 44321_2025_336_MOESM8_ESM.zip › Figure 3/Fig. 3A,B,C NSG mice shDHCR7 and shSCR RD and KLHEL1 tumor measurment and analysis.xlsx]

## Sheet: RD
NSG mice will be injected with shSCR and shDHCR RD cells, 2 million/100 ul matrigel per injection at scapula of right (shDHCR7) and left (shSCR)
Mice ID	wieght
JSV2352	25.8
JSV2353	21.4
JSV2354	24.5
JSV2355	22.2
JSV2356	24.9
JSV2358	24.1
JSV2359	24.2
JSV2366	23.1	sick and removed
JSV2369	24.8
					Date of injection 08/02/24
Control RD (left)										Right/ conrol
Tumor measurement Date	ID	w/g	Tumor L mm	Tumor w mm	Tumor H mm	Tumor Volume		Date	ID	w/g	Tumor L mm	Tumor w mm	Tumor H mm	Tumor Volume			Date	ID	w/g	Tumor L mm	Tumor w mm	Tumor H mm	Tumor Volume		Date	ID	w/g	Tumor L mm	Tumor w mm	Tumor H mm	Tumor Volume		Date	ID	w/g	Tumor L mm	Tumor w mm	Tumor H mm	Tumor Volume		Date	ID	w/g	Tumor L mm	Tumor w mm	Tumor H mm	Tumor Volume		Date
15/02/24	JSV2352	23.9	6.05	5.02	3.02	91.7204		15/02/24	JSV2353	22.8	6.4	5.11	3.48	113.81			15/02/24	JSV2354	23.4	6.22	7.23	3.13	140.758		15/02/24	JSV2355	22.1	7.38	5.26	3.11	120.726		15/02/24	JSV2356	24.9	6.07	6.14	4.33	161.378		15/02/24	JSV2358	23.9	5.19	5.7	2.78	82.2407		15/02/24
19/02/24	JSV2352	24.8	4.39	5.31	2.23	51.9833		19/02/24	JSV2353	22.3	6.4	5.75	2.23	82.064			19/02/24	JSV2354	23.7	7.22	5.79	3.06	127.92		19/02/24	JSV2355	22.8	7.57	4.98	3.02	113.85		19/02/24	JSV2356	24.6	7.37	7.3	2.56	137.731		19/02/24	JSV2358	23.6	5.89	7.07	3.48	144.915		19/02/24
22/02/24	JSV2352	25.6	7.32	6.49	1.32	62.709		22/02/24	JSV2353	22.2	6.34	7.15	4.25	192.657			22/02/24	JSV2354	24.4	5.57	5.5	3.36	102.934		22/02/24	JSV2355	23.6	7.54	7.99	3.36	202.422		22/02/24	JSV2356	25.3	7.73	6.02	4.37	203.356		22/02/24	JSV2358	23.1	6.49	7.37	3.32	158.8		22/02/24
26/02/24	JSV2352	23.8	7.15	6.19	3.41	150.921		26/02/24	JSV2353	21.7	6.75	6.71	4.09	185.246			26/02/24	JSV2354	23.9	7.03	6.52	3.77	172.8		26/02/24	JSV2355	23.8	7.17	6.48	3.34	155.182		26/02/24	JSV2356	25.5	7.94	6.91	3.95	216.718		26/02/24	JSV2358	23.5	7.01	6.25	4.01	175.688		26/02/24
29/02/2024	JSV2352	23.8	7.72	6.14	3.66	173.487		29/02/2024	JSV2353	21.7	7.44	6.85	3.73	190.096			29/02/2024	JSV2354	24	7.67	6.54	4.09	205.162		29/02/2024	JSV2355	22.5	7.63	6.72	3.63	186.123		29/02/2024	JSV2356	25.2	7.65	7.19	4.1	225.514		29/02/2024	JSV2358	23.8	7.34	7.2	4.84	255.784		29/02/2024
4.3.2024	JSV2352	24.6	7.25	6.9	3.8	190.095		4.3.2024	JSV2353	22.9	7.53	6.74	4.4	223.31			4.3.2024	JSV2354	24.1	7.64	6.34	4.34	210.219		4.3.2024	JSV2355	22.3	7.14	7.47	3.95	210.676		4.3.2024	JSV2356	25.5	7.54	7.6	4.07	233.227		4.3.2024	JSV2358	24.2	8.06	6.93	4.85	270.901		4.3.2024
7.3.2024	JSV2352	25	7.96	6.38	3.71	188.412		7.3.2024	JSV2353	21.6	5.92	6.27	4.4	163.321			7.3.2024	JSV2354	24.4	7.48	7.33	4.17	228.634		7.3.2024	JSV2355	22.8	7.93	7.43	3.16	186.187		7.3.2024	JSV2356	25.8	8.26	7.43	4.41	270.65		7.3.2024	JSV2358	24	7.65	7.76	4.51	267.732		7.3.2024
11.3.2024	JSV2352		7.55	6.44	4.4	213.937		11.3.2024	JSV2353		6.54	7.08	4.81	222.718			11.3.2024	JSV2354		7.22	7.85	4.33	245.411		11.3.2024	JSV2355		7.57	7.3	3.82	211.097		11.3.2024	JSV2356		8.17	8.52	4.69	326.463		11.3.2024	JSV2358		7.91	7.08	5.35	299.615		11.3.2024
shDHCR7 RD (right)										Left
Tumor measurement Date	ID	w/g	Tumor L mm	Tumor w mm	Tumor H mm	Tumor Volume		Date	ID	w/g	Tumor L mm	Tumor w mm	Tumor H mm	Tumor Volume			Date	ID	w/g	Tumor L mm	Tumor w mm	Tumor H mm	Tumor Volume		Date	ID	w/g	Tumor L mm	Tumor w mm	Tumor H mm	Tumor Volume		Date	ID	w/g	Tumor L mm	Tumor w mm	Tumor H mm	Tumor Volume		Date	ID	w/g	Tumor L mm	Tumor w mm	Tumor H mm	Tumor Volume		Date
15/02/24	JSV2352	23.9						15/02/24	JSV2353	22.8	4.79	6.34	2.84	86.2468			15/02/24	JSV2354	23.4	4.89	5.68	1.5	41.6628		15/02/24	JSV2355	22.1	5.52	5.81	2.69	86.2715		15/02/24	JSV2356	24.9	4.16	4.86	1.74	35.1786		15/02/24	JSV2358	23.9	5.32	4.81	2.76	70.6262		15/02/24
19/02/24	JSV2352	24.8	4.27	4.65	1.06	21.0468		19/02/24	JSV2353	22.3	6.55	5.75	2.23	83.9874			19/02/24	JSV2354	23.7	5.16	4.73	2.38	58.0882		19/02/24	JSV2355	22.8	6.05	6.16	2.85	106.214		19/02/24	JSV2356	24.6	5.34	5.43	2.58	74.8102		19/02/24	JSV2358	23.6	6.09	5.26	2.92	93.5375		19/02/24
22/02/24	JSV2352	25.6	6.12	6.33	0.45	17.4328		22/02/24	JSV2353	22.2	5.34	4.53	1.48	35.8015			22/02/24	JSV2354	24.4	4.77	7.36	1.39	48.799		22/02/24	JSV2355	23.6	4.77	7.36	1.39	48.799		22/02/24	JSV2356	25.3	6.4	5.4	1.95	67.392		22/02/24	JSV2358	23.1	5.86	6.09	2.21	78.8692		22/02/24
26/02/24	JSV2352	23.8	6.23	5.82	2.19	79.4063		26/02/24	JSV2353	21.7	7.06	5.8	3.03	124.072			26/02/24	JSV2354	23.9	5.82	5.68	1.43	47.2724		26/02/24	JSV2355	23.8	7.02	6.07	3.11	132.521		26/02/24	JSV2356	25.5	7.7	5.5	1.8	76.23		26/02/24	JSV2358	23.5	6.34	5.56	2.32	81.7809		26/02/24
29/02/2024	JSV2352	23.8	6.65	5.36	1.82	64.8721		29/02/2024	JSV2353	21.7	7.51	5.29	3.81	151.363			29/02/2024	JSV2354	24	5.04	4.59	1.89	43.7225		29/02/2024	JSV2355	22.5	6.6	4.97	2.3	75.4446		29/02/2024	JSV2356	25.2	6.18	5.14	3.15	100.06		29/02/2024	JSV2358	23.8	6.54	5.74	3	112.619		29/02/2024
4.3.2024	JSV2352	24.6	7.14	5.1	2.29	83.3881		4.3.2024	JSV2353	22.9	6.6	5.63	2.4	89.1792			4.3.2024	JSV2354	24.1	5.4	5.95	2.3	73.899		4.3.2024	JSV2355	22.3	7.08	6.15	2.84	123.659		4.3.2024	JSV2356	25.5	6.53	6.9	3.05	137.424		4.3.2024	JSV2358	24.2	6.79	6.41	2.78	120.996		4.3.2024
7.3.2024	JSV2352	25	5.98	4.94	1.7	50.22		7.3.2024	JSV2353	21.6	5.85	5.02	2.36	69.3061			7.3.2024	JSV2354	24.4	5.2	5.75	2.33	69.667		7.3.2024	JSV2355	22.8	5.96	5.3	1.84	58.1219		7.3.2024	JSV2356	25.8	5.84	6.18	2.73	98.529		7.3.2024	JSV2358	24	6.43	6.7	2.23	96.0706		7.3.2024
11.3.2024	JSV2352		4.55	5.28	2.38	57.1771		11.3.2024	JSV2353		7.2	5.29	2.3	87.6024			11.3.2024	JSV2354		5.4	6.86	2.4	88.9056		11.3.2024	JSV2355		5.73	5.4	2.78	86.0188		11.3.2024	JSV2356		5.83	6.51	1.99	75.5271		11.3.2024	JSV2358		6.22	6.3	2.5	97.965		11.3.2024
14.3.2024	JSV2352							14.3.2024	JSV2353								14.3.2024	JSV2354							14.3.2024	JSV2355							14.3.2024	JSV2356							14.3.2024	JSV2358							14.3.2024
				Ctrl	52	53	54	55	56	58	59	69
					91.7204	113.81	140.758	120.726	161.378	82.2407	102.044	99.6677	0.00204634			RD Tumor	RD Tumor
					51.9833	82.064	127.92	113.85	137.731	144.915	173.655	106.436	0.0701952		Mice ID	Control	shDHCR7
					62.709	192.657	102.934	202.422	203.356	158.8	171.716	175.22	0.000160474		JSV2352	68	44
					150.921	185.246	172.8	155.182	216.718	175.688	227.829	138.812	5.22861e-05		JSV2353	92	27
					173.487	190.096	205.162	186.123	225.514	255.784	226.326	161.625	6.86356e-06		JSV2354	110	48
					190.095	223.31	210.219	210.676	233.227	270.901	363.69	188.699	2.72119e-05		JSV2355	82	37
					188.412	163.321	228.634	186.187	270.65	267.732	365.697	221.25	1.27251e-05		JSV2356	120	29
					213.937	222.718	245.411	211.097	326.463	299.615	391.988	222.577	1.76107e-06		JSV2358	107	17
															JSV2359	138	28
															JSV2369	68	30
				shDHCR7	1	86.2468	41.6628	86.2715	35.1786	70.6262	73.6903	83.949
					21.0468	83.9874	58.0882	106.214	74.8102	93.5375	146.091	60.5123			Average	98.125	32.5
					17.4328	35.8015	48.799	48.799	67.392	78.8692	98.9598	58.4952			T.test	7.62585e-06
					79.4063	124.072	47.2724	132.521	76.23	81.7809	112.123	85.7297
					64.8721	151.363	43.7225	75.4446	100.06	112.619	90.3857	98.9271
					83.3881	89.1792	73.899	123.659	137.424	120.996	95.5936	98.8949
					50.22	69.3061	69.667	58.1219	98.529	96.0706	96.0706	97.8536
					57.1771	87.6024	88.9056	86.0188	75.5271	97.965	82.0118	66.6706
[truncated: 13 more columns]

## Sheet: KLHEL1
NSG mice will be injected with shSCR and shDHCR KLHEL1 cells, 2 million/100 ul matrigel per injection at scapula of right (shDHCR7) and left (shSCR)
Mice ID	wieght
JSV2382N	24.6
JSV2383N	27.9	Left (shDHCR7) and Right (shSCR)
JSV2387N	23	Left (shDHCR7) and Right (shSCR)
JSV2388N	27.8	Left (shDHCR7) and Right (shSCR)
JSV2389N	25
JSV2396N	30.2	Left (shDHCR7) and Right (shSCR)
JSV2397N	27.6	Left (shDHCR7) and Right (shSCR)
JSV2402N	21.1
JSV2403N	21.7	Left (shDHCR7) and Right (shSCR)
JSV2404N	22.7				Date of injection 13/02/24
Control KLHEL1 (left)
Tumor measurement Date	ID	w/g	Tumor L mm	Tumor w mm	Tumor H mm	Tumor Volume		Date	ID	w/g	Tumor L mm	Tumor w mm	Tumor H mm	Tumor Volume			Date	ID	w/g	Tumor L mm	Tumor w mm	Tumor H mm	Tumor Volume		Date	ID	w/g	Tumor L mm	Tumor w mm	Tumor H mm	Tumor Volume		Date	ID	w/g	Tumor L mm	Tumor w mm	Tumor H mm	Tumor Volume		Date	ID	w/g	Tumor L mm	Tumor w mm	Tumor H mm	Tumor Volume		Date
19/02/24	JSV2382N	24.3	8.09	7.772	2.74	172.279		19/02/24	JSV2383N	26.6	7.48	8.82	3.06	201.879			19/02/24	JSV2387N	23	5.95	5.52	2.38	78.1687		19/02/24	JSV2388N	26.5	6.69	9.14	2.94	179.771		19/02/24	JSV2389N	25	7.13	5.44	2.21	85.7197		19/02/24	JSV2396N	31.3	6.71	6.9	2.8	129.637		19/02/24
22/02/24	JSV2382N	24.1	9.19	5.61	3.32	171.166		22/02/24	JSV2383N	26.9	5.22	7.29	3.8	144.604			22/02/24	JSV2387N	23	5.87	6.11	2.62	93.9681		22/02/24	JSV2388N	26.3	6.13	6.58	3.44	138.754		22/02/24	JSV2389N	25.2	7.5	6.38	3.95	189.008		22/02/24	JSV2396N	28.6	7.2	7.51	3.51	189.793		22/02/24
26/02/24	JSV2382N	19.9	7.1	5.92	3.14	131.98		26/02/24	JSV2383N	27.4	8.11	7.02	4.01	228.298			26/02/24	JSV2387N	23.5	8.55	6.72	4.11	236.144		26/02/24	JSV2388N	27	7.33	7.62	3.7	206.662		26/02/24	JSV2389N	24.9	7.75	7.11	4.52	249.063		26/02/24	JSV2396N	28.5	8.5	8.25	4.66	326.783		26/02/24
29/02/2024	JSV2382N	23.8	7.75	6.4	4.16	206.336		29/02/2024	JSV2383N	25.3	8.64	7.01	5.7	345.228			29/02/2024	JSV2387N	23.2	7.71	7.19	5.48	303.783		29/02/2024	JSV2388N	25.7	8.33	9.64	4.88	391.87		29/02/2024	JSV2389N	24.6	8.87	7.55	5.34	357.612		29/02/2024	JSV2396N	28.8	8.08	8.94	6.25	451.47		29/02/2024
4.3.2024	JSV2382N	23.6	7.22	8.57	7.31	452.309		4.3.2024	JSV2383N	25.5	10	7.65	4.87	372.555			4.3.2024	JSV2387N	23.6	8.86	8.95	5.48	434.548		4.3.2024	JSV2388N	27.3	10.41	8.35	6.47	562.395		4.3.2024	JSV2389N	24.6	9.25	8.08	5.91	441.713		4.3.2024	JSV2396N	29.5	8.7	11.37	7.4	732.001		4.3.2024
7.3.2024	JSV2382N	23.3	8.11	9.17	4.78	355.482		7.3.2024	JSV2383N	25.7	10.52	7.64	5.53	444.462			7.3.2024	JSV2387N	24.2	9.45	9.15	5.85	505.835		7.3.2024	JSV2388N	27.7	8.53	11.88	6.73	681.994		7.3.2024	JSV2389N	24.9	11.72	10.09	7.14	844.339		7.3.2024	JSV2396N	29.9	10.3	12.73	8.66	1135.49		7.3.2024
11.3.2024	JSV2382N		8.43	11.28	6.25	594.315		11.3.2024	JSV2383N		9.61	11.58	7.1	790.115			11.3.2024	JSV2387N		10.39	10.12	8.89	934.755		11.3.2024	JSV2388N		10.56	13.7	8.54	1235.5		11.3.2024	JSV2389N		11.27	9.85	8.09	898.067		11.3.2024	JSV2396N		12.09	14.04	10.72	1819.65		11.3.2024
shDHCR7 KLHEL1 (Right)
Tumor measurement Date	ID	w/g	Tumor L mm	Tumor w mm	Tumor H mm	Tumor Volume		Date	ID	w/g	Tumor L mm	Tumor w mm	Tumor H mm	Tumor Volume			Date	ID	w/g	Tumor L mm	Tumor w mm	Tumor H mm	Tumor Volume		Date	ID	w/g	Tumor L mm	Tumor w mm	Tumor H mm	Tumor Volume		Date	ID	w/g	Tumor L mm	Tumor w mm	Tumor H mm	Tumor Volume		Date	ID	w/g	Tumor L mm	Tumor w mm	Tumor H mm	Tumor Volume		Date
19/02/24	JSV2382N	24.3	5.15	4.47	0.97	22.3299		19/02/24	JSV2383N	26.6	5.92	5.94	2.32	81.5823			19/02/24	JSV2387N	23	4.89	6.92	2.39	80.8747		19/02/24	JSV2388N	26.5	6.92	6.14	2.93	124.492		19/02/24	JSV2389N	25	3.6	5.18	2.24	41.7715		19/02/24	JSV2396N	31.3	7.1	5.5	2.23	87.0815		19/02/24
22/02/24	JSV2382N	24.1	7.83	5.53	2.33	100.889		22/02/24	JSV2383N	26.9	7.41	6.26	3.02	140.088			22/02/24	JSV2387N	23	7.47	6.89	3.17	163.155		22/02/24	JSV2388N	26.3	6.74	6.83	2.46	113.244		22/02/24	JSV2389N	25.2	5.17	6.44	2.56	85.2347		22/02/24	JSV2396N	28.6	5.36	6.3	1.92	64.8346		22/02/24
26/02/24	JSV2382N	19.9	6.99	5.38	2.73	102.665		26/02/24	JSV2383N	27.4	6.21	7.05	2.74	119.959			26/02/24	JSV2387N	23.5	6.43	6.43	2.52	104.189		26/02/24	JSV2388N	27	7.12	6.65	3.07	145.358		26/02/24	JSV2389N	24.9	5.25	7.52	2.44	96.3312		26/02/24	JSV2396N	28.5	7.12	6.25	2.95	131.275		26/02/24
29/02/2024	JSV2382N	23.8	7.34	5.44	2.91	116.195		29/02/2024	JSV2383N	25.3	6.89	6.5	2.64	118.232			29/02/2024	JSV2387N	23.2	7.2	6.39	3.32	152.747		29/02/2024	JSV2388N	25.7	7.37	7.26	2.62	140.186		29/02/2024	JSV2389N	24.6	6.35	7.92	2.94	147.858		29/02/2024	JSV2396N	28.8	7.92	6.56	2.97	154.307		29/02/2024
4.3.2024	JSV2382N	23.6	8.63	5.77	3.23	160.838		4.3.2024	JSV2383N	25.5	6.65	6.89	2.75	126.001			4.3.2024	JSV2387N	23.6	7.22	7.72	3.48	193.97		4.3.2024	JSV2388N	27.3	6.79	7.33	2.66	132.39		4.3.2024	JSV2389N	24.6	6.33	8.43	2.48	132.338		4.3.2024	JSV2396N	29.5	6.87	7.05	2.92	141.426		4.3.2024
7.3.2024	JSV2382N	23.3	7.87	5.82	3.47	158.938		7.3.2024	JSV2383N	25.7	7.48	7.5	2.68	150.348			7.3.2024	JSV2387N	24.2	7.63	7.77	3.1	183.784		7.3.2024	JSV2388N	27.7	7.4	9.03	3.37	225.19		7.3.2024	JSV2389N	24.9	7.4	8.58	2.79	177.143		7.3.2024	JSV2396N	29.9	7.2	7.66	2.87	158.286		7.3.2024
11.3.2024	JSV2382N		8.37	7.32	4.88	298.99		11.3.2024	JSV2383N		7.66	8.4	3.7	238.073			11.3.2024	JSV2387N		8.78	9.15	3.9	313.314		11.3.2024	JSV2388N		9.11	11.2	4.77	486.693		11.3.2024	JSV2389N		7.9	9.02	3.89	277.194		11.3.2024	JSV2396N		6.23	7.33	4.36	199.103		11.3.2024
					CTRL	82	83	87	88	89	96	97	2	3	4	T.test						KLHEL1 tumor	KLHEL1 tumor
						172.279	201.879	78.1687	179.771	85.7197	129.637	209.673	165.996	212.599	84.4669	0.000361119					Mice ID	Control	shDHCR7
						171.166	144.604	93.9681	138.754	189.008	189.793	184.537	260.116	257.137	187.419	0.000312072					JSV2382N	225	140
						131.98	228.298	236.144	206.662	249.063	326.783	201.861	492.032	400.918	317.917	7.46795e-05					JSV2383N	383	69
						206.336	345.228	303.783	391.87	357.612	451.47	314.135	505.89	390.749	625.261	1.81841e-06					JSV2387N	477	193
						452.309	372.555	434.548	562.395	441.713	732.001	600.325	836.393	547.421	895.78	6.93997e-07					JSV2388N	668	227
						355.482	444.462	505.835	681.994	844.339	1135.49	843.358	1603.91	695.563	1265.69	5.93221e-05					JSV2389N	625	133
						594.315	790.115	934.755	1235.5	898.067	1819.65	1078.15	1802.51	1632.54	1954.47	8.43116e-06					JSV2396N	821	95
																					JSV2397N	620	335
					shDHCR	82	83	87	88	89	96	97	2	3	4						JSV2402N	1075	169
						22.3299	81.5823	80.8747	124.492	41.7715	87.0815	77.9699	54.419	49.2704	59.7778						JSV2403N	1022	231
						100.889	140.088	163.155	113.244	85.2347	64.8346	76.5356	72.261	32.9337	77.7036						JSV2404N	1085	234
						102.665	119.959	104.189	145.358	96.3312	131.275	78.1567	95.2354	87.7952	72.8133						Average	700.1	182.6
						116.195	118.232	152.747	140.186	147.858	154.307	107.084	143.682	117.81	108.961						T.test	9.38839e-06
						160.838	126.001	193.97	132.39	132.338	141.426	93.912	159.961	249.314	156.864
						158.938	150.348	183.784	225.19	177.143	158.286	199.217	190.311	210.771	211.365
						298.99	238.073	313.314	486.693	277.194	199.103	411.92	275.044	273.067	311.353
[truncated: 27 more columns]

## Sheet: Analysis
	RD Tumor	RD Tumor			KLHEL1 tumor	KLHEL1 tumor
Mice ID	Control	shDHCR7		Mice ID	Control	shDHCR7
JSV2352	68	44		JSV2382N	225	140
JSV2353	92	27		JSV2383N	383	69
JSV2354	110	48		JSV2387N	477	193
JSV2355	82	37		JSV2388N	668	227
JSV2356	120	29		JSV2389N	625	133
JSV2358	107	17		JSV2396N	821	95
JSV2359	138	28		JSV2397N	620	335
JSV2369	68	30		JSV2402N	1075	169
				JSV2403N	1022	231
Average	98.125	32.5		JSV2404N	1085	234
T.test	7.62585e-06
				Average	700.1	182.6
				T.test	2.02805e-06
																KLHEL1
					RD
