# Supplementary material for: Inhibiting cholesterol synthesis halts rhabdomyosarcoma growth via ER stress and cell cycle arrest
Source: EMBO Mol Med. 2025 Nov 17;17(12):3586–606. doi: 10.1038/s44321-025-00336-x (PMC12686467; doi:10.1038/s44321-025-00336-x)
Supplement: Supplementary file 9 — Source data Fig. 4 [file 44321_2025_336_MOESM9_ESM.zip]

Archive with 48 entries (46 files):
- Figure 4/
- __MACOSX/._Figure 4
- Figure 4/Thumbs.db
- __MACOSX/Figure 4/._Thumbs.db
- Figure 4/Fig. 4L RH30 cell cycle shDHCR7 D2.pdf
- __MACOSX/Figure 4/._Fig. 4L RH30 cell cycle shDHCR7 D2.pdf
- Figure 4/Fig 4J WB RH30 RD KLHEL1 for source data/
- __MACOSX/Figure 4/._Fig 4J WB RH30 RD KLHEL1 for source data
- Figure 4/Fig. 4L Cell cycle flow cytometry analysis.xlsx
- __MACOSX/Figure 4/._Fig. 4L Cell cycle flow cytometry analysis.xlsx
- Figure 4/.DS_Store
- __MACOSX/Figure 4/._.DS_Store
- Figure 4/Fig. 4L RD shDHCR7 D1.pdf
- __MACOSX/Figure 4/._Fig. 4L RD shDHCR7 D1.pdf
- Figure 4/Fig. 4L RD shSCR.pdf
- __MACOSX/Figure 4/._Fig. 4L RD shSCR.pdf
- Figure 4/Fig. 4L RD shSCR D2.pdf
- __MACOSX/Figure 4/._Fig. 4L RD shSCR D2.pdf
- Figure 4/Fig. 4L RH30 cell cycle shSCR1 D2.pdf
- __MACOSX/Figure 4/._Fig. 4L RH30 cell cycle shSCR1 D2.pdf
- Figure 4/Fig. 4L RD shSCR and shDHCR7 cycle cycle.pdf
- __MACOSX/Figure 4/._Fig. 4L RD shSCR and shDHCR7 cycle cycle.pdf
- Figure 4/Fig. 2K shSCR shDHCR7  KLHEL1 RH Cyclin D and CDC6 analysis.xlsx
- __MACOSX/Figure 4/._Fig. 2K shSCR shDHCR7  KLHEL1 RH Cyclin D and CDC6 analysis.xlsx
- Figure 4/Fig. 4L RD shSCR D1.pdf
- __MACOSX/Figure 4/._Fig. 4L RD shSCR D1.pdf
- Figure 4/Fig 4J RD KLHEL RH30 DHCR Cyclin D WB Quantification.xlsx
- __MACOSX/Figure 4/._Fig 4J RD KLHEL RH30 DHCR Cyclin D WB Quantification.xlsx
- Figure 4/Fig 4J WB RH30 RD KLHEL1 for source data/Thumbs.db
- __MACOSX/Figure 4/Fig 4J WB RH30 RD KLHEL1 for source data/._Thumbs.db
- Figure 4/Fig 4J WB RH30 RD KLHEL1 for source data/RD DHCR7.tif.tif.tif
- __MACOSX/Figure 4/Fig 4J WB RH30 RD KLHEL1 for source data/._RD DHCR7.tif.tif.tif
- Figure 4/Fig 4J WB RH30 RD KLHEL1 for source data/RD vincuin.tif.tif
- __MACOSX/Figure 4/Fig 4J WB RH30 RD KLHEL1 for source data/._RD vincuin.tif.tif
- Figure 4/Fig 4J WB RH30 RD KLHEL1 for source data/KLHEL1  Cyclin D1.tif.tif
- __MACOSX/Figure 4/Fig 4J WB RH30 RD KLHEL1 for source data/._KLHEL1  Cyclin D1.tif.tif
- Figure 4/Fig 4J WB RH30 RD KLHEL1 for source data/KLHEL1 DHCR7.tif
- __MACOSX/Figure 4/Fig 4J WB RH30 RD KLHEL1 for source data/._KLHEL1 DHCR7.tif
- Figure 4/Fig 4J WB RH30 RD KLHEL1 for source data/RH30 vincuin.tif
- __MACOSX/Figure 4/Fig 4J WB RH30 RD KLHEL1 for source data/._RH30 vincuin.tif
- Figure 4/Fig 4J WB RH30 RD KLHEL1 for source data/KLHEL1 vincuin.tif.tif
- __MACOSX/Figure 4/Fig 4J WB RH30 RD KLHEL1 for source data/._KLHEL1 vincuin.tif.tif
- Figure 4/Fig 4J WB RH30 RD KLHEL1 for source data/RH30 Cyclin D1.tif
- __MACOSX/Figure 4/Fig 4J WB RH30 RD KLHEL1 for source data/._RH30 Cyclin D1.tif
- Figure 4/Fig 4J WB RH30 RD KLHEL1 for source data/RD  Cyclin D1.tif.tif
- __MACOSX/Figure 4/Fig 4J WB RH30 RD KLHEL1 for source data/._RD  Cyclin D1.tif.tif
- Figure 4/Fig 4J WB RH30 RD KLHEL1 for source data/RH30 DHCR7.tif
- __MACOSX/Figure 4/Fig 4J WB RH30 RD KLHEL1 for source data/._RH30 DHCR7.tif
