# Supplementary material for: Inhibiting cholesterol synthesis halts rhabdomyosarcoma growth via ER stress and cell cycle arrest
Source: EMBO Mol Med. 2025 Nov 17;17(12):3586–606. doi: 10.1038/s44321-025-00336-x (PMC12686467; doi:10.1038/s44321-025-00336-x)
Supplement: Supplementary file 9 — Source data Fig. 4 [file 44321_2025_336_MOESM9_ESM.zip › Figure 4/Fig. 4L Cell cycle flow cytometry analysis.xlsx]

## Sheet: Sheet1
RH30 Day 2
shSCR G1	shDHCR7 G1	shSCR S	shDHCR7 S	shSCR G2	shDHCR7 G2
35.5	26.3	30.3	29.5	34.18	44.22
38.09	26.96	37.81	28.83	24.11	44.22
39.24	28.47	37.69	26.88	22.94	44.67
T.test	0.00125944		0.057898		0.00838226
RD Day 2
shSCR G1	shDHCR7 G1	shSCR S	shDHCR7 S	shSCR G2	shDHCR7 G2
50.9	53.3	22.8	10.4	22.1	39.64
38.1	19.9	24.7	14.1	33.7	64.2
29.09	9.74	36.76	36.68	33.77	53.52
T.test	0.467233		0.45477		0.0493078
