# Supplementary material for: Inhibiting cholesterol synthesis halts rhabdomyosarcoma growth via ER stress and cell cycle arrest
Source: EMBO Mol Med. 2025 Nov 17;17(12):3586–606. doi: 10.1038/s44321-025-00336-x (PMC12686467; doi:10.1038/s44321-025-00336-x)
Supplement: Supplementary file 9 — Source data Fig. 4 [file 44321_2025_336_MOESM9_ESM.zip › Figure 4/Fig. 2K shSCR shDHCR7 KLHEL1 RH Cyclin D and CDC6 analysis.xlsx]

## Sheet: KLHEL1
ct values						Fold change normalized
	sample	HPRT	DCHR7	CCNE1	CDC6	DCHR7	CCNE1	CDC6
	ctrl1	22.3379	22.7028	26.2092	23.2384	0.990166	1.03715	1.03512
	ctrl2	22.1836	22.5485	26.0887	23.1031	0.990155	1.01309	1.02158
	ctrl3	22.0165	22.3389	26.0147	23.051	1.01968	0.949762	0.943298
	treatment1	22.0822	25.7955	28.0257	23.5379	0.0972118	0.246607	0.704412
	treatment2	21.8868	25.7591	27.6921	23.4448	0.087065	0.271411	0.656248
	treatment3	22.0707	25.9194	27.8495	23.5288	0.088499	0.276435	0.70322
						1	1	1
						0.0909253	0.264818	0.68796
HPRT substracted
	sample	HPRT	DCHR7	CCNE1	CDC6
	ctrl1	0	0.364816	3.87121	0.900436
	ctrl2	0	0.364832	3.90507	0.919442
	ctrl3	0	0.322444	3.99819	1.03445
	treatment1	0	3.71328	5.94355	1.45575
	treatment2	0	3.87232	5.80528	1.55793
	treatment3	0	3.84875	5.77882	1.45819
	av	ctrl	0.350698	3.92483	0.951444
Fold change
	sample	HPRT	DCHR7	CCNE1	CDC6
	ctrl1		0.990261	1.03786	1.03599
	ctrl2		0.990251	1.01379	1.02243
	ctrl3		1.01978	0.950416	0.944086
	treatment1		0.0972212	0.246776	0.705
	treatment2		0.0870734	0.271598	0.656796
	treatment3		0.0885075	0.276626	0.703808
	av	ctrl	1.0001	1.00069	1.00083

## Sheet: RH30
ct values
	ID	HPRT	CCNE1	CDC6	DCHR7	Fold change normalized
schr	1	21.1299	23.2127	21.1271	20.2346	CCNE1	CDC6	DCHR7
	2	21.0676	22.7504	20.7967	20.0021	0.848451	0.919859	0.907144
	3	20.9605	22.7607	20.8775	19.8241	1.11952	1.10771	1.02069
Dchr7	4	21.8041	25.5519	22.3365	23.849	1.03203	0.972427	1.07216
	5	21.5538	25.4499	22.1197	23.7531	0.267557	0.634752	0.118189
	6	21.5926	25.4785	22.1494	23.8614	0.241421	0.620188	0.106196
						0.243133	0.624086	0.101198
av	schr	21.0527	22.9079	20.9338	20.0203
	Dchr7	21.6502	25.4934	22.2019	23.8212	1	1	1
						0.250704	0.626342	0.108528
HPRT substracted
	ID	HPRT	CCNE1	CDC6	DCHR7
schr	1	0	2.08278	-0.00282816	-0.89533
	2	0	1.68281	-0.27093	-1.06548
	3	0	1.8002	-0.0830065	-1.13645
Dchr7	4	0	3.74777	0.532392	2.04491
	5	0	3.89607	0.565878	2.19927
	6	0	3.88587	0.556838	2.26882
			1.85526	-0.118922	-1.03242
Fold change
	ID	CCNE1	CDC6
schr	1	0.854103	0.922683
	2	1.12697	1.11112
	3	1.03891	0.975413
Dchr7	4	0.269339	0.6367
	5	0.243029	0.622092
	6	0.244753	0.626003
av	schr	1.00666	1.00307
