# Supplementary material for: Inhibiting cholesterol synthesis halts rhabdomyosarcoma growth via ER stress and cell cycle arrest
Source: EMBO Mol Med. 2025 Nov 17;17(12):3586–606. doi: 10.1038/s44321-025-00336-x (PMC12686467; doi:10.1038/s44321-025-00336-x)
Supplement: Supplementary file 9 — Source data Fig. 4 [file 44321_2025_336_MOESM9_ESM.zip › Figure 4/Fig 4J RD KLHEL RH30 DHCR Cyclin D WB Quantification.xlsx]

## Sheet: RD
RD DHCR7	Control	shDHCR7
	3.3	0.684
	1.82	0.665
	1.9	0.55
Average	2.34	0.633
Ratio		0.270513
RD Cyclin D	Control	shDHCR7
	4.8	1.09
	3.91	1.07
	2.49	0.94
Average	3.73333	1.03333
		0.276786
RD Vinculin	Control	shDHCR7
	3.76	3.34
	3.76	3.91
	3.99	4.87
Ratio	3.83667	4.04
		1.053

## Sheet: KLHEL1
KLHEL1 DHCR7	Control	shDHCR7
	0.503	0.313
	1.3	0.766
	1.37	0.761
	1.05767	0.613333
		0.579893
KLHEL1 Cyclin D	Control	shDHCR7
	0.455	0.442
	0.535	0.263
	0.723	0.22
Average	0.571	0.308333
Ratio		0.539988
KLHEL1 Vinculin	Control	shDHCR7
	2.5	2.76
	2.9	2.93
	3.16	2.82
Average	2.85333	2.83667
Ratio		0.994159

## Sheet: Sheet3
RH30 DHCR7	Control	shDHCR7
	0.0583	0.00453
	0.0458	0.00436
	0.049	0.00772
Average	0.0510333	0.00553667
Ratio		0.108491
RD Cyclin D	Control	shDHCR7
	0.0663	0.0189
	0.0539	0.004
	0.0612	0.00434
Average	0.0604667	0.00908
		0.150165
RH30 Vinculin	Control	shDHCR7
	5.45	4.63
	3.73	4.64
	4.93	5.1
Average	4.70333	4.79
Ratio		1.01843
