# Supplementary material for: Inhibiting cholesterol synthesis halts rhabdomyosarcoma growth via ER stress and cell cycle arrest
Source: EMBO Mol Med. 2025 Nov 17;17(12):3586–606. doi: 10.1038/s44321-025-00336-x (PMC12686467; doi:10.1038/s44321-025-00336-x)
Supplement: Supplementary file 10 — Source data Fig. 5 [file 44321_2025_336_MOESM10_ESM.zip]

Archive with 40 entries (37 files):
- Figure 5/
- __MACOSX/._Figure 5
- Figure 5/Fig. 5H KLHEL1 WB UPR/
- __MACOSX/Figure 5/._Fig. 5H KLHEL1 WB UPR
- Figure 5/.DS_Store
- __MACOSX/Figure 5/._.DS_Store
- Figure 5/Fig. 5G RH30 shSCR shDHCR7 ER stress genes.xlsx
- __MACOSX/Figure 5/._Fig. 5G RH30 shSCR shDHCR7 ER stress genes.xlsx
- Figure 5/Fig. 5H RD WB UPR final/
- __MACOSX/Figure 5/._Fig. 5H RD WB UPR final
- Figure 5/Fig. 5H RD WB UPR quantification.xlsx
- __MACOSX/Figure 5/._Fig. 5H RD WB UPR quantification.xlsx
- Figure 5/Fig. 5F KLHEL1 shSCR shDHCR7 ER stress genes.xlsx
- __MACOSX/Figure 5/._Fig. 5F KLHEL1 shSCR shDHCR7 ER stress genes.xlsx
- Figure 5/Fig. 5H KLHEL1 WB UPR/280824 blot2alaviiva CHOPrewash_2.tif
- __MACOSX/Figure 5/Fig. 5H KLHEL1 WB UPR/._280824 blot2alaviiva CHOPrewash_2.tif
- Figure 5/Fig. 5H KLHEL1 WB UPR/Thumbs.db
- __MACOSX/Figure 5/Fig. 5H KLHEL1 WB UPR/._Thumbs.db
- Figure 5/Fig. 5H KLHEL1 WB UPR/280824 blot1 perk_1.tif
- __MACOSX/Figure 5/Fig. 5H KLHEL1 WB UPR/._280824 blot1 perk_1.tif
- Figure 5/Fig. 5H KLHEL1 WB UPR/280824 blot1 eif2alpha_6.tif
- __MACOSX/Figure 5/Fig. 5H KLHEL1 WB UPR/._280824 blot1 eif2alpha_6.tif
- Figure 5/Fig. 5H KLHEL1 WB UPR/280824 bpot1alaviiva peif2alpha_4.tif
- __MACOSX/Figure 5/Fig. 5H KLHEL1 WB UPR/._280824 bpot1alaviiva peif2alpha_4.tif
- Figure 5/Fig. 5H KLHEL1 WB UPR/090424gel1 rhabdo(Stain Free Gel).raw16.tif
- __MACOSX/Figure 5/Fig. 5H KLHEL1 WB UPR/._090424gel1 rhabdo(Stain Free Gel).raw16.tif
- Figure 5/Fig. 5H KLHEL1 WB UPR/280824 blot2 ATF-4_2.tif
- __MACOSX/Figure 5/Fig. 5H KLHEL1 WB UPR/._280824 blot2 ATF-4_2.tif
- Figure 5/Fig. 5H RD WB UPR final/100424 blot1 p-eIF2Alpha(Chemiluminescence).tif
- __MACOSX/Figure 5/Fig. 5H RD WB UPR final/._100424 blot1 p-eIF2Alpha(Chemiluminescence).tif
- Figure 5/Fig. 5H RD WB UPR final/090424 blot1 eIF2Alpha_2(Chemiluminescence).tif
- __MACOSX/Figure 5/Fig. 5H RD WB UPR final/._090424 blot1 eIF2Alpha_2(Chemiluminescence).tif
- Figure 5/Fig. 5H RD WB UPR final/090424 blot1 ATF-4_1(Chemiluminescence).tif
- __MACOSX/Figure 5/Fig. 5H RD WB UPR final/._090424 blot1 ATF-4_1(Chemiluminescence).tif
- Figure 5/Fig. 5H RD WB UPR final/090424gel1 rhabdo(Stain Free Gel).raw16.tif
- __MACOSX/Figure 5/Fig. 5H RD WB UPR final/._090424gel1 rhabdo(Stain Free Gel).raw16.tif
- Figure 5/Fig. 5H RD WB UPR final/090424 blot1 CHOP_2(Chemiluminescence).tif
- __MACOSX/Figure 5/Fig. 5H RD WB UPR final/._090424 blot1 CHOP_2(Chemiluminescence).tif
- Figure 5/Fig. 5H RD WB UPR final/090424 blot1 PERK_4(Chemiluminescence).tif
- __MACOSX/Figure 5/Fig. 5H RD WB UPR final/._090424 blot1 PERK_4(Chemiluminescence).tif
