# Supplementary material for: Inhibiting cholesterol synthesis halts rhabdomyosarcoma growth via ER stress and cell cycle arrest
Source: EMBO Mol Med. 2025 Nov 17;17(12):3586–606. doi: 10.1038/s44321-025-00336-x (PMC12686467; doi:10.1038/s44321-025-00336-x)
Supplement: Supplementary file 10 — Source data Fig. 5 [file 44321_2025_336_MOESM10_ESM.zip › Figure 5/Fig. 5G RH30 shSCR shDHCR7 ER stress genes.xlsx]

## Sheet: Sheet1
samples 29.7.25 qPCR
ct values
	ID	HPRT	PERK	ATF4	Chop	GADD34	DCHR7	Fold change normalized
schr	1	21.1299	23.0595	21.38	23.9197	24.9806	20.2346	PERK	ATF4	Chop	GADD34	DCHR7
	2	21.0676	23.0188	20.8959	23.7498	24.6861	20.0021	1.03813	0.819887	0.925444	0.937116	0.907144
	3	20.9605	23.0345	20.8108	23.5309	24.7732	19.8241	1.02265	1.09837	0.997077	1.10074	1.02069
Dchr7	4	21.8041	21.982	19.5771	20.5245	22.3662	23.849	0.939214	1.08174	1.07748	0.96214	1.07216
	5	21.5538	21.7897	19.619	19.7832	22.3201	23.7531	3.49589	4.56506	15.5366	9.15732	0.118189
	6	21.5926	22.0459	19.5572	19.885	22.2952	23.8614	3.3581	3.72811	21.8354	7.9484	0.106196
								2.88833	3.9972	20.902	8.30702	0.101198
av	schr	21.0527	23.0376	21.0289	23.7335	24.8133	20.0203	1	1	1	1	1
	Dchr7	21.6502	21.9392	19.5844	20.0643	22.3272	23.8212	3.24744	4.09679	19.4247	8.47092	0.108528
HPRT substracted
	ID	HPRT	PERK	ATF4	Chop	GADD34	DCHR7
schr	1	0	1.92955	0.250109	2.78979	3.85067	-0.89533
	2	0	1.95122	-0.171757	2.68223	3.61849	-1.06548
	3	0	2.07401	-0.149755	2.57035	3.81265	-1.13645
Dchr7	4	0	0.177879	-2.22703	-1.27959	0.562041	2.04491
	5	0	0.235894	-1.93484	-1.77059	0.766303	2.19927
	6	0	0.453303	-2.03538	-1.70756	0.702636	2.26882
av	schr		1.98493	-0.0238011	2.68079	3.7606	-1.03242
Fold change
	ID		PERK	Chop	ATF4	GADD34	DCHR7
schr	1		1.03913	0.92723	0.827075	0.939479	0.909352
	2		1.02364	0.999002	1.108	1.10352	1.02318
	3		0.940118	1.07956	1.09123	0.964567	1.07477
Dchr7	4		3.49926	15.5666	4.60509	9.18042	0.118476
	5		3.36134	21.8775	3.76079	7.96845	0.106455
	6		2.89112	20.9424	4.03225	8.32798	0.101444
av	schr		1.00096	1.00193	1.00877	1.00252	1.00243
