# Supplementary material for: Inhibiting cholesterol synthesis halts rhabdomyosarcoma growth via ER stress and cell cycle arrest
Source: EMBO Mol Med. 2025 Nov 17;17(12):3586–606. doi: 10.1038/s44321-025-00336-x (PMC12686467; doi:10.1038/s44321-025-00336-x)
Supplement: Supplementary file 10 — Source data Fig. 5 [file 44321_2025_336_MOESM10_ESM.zip › Figure 5/Fig. 5H RD WB UPR quantification.xlsx]

## Sheet: RD
	PERK	p-eIF2alpha	IRE1alpha	ATF-4	CHOP
Control	1.1286	0.866969	0.982393	1.05716	0.842311
Control	1.06973	1.10064	1.03477	0.858349	1.02426
Control	0.801665	1.03239	0.982833	1.08449	1.13343
Silenced	2.32672	2.25546	3.81474	12.0646	7.00087
Silenced	3.92627	2.24605	3.63851	12.1067	6.31456
Silenced	0.927625	1.15006	0.979977	1.21287	0.933752

## Sheet: KLHEL1
	p-EIF2a	EIF2a	p-EIF/EIF	ATF-4	PERK	CHOP
SCR1	1.02361	1.00647	1.01703	0.812286	1.09132	0.942311
SCR2	1.09752	0.873776	1.25606	0.668139	1.03362	1.02426
SCR3	0.878875	1.11975	0.784882	1.51958	0.875057	1.15426
DHCR71	2.2972	1.21628	1.88871	4.76149	1.69788	6.00087
DHCR72	2.31845	1.33275	1.7396	4.17514	1.65348	7.31456
DHCR73	2.40212	1.77124	1.35618	4.12844	1.56233	2.93375
