# Supplementary material for: Inhibiting cholesterol synthesis halts rhabdomyosarcoma growth via ER stress and cell cycle arrest
Source: EMBO Mol Med. 2025 Nov 17;17(12):3586–606. doi: 10.1038/s44321-025-00336-x (PMC12686467; doi:10.1038/s44321-025-00336-x)
Supplement: Supplementary file 10 — Source data Fig. 5 [file 44321_2025_336_MOESM10_ESM.zip › Figure 5/Fig. 5F KLHEL1 shSCR shDHCR7 ER stress genes.xlsx]

## Sheet: Sheet1
ct values								Fold change normalized
	sample	HPRT	DCHR7	PERK	ATF4	CHOP	GADD4	DCHR7	PERK	ATF4	GADD4
	ctrl1	22.3379	22.7028	26.6865	22.7074	28.5161	27.4453	0.990166	0.999749	0.986909	1.04025																		Fold change normalized
	ctrl2	22.1836	22.5485	26.5023	22.4398	28.4881	27.5188	0.990155	1.02067	1.06753	0.888244																		sample	DCHR7	HMGCR	HMGS	ACAT2	MVD	FDFT1	SQLE	MSMO1	LSS	FDPS	GGPS1	GADD4	XBP1	MVK	E2F1	E2F2	TRIB3	PERK	ATF4	SQLN
	ctrl3	22.0165	22.3389	26.3944	22.4478	28.2661	27.0811	1.01968	0.979586	0.94556	1.07151																		ctrl1	0.990166		1.08745	1.04752	0.943533	1.01409	1.00581	1.01857	1.01105	1.02936	1.00195	1.04025	1.04789	1.07168	1.16609	1.03815	1.04331	0.999749	0.986909	0.915636
	treatment1	22.0822	25.7955	26.0194	21.8446	27.2979	26.158	0.0972118	1.32951	1.50327	2.12649																		ctrl2	0.990155		1.0225	0.990357	0.919719	1.0442	1.03549	1.03167	0.916026	0.971599	1.05997	0.888244	1.0039	1.021	1.03714	1.0119	0.893529	1.02067	1.06753	1.05675
	treatment2	21.8868	25.7591	25.7331	21.5964	27.1632	26.0381	0.087065	1.41604	1.55935	2.01806																		ctrl3	1.01968		0.890052	0.962128	1.13675	0.941707	0.958699	0.949756	1.07293	0.999036	0.938081	1.07151	0.948203	0.907316	0.796762	0.949954	1.06316	0.979586	0.94556	1.02762
	treatment3	22.0707	25.9194	25.9797	21.8552	27.2655	26.1434	0.088499	1.3558	1.48035	2.13099																		treatment1	0.0972118		1.3234	0.857045	0.753603	0.89907	1.34176	1.78492	0.674534	0.557901	0.982092	2.12649	0.908776	1.06811	1.58996	1.25775	0.619421	1.17766	1.50327	1.32637
								1	1	1	1																		treatment2	0.087065		1.58461	0.791211	0.743938	0.823608	1.34263	1.58028	0.602257	0.556382	0.84638	2.01806	0.835283	0.940058	1.39371	1.29285	0.527845	1.15019	1.55935	1.38602
HPRT substracted								0.0909253	1.36712	1.51433	2.09184																		treatment3	0.088499		1.4712	0.622224	0.643788	0.861171	1.34407	1.80146	0.61531	0.571045	0.958504	2.13099	0.827336	0.856083	1.36874	1.34695	0.541426	1.3558	1.48035	1.06195
	sample	HPRT	DCHR7	PERK	ATF4	CHOP	GADD4
	ctrl1	0	0.364816	4.34852	0.369497	6.17814	5.10732																						ctrl	1		1	1	1	1	1	1	1	1	1	1	1	1	1	1	1	1	1	1
	ctrl2	0	0.364832	4.31865	0.256206	6.3045	5.33522																						treatment	0.0909253		1.45974	0.756827	0.713776	0.861283	1.34282	1.72222	0.6307	0.561776	0.928992	2.09184	0.857132	0.954752	1.45081	1.29918	0.562897	1.22788	1.51433	1.25811
	ctrl3	0	0.322444	4.37791	0.431246	6.24958	5.06461																						ttest	2.75611e-05		0.00999148	0.0602146	0.034501	0.0246121	0.0041985	0.00494193	0.00600595	0.000711419	0.265896	0.00022908	0.0215518	0.596797	0.0320648	0.00124942	0.00520877	0.0670436	0.000617287	0.106528
	treatment1	0	3.71328	3.93726	-0.237622	5.21568	4.07578
	treatment2	0	3.87232	3.84629	-0.290464	5.2764	4.15128
	treatment3	0	3.84875	3.90901	-0.215452	5.19482	4.07273
	av	ctrl	0.350698	4.34836	0.352316	6.24407	5.16905
Fold change
	sample	HPRT	DCHR7	PERK	ATF4	CHOP	GADD4
	ctrl1		0.990261	0.999889	0.988162	1.04676	1.04371
	ctrl2		0.990251	1.02081	1.06889	0.958979	0.891205
	ctrl3		1.01978	0.979724	0.94676	0.996193	1.07508
	treatment1		0.0972212	1.32969	1.50518	2.03975	2.13357
	treatment2		0.0870734	1.41624	1.56134	1.95569	2.02478
	treatment3		0.0885075	1.35599	1.48223	2.06946	2.13809
	av	ctrl	1.0001	1.00014	1.00127	1.00064	1.00333
[truncated: 5 more columns]
